# Supplementary material for: Effects of Cordycepin in Cordyceps militaris during Its Infection to Silkworm Larvae
Source: Microorganisms. 2021 Mar 25;9(4):681. doi: 10.3390/microorganisms9040681 (PMC8065576; doi:10.3390/microorganisms9040681)
Supplement: Supplementary file 1 [file microorganisms-09-00681-s001.zip]

Archive with 3 entries (3 files):
- Supplementary files/Supplementary Figure S1.docx
- Supplementary files/Supplementary Table S1.xlsx
- Supplementary files/Supplementary Table S2.xlsx
