# Supplementary material for: Effects of Cordycepin in Cordyceps militaris during Its Infection to Silkworm Larvae
Source: Microorganisms. 2021 Mar 25;9(4):681. doi: 10.3390/microorganisms9040681 (PMC8065576; doi:10.3390/microorganisms9040681)
Supplement: Supplementary file 1 [file microorganisms-09-00681-s001.zip › Supplementary files/Supplementary Table S1.xlsx]

## Sheet: Sheet1
test_id	gene_id	gene	locus	sample_1	sample_2	status	value_1	value_2	log2(fold_change)	test_stat	p_value	q_value	significant	Annotation
XLOC_000001	XLOC_000001	KWMTBOMO00019	Bomo_Chr1:543810-546065	COR	Control	OK	5.30384	12.6698	1.25629	1.24607	0.2108	0.995311	no
XLOC_000002	XLOC_000002	KWMTBOMO00021	Bomo_Chr1:552575-554601	COR	Control	OK	15.6836	11.5652	-0.439471	-0.588901	0.5531	0.995311	no
XLOC_000003	XLOC_000003	KWMTBOMO00024	Bomo_Chr1:609750-610903	COR	Control	OK	1.73193	0.794384	-1.12447	-0.610522	0.53245	0.995311	no
XLOC_000004	XLOC_000004	KWMTBOMO00039	Bomo_Chr1:1268729-1293445	COR	Control	OK	220.437	246.373	0.160479	0.0980122	0.9188	0.995311	no
XLOC_000005	XLOC_000005	KWMTBOMO00045	Bomo_Chr1:1332994-1335283	COR	Control	OK	2.34502	0.769291	-1.608	-1.25846	0.231	0.995311	no
XLOC_000006	XLOC_000006	KWMTBOMO00051	Bomo_Chr1:1448791-1472360	COR	Control	OK	7.72502	9.07659	0.232612	0.250419	0.7669	0.995311	no
XLOC_000007	XLOC_000007	KWMTBOMO00059	Bomo_Chr1:1883064-1899758	COR	Control	OK	3.91241	4.72168	0.271243	0.233731	0.81415	0.995311	no
XLOC_000008	XLOC_000008	KWMTBOMO00061	Bomo_Chr1:1931188-1936917	COR	Control	NOTEST	0.812293	0.520281	-0.642707	0	1	1	no
XLOC_000009	XLOC_000009	KWMTBOMO00065	Bomo_Chr1:1983446-1992106	COR	Control	OK	4.05174	2.24539	-0.851579	-0.826401	0.388	0.995311	no
XLOC_000010	XLOC_000010	KWMTBOMO00068	Bomo_Chr1:2052184-2058798	COR	Control	OK	10.312	4.80576	-1.10149	-1.10954	0.2803	0.995311	no
XLOC_000011	XLOC_000011	KWMTBOMO00076	Bomo_Chr1:2275518-2276701	COR	Control	OK	2.87887	0	#NAME?	nan	0.00095	0.135963	no
XLOC_000012	XLOC_000012	KWMTBOMO00079	Bomo_Chr1:2295223-2302513	COR	Control	OK	7.17539	1.10125	#NAME?	-1.66334	0.0097	0.380891	no
XLOC_000013	XLOC_000013	KWMTBOMO00080	Bomo_Chr1:2367815-2396148	COR	Control	OK	10.8478	12.7039	-0.695247	0.356638	0.54935	0.995311	no
XLOC_000014	XLOC_000014	KWMTBOMO00094	Bomo_Chr1:2701511-2703780	COR	Control	OK	14.4361	6.83013	-3.63254	-1.50387	0.25795	0.995311	no
XLOC_000015	XLOC_000015	KWMTBOMO00097	Bomo_Chr1:2904305-2908814	COR	Control	OK	20.7152	15.3799	-0.429645	-0.603178	0.5444	0.995311	no
XLOC_000016	XLOC_000016	KWMTBOMO00102	Bomo_Chr1:3106637-3133232	COR	Control	OK	10.5495	5.50897	-0.937321	-1.09377	0.2761	0.995311	no
XLOC_000017	XLOC_000017	KWMTBOMO00105	Bomo_Chr1:3191826-3197931	COR	Control	OK	8.64247	12.9453	0.582912	0.854014	0.38095	0.995311	no
XLOC_000018	XLOC_000018	KWMTBOMO00110	Bomo_Chr1:3286545-3296416	COR	Control	OK	6.65924	8.99194	0.433275	0.377941	0.7099	0.995311	no
XLOC_000019	XLOC_000019	KWMTBOMO00111	Bomo_Chr1:3296574-3431428	COR	Control	OK	27.4955	55.1899	1.00521	1.43706	0.152	0.995311	no
XLOC_000020	XLOC_000020	KWMTBOMO00122	Bomo_Chr1:3786828-3789361	COR	Control	OK	2.24357	2.75561	0.296574	0.235363	0.81065	0.995311	no
XLOC_000021	XLOC_000021	KWMTBOMO00131	Bomo_Chr1:4195253-4197338	COR	Control	OK	3.57229	6.76757	1.96315	0.999343	0.2416	0.995311	no
XLOC_000022	XLOC_000022	KWMTBOMO00139	Bomo_Chr1:4354286-4360162	COR	Control	OK	3.39904	2.5622	-0.407742	-0.264543	0.80105	0.995311	no
XLOC_000023	XLOC_000023	KWMTBOMO00142	Bomo_Chr1:4483838-4485127	COR	Control	OK	8.12189	11.4708	0.498072	0.499929	0.62705	0.995311	no
XLOC_000024	XLOC_000024	KWMTBOMO00154	Bomo_Chr1:4810295-4818488	COR	Control	OK	25.4099	16.2307	-0.646667	-0.909803	0.36255	0.995311	no
XLOC_000025	XLOC_000025	KWMTBOMO00155	Bomo_Chr1:4820086-4829860	COR	Control	OK	2.78507	4.02029	0.529586	0.620418	0.5352	0.995311	no
XLOC_000026	XLOC_000026	KWMTBOMO00159	Bomo_Chr1:5023191-5029554	COR	Control	OK	13.9311	12.3377	-0.175235	-0.226207	0.81785	0.995311	no
XLOC_000027	XLOC_000027	KWMTBOMO00160	Bomo_Chr1:5045672-5048058	COR	Control	OK	4.21422	1.60444	-2.63043	-0.993559	0.4214	0.995311	no
XLOC_000028	XLOC_000028	KWMTBOMO00168	Bomo_Chr1:5310970-5314940	COR	Control	OK	1.73934	4.2477	1.28815	1.41865	0.1516	0.995311	no
XLOC_000029	XLOC_000029	KWMTBOMO00171	Bomo_Chr1:5480535-5495459	COR	Control	OK	41.9453	104.471	1.31652	1.90054	0.06115	0.995311	no
XLOC_000030	XLOC_000030	KWMTBOMO00176	Bomo_Chr1:5616688-5645193	COR	Control	OK	8.76959	12.3075	0.488954	0.405236	0.6802	0.995311	no
XLOC_000031	XLOC_000031	KWMTBOMO00181	Bomo_Chr1:5704128-5715577	COR	Control	OK	5.62689	4.94799	-0.185494	-0.220336	0.83025	0.995311	no
XLOC_000032	XLOC_000032	KWMTBOMO00184	Bomo_Chr1:5918735-5959539	COR	Control	OK	532.105	203.657	-1.38557	-1.87943	0.0538	0.995311	no
XLOC_000033	XLOC_000033	KWMTBOMO00188	Bomo_Chr1:5981732-5991509	COR	Control	OK	7.20568	5.72301	-0.332362	-0.424344	0.67615	0.995311	no
XLOC_000034	XLOC_000034	KWMTBOMO00190	Bomo_Chr1:6070339-6087321	COR	Control	OK	1.00527	15.4825	4.96392	4.16476	0.25105	0.995311	no
XLOC_000035	XLOC_000035	KWMTBOMO00191	Bomo_Chr1:6132658-6147901	COR	Control	OK	0.175836	3.11476	4.14682	0.845802	0.2449	0.995311	no
XLOC_000036	XLOC_000036	KWMTBOMO00196	Bomo_Chr1:6185434-6214181	COR	Control	OK	17.6656	18.3009	0.050968	0.0731927	0.93885	0.995311	no
XLOC_000037	XLOC_000037	KWMTBOMO00200	Bomo_Chr1:6273189-6278880	COR	Control	OK	30.1913	31.388	0.0560788	0.0778609	0.9382	0.995311	no
XLOC_000038	XLOC_000038	KWMTBOMO00203	Bomo_Chr1:6341441-6362255	COR	Control	OK	14.2143	20.9996	0.563023	0.815033	0.40765	0.995311	no
XLOC_000039	XLOC_000039	KWMTBOMO00211	Bomo_Chr1:6576145-6637839	COR	Control	OK	2.56981	4.14146	0.688479	0.854211	0.3933	0.995311	no
XLOC_000040	XLOC_000040	KWMTBOMO00215	Bomo_Chr1:6857405-6907381	COR	Control	OK	3.91769	13.1758	1.74982	2.22718	0.03515	0.892472	no
XLOC_000041	XLOC_000041	KWMTBOMO00221	Bomo_Chr1:7325525-7327443	COR	Control	OK	8.37362	4.19311	-1.57227	-1.05918	0.37045	0.995311	no
XLOC_000042	XLOC_000042	KWMTBOMO00236	Bomo_Chr1:8010207-8013611	COR	Control	OK	2.88067	6.07512	1.07651	1.26679	0.20895	0.995311	no
XLOC_000043	XLOC_000043	KWMTBOMO00237	Bomo_Chr1:8017435-8026867	COR	Control	OK	157.263	121.658	-0.370342	-0.518401	0.59165	0.995311	no
XLOC_000044	XLOC_000044	KWMTBOMO00238	Bomo_Chr1:8035406-8055461	COR	Control	OK	4761.15	5523.89	0.214375	0.214418	0.8341	0.995311	no
XLOC_000045	XLOC_000045	KWMTBOMO00241	Bomo_Chr1:8252221-8264074	COR	Control	OK	6.65362	8.04185	0.273387	0.322272	0.7489	0.995311	no
XLOC_000046	XLOC_000046	KWMTBOMO00255	Bomo_Chr1:8533980-8537893	COR	Control	OK	13.0181	14.1944	0.12481	0.149124	0.8804	0.995311	no
XLOC_000047	XLOC_000047	KWMTBOMO00256	Bomo_Chr1:8546549-8560697	COR	Control	OK	12.36	12.6015	0.0279202	0.0386977	0.97	0.995311	no
XLOC_000048	XLOC_000048	KWMTBOMO00265	Bomo_Chr1:8646050-8649026	COR	Control	OK	12.6623	12.1185	-0.0633262	-0.0703519	0.94085	0.995311	no
XLOC_000049	XLOC_000049	KWMTBOMO00268	Bomo_Chr1:8697998-8702375	COR	Control	OK	246.58	71.7964	-1.78007	-2.56986	0.01195	0.443618	no
XLOC_000050	XLOC_000050	KWMTBOMO00270	Bomo_Chr1:8728140-8750786	COR	Control	OK	22.9752	22.1718	-0.0513491	-0.0350766	0.97015	0.995311	no
XLOC_000051	XLOC_000051	KWMTBOMO00277	Bomo_Chr1:8853941-8863772	COR	Control	OK	4.45819	3.12539	-0.512421	-0.484693	0.63505	0.995311	no
XLOC_000052	XLOC_000052	KWMTBOMO00279	Bomo_Chr1:8878688-8895368	COR	Control	OK	121.691	94.2651	-0.368427	-0.520905	0.6064	0.995311	no
XLOC_000053	XLOC_000053	KWMTBOMO00291	Bomo_Chr1:9262295-9266757	COR	Control	OK	25.4703	25.1351	-0.0191128	-0.0276521	0.978	0.996108	no
XLOC_000054	XLOC_000054	KWMTBOMO00293	Bomo_Chr1:9305551-9319134	COR	Control	OK	109.68	82.0196	-0.419263	-0.582192	0.564	0.995311	no
XLOC_000055	XLOC_000055	KWMTBOMO00298	Bomo_Chr1:9398177-9403248	COR	Control	OK	3.01732	7.11422	1.23744	1.24637	0.23175	0.995311	no
XLOC_000056	XLOC_000056	KWMTBOMO00299	Bomo_Chr1:9419617-9422248	COR	Control	OK	8.57378	9.80305	0.193299	0.250782	0.80635	0.995311	no
XLOC_000057	XLOC_000057	KWMTBOMO00302	Bomo_Chr1:9446998-9451594	COR	Control	OK	61.8395	53.4564	-0.210165	-0.30779	0.757	0.995311	no
XLOC_000058	XLOC_000058	KWMTBOMO00315	Bomo_Chr1:9765942-9779432	COR	Control	OK	6.87542	6.69448	-0.0384766	-0.0544057	0.9556	0.995311	no
XLOC_000059	XLOC_000059	KWMTBOMO00319	Bomo_Chr1:9803826-9812352	COR	Control	OK	133.86	133.067	-0.00857842	-0.00894275	0.99335	0.997409	no
XLOC_000060	XLOC_000060	KWMTBOMO00326	Bomo_Chr1:9919762-9926475	COR	Control	OK	13.9905	9.35552	-0.580557	-0.816606	0.4027	0.995311	no
XLOC_000061	XLOC_000061	KWMTBOMO00328	Bomo_Chr1:9959438-9964386	COR	Control	OK	2.00785	4.65036	1.21169	0.675693	0.5269	0.995311	no
XLOC_000062	XLOC_000062	KWMTBOMO00329	Bomo_Chr1:9964962-9991365	COR	Control	OK	3.78904	17.0245	2.1677	2.80553	0.00745	0.373766	no
XLOC_000063	XLOC_000063	KWMTBOMO00331	Bomo_Chr1:10063663-10072754	COR	Control	OK	5.27319	2.72634	-1.008	-0.862339	0.41725	0.995311	no
XLOC_000064	XLOC_000064	KWMTBOMO00334	Bomo_Chr1:10137205-10223078	COR	Control	OK	20.9621	26.1815	0.320765	0.466857	0.63485	0.995311	no
XLOC_000065	XLOC_000065	KWMTBOMO00340	Bomo_Chr1:10353252-10356015	COR	Control	OK	4385.8	9254.42	1.0773	1.01294	0.3134	0.995311	no
XLOC_000066	XLOC_000066	KWMTBOMO00342	Bomo_Chr1:10368455-10381150	COR	Control	OK	21.7738	6.08099	-1.84021	-2.23227	0.03985	0.961083	no
XLOC_000067	XLOC_000067	KWMTBOMO00345	Bomo_Chr1:10414928-10427471	COR	Control	OK	401.077	215.878	-0.893662	-1.16862	0.2441	0.995311	no
XLOC_000068	XLOC_000068	-	Bomo_Chr1:10433767-10434944	COR	Control	OK	36.6859	28.2666	-0.376129	-0.458992	0.63995	0.995311	no
XLOC_000069	XLOC_000069	KWMTBOMO00362	Bomo_Chr1:10868129-10877472	COR	Control	OK	15.8003	12.106	-0.384235	-0.548806	0.5802	0.995311	no
XLOC_000070	XLOC_000070	KWMTBOMO00373	Bomo_Chr1:11094046-11118057	COR	Control	OK	12.6868	16.1739	0.350333	0.491319	0.63225	0.995311	no
XLOC_000071	XLOC_000071	KWMTBOMO00375	Bomo_Chr1:11155956-11179846	COR	Control	OK	164.716	219.266	0.412695	0.570283	0.56555	0.995311	no
XLOC_000072	XLOC_000072	KWMTBOMO00379	Bomo_Chr1:11253470-11266181	COR	Control	OK	2.56426	3.04042	0.24573	0.212381	0.83055	0.995311	no
XLOC_000073	XLOC_000073	KWMTBOMO00388	Bomo_Chr1:11443185-11444834	COR	Control	OK	4.29841	1.7498	-1.29661	-0.611942	0.35875	0.995311	no
XLOC_000074	XLOC_000074	KWMTBOMO00389	Bomo_Chr1:11459039-11500530	COR	Control	OK	12.908	7.66907	-0.751141	-0.557197	0.58045	0.995311	no
XLOC_000075	XLOC_000075	KWMTBOMO00391	Bomo_Chr1:11511177-11514397	COR	Control	OK	17.9049	20.097	0.166624	0.20301	0.83365	0.995311	no
XLOC_000076	XLOC_000076	KWMTBOMO00393	Bomo_Chr1:11553618-11559155	COR	Control	OK	6.93446	5.54004	-0.323888	-0.386087	0.6974	0.995311	no
XLOC_000077	XLOC_000077	KWMTBOMO00397	Bomo_Chr1:11724580-11725503	COR	Control	OK	5.69776	4.45318	-0.355559	-0.329099	0.74105	0.995311	no
XLOC_000078	XLOC_000078	KWMTBOMO00400	Bomo_Chr1:11798291-11801762	COR	Control	OK	3.58762	5.7638	1.03426	0.82621	0.37735	0.995311	no
XLOC_000079	XLOC_000079	KWMTBOMO00401	Bomo_Chr1:11808173-11811760	COR	Control	OK	2.59223	2.33483	-0.150873	-0.139633	0.8833	0.995311	no
XLOC_000080	XLOC_000080	KWMTBOMO00405	Bomo_Chr1:11889731-11893309	COR	Control	OK	0.767846	4.55593	2.56886	1.01955	0.27945	0.995311	no
XLOC_000081	XLOC_000081	KWMTBOMO00408	Bomo_Chr1:11929271-11950470	COR	Control	OK	0.905189	3.29847	1.86551	0.21298	0.45145	0.995311	no
XLOC_000082	XLOC_000082	KWMTBOMO00421	Bomo_Chr1:12332683-12380486	COR	Control	OK	7.60275	64.5676	3.08622	3.68164	0.00225	0.19897	no
XLOC_000083	XLOC_000083	KWMTBOMO00428	Bomo_Chr1:12561882-12563411	COR	Control	OK	7.16605	4.62117	-0.632919	-0.559587	0.5788	0.995311	no
XLOC_000084	XLOC_000084	KWMTBOMO00435	Bomo_Chr1:12766157-12790075	COR	Control	OK	5.73615	4.46113	-0.362673	-0.446439	0.65235	0.995311	no
XLOC_000085	XLOC_000085	KWMTBOMO00439	Bomo_Chr1:12921928-12941678	COR	Control	OK	46.6507	40.5707	-0.201459	-0.299056	0.7595	0.995311	no
XLOC_000086	XLOC_000086	KWMTBOMO00450	Bomo_Chr1:13250500-13252386	COR	Control	OK	2.98673	4.21829	0.498093	0.439362	0.6719	0.995311	no
XLOC_000087	XLOC_000087	-	Bomo_Chr1:13306131-13308653	COR	Control	OK	1.88259	1.86708	-0.011932	-0.00987323	0.96655	0.995311	no
XLOC_000088	XLOC_000088	-	Bomo_Chr1:13330421-13331504	COR	Control	OK	2.79614	4.16626	0.575316	0.425197	0.6841	0.995311	no
XLOC_000089	XLOC_000089	KWMTBOMO00460	Bomo_Chr1:13435403-13442210	COR	Control	OK	8.52049	5.52867	-0.662913	-0.858899	0.5549	0.995311	no
XLOC_000090	XLOC_000090	KWMTBOMO00464	Bomo_Chr1:13484905-13539534	COR	Control	OK	11.0439	22.7672	1.35256	1.32716	0.2193	0.995311	no
XLOC_000091	XLOC_000091	KWMTBOMO00474	Bomo_Chr1:13782122-13783089	COR	Control	OK	1.68866	0.740653	-1.18901	-0.554452	0.3646	0.995311	no
XLOC_000092	XLOC_000092	KWMTBOMO00482	Bomo_Chr1:13909575-13911339	COR	Control	NOTEST	0.906413	0.967282	0.0937678	0	1	1	no
XLOC_000093	XLOC_000093	KWMTBOMO00487	Bomo_Chr1:13932216-13947748	COR	Control	OK	53.5222	68.3133	0.35203	0.500897	0.6162	0.995311	no
XLOC_000094	XLOC_000094	KWMTBOMO00492	Bomo_Chr1:14054537-14063600	COR	Control	OK	6.09541	3.20785	-0.926117	-0.904601	0.37375	0.995311	no
XLOC_000095	XLOC_000095	KWMTBOMO00494	Bomo_Chr1:14091729-14093273	COR	Control	OK	24.2738	27.5382	0.182031	0.236508	0.8193	0.995311	no
XLOC_000096	XLOC_000096	KWMTBOMO00495	Bomo_Chr1:14119596-14124526	COR	Control	OK	2.26884	4.5019	0.98858	0.834574	0.4067	0.995311	no
XLOC_000097	XLOC_000097	KWMTBOMO00496	Bomo_Chr1:14175369-14187610	COR	Control	OK	3.70722	9.25654	1.32014	1.53613	0.12635	0.995311	no
XLOC_000098	XLOC_000098	KWMTBOMO00497	Bomo_Chr1:14245360-14264641	COR	Control	OK	542.665	1135.53	1.06523	1.24342	0.23155	0.995311	no
XLOC_000099	XLOC_000099	KWMTBOMO00501	Bomo_Chr1:14310532-14389668	COR	Control	OK	2.27424	1.42004	-0.679459	-0.476316	0.6071	0.995311	no
XLOC_000100	XLOC_000100	-	Bomo_Chr1:14418471-14424315	COR	Control	OK	3.43066	3.39212	-0.0162988	-0.017124	0.9855	0.997159	no
XLOC_000101	XLOC_000101	KWMTBOMO00514	Bomo_Chr1:14954826-15005954	COR	Control	OK	10.0584	21.6755	1.10766	1.32839	0.1762	0.995311	no
XLOC_000102	XLOC_000102	KWMTBOMO00520	Bomo_Chr1:15200230-15207329	COR	Control	OK	148.297	332.821	1.16626	1.60236	0.1138	0.995311	no
XLOC_000103	XLOC_000103	KWMTBOMO00527	Bomo_Chr1:15405703-15417660	COR	Control	OK	18.7843	20.4881	0.125258	0.170694	0.8645	0.995311	no
XLOC_000104	XLOC_000104	KWMTBOMO00531	Bomo_Chr1:15467487-15596012	COR	Control	OK	28.3683	34.0807	0.264674	0.203868	0.82735	0.995311	no
XLOC_000105	XLOC_000105	KWMTBOMO00535	Bomo_Chr1:15660092-15666787	COR	Control	OK	2.94953	8.51096	1.46007	2.09039	0.3811	0.995311	no
XLOC_000106	XLOC_000106	KWMTBOMO00538	Bomo_Chr1:15838025-15841110	COR	Control	OK	0.34236	3.1933	3.22146	1.87993	0.1054	0.995311	no
XLOC_000107	XLOC_000107	KWMTBOMO00539	Bomo_Chr1:15861980-15900372	COR	Control	OK	3.51016	3.47164	-0.015922	-0.0172814	0.98655	0.997159	no
XLOC_000108	XLOC_000108	KWMTBOMO00542	Bomo_Chr1:16045424-16062901	COR	Control	OK	262.133	226.267	-0.212272	-0.27982	0.78285	0.995311	no
XLOC_000109	XLOC_000109	KWMTBOMO00544	Bomo_Chr1:16083937-16104598	COR	Control	OK	51.0819	45.1763	-0.177246	-0.260263	0.7838	0.995311	no
XLOC_000110	XLOC_000110	KWMTBOMO00545	Bomo_Chr1:16118523-16127913	COR	Control	OK	3.85001	3.61908	-0.0892414	-0.0843971	0.93255	0.995311	no
XLOC_000111	XLOC_000111	KWMTBOMO00550	Bomo_Chr1:16337004-16342212	COR	Control	OK	11.1019	4.68091	-1.58347	-1.22857	0.37045	0.995311	no
XLOC_000112	XLOC_000112	KWMTBOMO00568	Bomo_Chr1:16826957-16859658	COR	Control	OK	52.9488	19.2999	-1.45601	-1.99077	0.048	0.992578	no
XLOC_000113	XLOC_000113	KWMTBOMO00584	Bomo_Chr1:17408944-17414644	COR	Control	OK	7.37007	5.5644	-0.405452	-0.416997	0.68565	0.995311	no
XLOC_000114	XLOC_000114	KWMTBOMO00592	Bomo_Chr1:17950503-17953151	COR	Control	OK	249.794	181.795	-0.458425	-0.63665	0.52465	0.995311	no
XLOC_000115	XLOC_000115	KWMTBOMO00598	Bomo_Chr1:18151919-18152959	COR	Control	OK	0.981768	2.47914	1.33639	0.791463	0.4109	0.995311	no
XLOC_000116	XLOC_000116	KWMTBOMO00605	Bomo_Chr1:18288170-18442850	COR	Control	OK	5.17852	26.6201	2.3619	3.20272	0.00185	0.164938	no
XLOC_000117	XLOC_000117	KWMTBOMO00623	Bomo_Chr1:19408744-19415335	COR	Control	OK	2.12644	2.50606	0.236984	0.16885	0.8667	0.995311	no
XLOC_000118	XLOC_000118	KWMTBOMO00631	Bomo_Chr1:19598400-19678730	COR	Control	OK	29.7121	23.9083	-0.313543	-0.462495	0.6397	0.995311	no
XLOC_000119	XLOC_000119	KWMTBOMO00635	Bomo_Chr1:19679098-19690443	COR	Control	OK	2.00117	3.20306	0.678608	0.628043	0.5184	0.995311	no
XLOC_000120	XLOC_000120	-	Bomo_Chr1:19690614-19692440	COR	Control	OK	50.8353	62.382	0.295301	0.434788	0.65755	0.995311	no
XLOC_000121	XLOC_000121	KWMTBOMO00644	Bomo_Chr1:20014510-20025266	COR	Control	OK	1.81543	0.453556	-2.00096	-1.26281	0.2267	0.995311	no
XLOC_000122	XLOC_000122	KWMTBOMO00646	Bomo_Chr1:20026828-20034420	COR	Control	OK	38.6878	1.09326	-5.14517	-5.14338	0.0028	0.234274	no
XLOC_000123	XLOC_000123	KWMTBOMO00650	Bomo_Chr1:20052787-20061346	COR	Control	OK	252.826	563.767	1.15695	1.4619	0.15325	0.995311	no
XLOC_000124	XLOC_000124	KWMTBOMO00652	Bomo_Chr1:20164241-20197128	COR	Control	OK	4.57923	3.91753	-0.487206	-0.246704	0.71505	0.995311	no
XLOC_000125	XLOC_000125	KWMTBOMO00654	Bomo_Chr1:20233733-20329980	COR	Control	OK	8.67262	7.75308	-0.161699	-0.195485	0.8286	0.995311	no
XLOC_000126	XLOC_000126	KWMTBOMO00660	Bomo_Chr1:20351974-20506439	COR	Control	OK	38.5156	30.8306	-0.321081	-0.461837	0.6507	0.995311	no
XLOC_000127	XLOC_000127	KWMTBOMO00004	Bomo_Chr1:77884-81112	COR	Control	OK	6.58858	8.45833	0.360406	0.477806	0.6243	0.995311	no
XLOC_000128	XLOC_000128	KWMTBOMO00005	Bomo_Chr1:86764-118922	COR	Control	OK	5.722	4.93012	-0.214897	-0.24549	0.8092	0.995311	no
XLOC_000129	XLOC_000129	KWMTBOMO00006	Bomo_Chr1:125320-142000	COR	Control	OK	4.12221	4.42172	0.101188	0.139822	0.8852	0.995311	no
XLOC_000130	XLOC_000130	KWMTBOMO00020	Bomo_Chr1:548079-550877	COR	Control	OK	127.05	126.783	-0.00303569	-0.00446389	0.99625	0.997492	no
XLOC_000131	XLOC_000131	KWMTBOMO00040	Bomo_Chr1:1268729-1293445	COR	Control	OK	61.2069	136.401	1.15609	1.3586	0.1863	0.995311	no
XLOC_000132	XLOC_000132	KWMTBOMO00047	Bomo_Chr1:1343015-1381353	COR	Control	OK	16.9735	12.0757	-0.491185	-0.611386	0.54545	0.995311	no
XLOC_000133	XLOC_000133	-	Bomo_Chr1:1479604-1480870	COR	Control	OK	2.66989	4.29241	0.68501	0.577011	0.54355	0.995311	no
XLOC_000134	XLOC_000134	KWMTBOMO00055	Bomo_Chr1:1671014-1675160	COR	Control	OK	1.05819	15.3849	4.54193	2.34132	0.25185	0.995311	no
XLOC_000135	XLOC_000135	KWMTBOMO00057	Bomo_Chr1:1785412-1833527	COR	Control	OK	3.07469	2.34213	-0.392619	-0.484864	0.6358	0.995311	no
XLOC_000136	XLOC_000136	KWMTBOMO00060	Bomo_Chr1:1901074-1903960	COR	Control	OK	3.87558	4.36264	0.170787	0.199125	0.8335	0.995311	no
XLOC_000137	XLOC_000137	KWMTBOMO00067	Bomo_Chr1:1999414-2048738	COR	Control	OK	59.3763	62.4839	0.0735976	0.104944	0.9131	0.995311	no
XLOC_000138	XLOC_000138	KWMTBOMO00081	Bomo_Chr1:2403560-2420824	COR	Control	OK	2.37027	2.74183	0.210086	0.226307	0.8239	0.995311	no
XLOC_000139	XLOC_000139	KWMTBOMO00086	Bomo_Chr1:2517630-2531176	COR	Control	OK	7.22093	2.23546	-1.69162	-1.80654	0.08755	0.995311	no
XLOC_000140	XLOC_000140	KWMTBOMO00089	Bomo_Chr1:2559733-2565238	COR	Control	OK	1.95173	2.43471	0.318995	0.256613	0.80185	0.995311	no
XLOC_000141	XLOC_000141	KWMTBOMO00091	Bomo_Chr1:2591811-2628583	COR	Control	OK	6.12323	9.97539	0.704081	1.03156	0.2948	0.995311	no
XLOC_000142	XLOC_000142	KWMTBOMO00103	Bomo_Chr1:3106637-3133232	COR	Control	OK	275.649	248.664	-0.148632	-0.090353	0.90925	0.995311	no
XLOC_000143	XLOC_000143	KWMTBOMO00104	Bomo_Chr1:3171303-3172891	COR	Control	OK	8.1589	5.20332	-0.0597938	-0.776486	0.95	0.995311	no
XLOC_000144	XLOC_000144	KWMTBOMO00106	Bomo_Chr1:3201304-3232504	COR	Control	OK	24.2045	26.5088	0.131196	0.192373	0.83795	0.995311	no
XLOC_000145	XLOC_000145	KWMTBOMO00129	Bomo_Chr1:3960588-4049140	COR	Control	OK	7.17521	12.3219	0.780133	1.1127	0.2702	0.995311	no
XLOC_000146	XLOC_000146	KWMTBOMO00141	Bomo_Chr1:4408440-4411151	COR	Control	OK	4.92962	3.13328	-0.653802	-0.657923	0.51675	0.995311	no
XLOC_000147	XLOC_000147	KWMTBOMO00146	Bomo_Chr1:4664338-4666941	COR	Control	OK	3.11761	0	#NAME?	nan	0.00825	0.373766	no
XLOC_000148	XLOC_000148	KWMTBOMO00147	Bomo_Chr1:4668854-4680062	COR	Control	OK	59.4244	120.037	1.01435	1.4199	0.15715	0.995311	no
XLOC_000149	XLOC_000149	KWMTBOMO00148,KWMTBOMO00150	Bomo_Chr1:4683408-4742764	COR	Control	OK	7.23666	7.42729	0.0375119	0.0506509	0.95685	0.995311	no
XLOC_000150	XLOC_000150	KWMTBOMO00153	Bomo_Chr1:4798663-4804834	COR	Control	OK	7.21835	3.12636	-0.996426	-0.830011	0.607	0.995311	no
XLOC_000151	XLOC_000151	KWMTBOMO00157	Bomo_Chr1:4954354-4954868	COR	Control	OK	1.11098	7.24128	2.70441	1.07756	0.27115	0.995311	no
XLOC_000152	XLOC_000152	KWMTBOMO00158	Bomo_Chr1:4991805-5021659	COR	Control	OK	6.49156	12.1635	0.905927	1.30609	0.20075	0.995311	no
XLOC_000153	XLOC_000153	KWMTBOMO00167	Bomo_Chr1:5296960-5305722	COR	Control	OK	10.0634	6.37374	0.200772	-0.79244	0.84755	0.995311	no
XLOC_000154	XLOC_000154	KWMTBOMO00177	Bomo_Chr1:5616688-5645193	COR	Control	OK	18.1351	18.8156	0.0531443	0.0579685	0.9511	0.995311	no
XLOC_000155	XLOC_000155	KWMTBOMO00179	Bomo_Chr1:5663790-5666935	COR	Control	OK	5.11405	3.2857	-0.973761	-0.710797	0.4213	0.995311	no
XLOC_000156	XLOC_000156	KWMTBOMO00180	Bomo_Chr1:5675147-5702548	COR	Control	OK	6.52982	6.76197	0.050401	0.0613397	0.94915	0.995311	no
XLOC_000157	XLOC_000157	KWMTBOMO00182	Bomo_Chr1:5784453-5860375	COR	Control	OK	3.74802	0.679373	-2.46385	-1.18248	0.2949	0.995311	no
XLOC_000158	XLOC_000158	KWMTBOMO00187	Bomo_Chr1:5963212-5978121	COR	Control	OK	2.8348	3.6274	0.355687	0.380407	0.64955	0.995311	no
XLOC_000159	XLOC_000159	KWMTBOMO00190	Bomo_Chr1:6070339-6087321	COR	Control	NOTEST	0	1.48989	inf	0	1	1	no
XLOC_000160	XLOC_000160	KWMTBOMO00192	Bomo_Chr1:6151156-6158002	COR	Control	OK	48.0709	34.5564	-0.476212	-0.637926	0.52175	0.995311	no
XLOC_000161	XLOC_000161	KWMTBOMO00195	Bomo_Chr1:6181923-6184272	COR	Control	OK	10.7237	14.4242	0.830792	0.556764	0.3047	0.995311	no
XLOC_000162	XLOC_000162	KWMTBOMO00204	Bomo_Chr1:6366328-6386857	COR	Control	OK	7.62213	3.46921	-1.13559	-1.32627	0.1838	0.995311	no
XLOC_000163	XLOC_000163	KWMTBOMO00205	Bomo_Chr1:6401472-6425106	COR	Control	OK	16.1349	19.2918	0.257799	0.374593	0.6859	0.995311	no
XLOC_000164	XLOC_000164	KWMTBOMO00208	Bomo_Chr1:6434318-6446326	COR	Control	OK	15.2962	19.6089	0.358338	0.442554	0.6582	0.995311	no
XLOC_000165	XLOC_000165	KWMTBOMO00210	Bomo_Chr1:6561430-6575235	COR	Control	OK	6.36566	3.48724	-0.868223	-1.07394	0.29565	0.995311	no
XLOC_000166	XLOC_000166	KWMTBOMO00213	Bomo_Chr1:6795321-6806011	COR	Control	OK	3.23257	2.49068	-0.376139	-0.275872	0.7829	0.995311	no
XLOC_000167	XLOC_000167	KWMTBOMO00214	Bomo_Chr1:6829696-6838822	COR	Control	OK	1.75517	3.05846	0.801196	0.807525	0.437	0.995311	no
XLOC_000168	XLOC_000168	KWMTBOMO00217	Bomo_Chr1:6971798-6982560	COR	Control	OK	5.41157	3.4868	-0.634144	-0.544387	0.5789	0.995311	no
XLOC_000169	XLOC_000169	KWMTBOMO00219	Bomo_Chr1:7012386-7021035	COR	Control	OK	3.40726	2.61983	-0.379136	-0.305525	0.76005	0.995311	no
XLOC_000170	XLOC_000170	KWMTBOMO00223	Bomo_Chr1:7379596-7392536	COR	Control	OK	68.4469	43.9709	-0.638438	-0.912653	0.35425	0.995311	no
XLOC_000171	XLOC_000171	KWMTBOMO00244	Bomo_Chr1:8300819-8302444	COR	Control	OK	0.436225	9.1173	4.50389	1.2173	0.2424	0.995311	no
XLOC_000172	XLOC_000172	KWMTBOMO00247	Bomo_Chr1:8426650-8456511	COR	Control	OK	117.835	226.933	0.945504	1.32372	0.1812	0.995311	no
XLOC_000173	XLOC_000173	KWMTBOMO00248	Bomo_Chr1:8460017-8464084	COR	Control	OK	1433.61	3925.32	1.45316	1.99978	0.0542	0.995311	no
XLOC_000174	XLOC_000174	KWMTBOMO00254	Bomo_Chr1:8529607-8533103	COR	Control	OK	628.703	697.107	0.149002	0.20748	0.8258	0.995311	no
XLOC_000175	XLOC_000175	-	Bomo_Chr1:8617220-8621481	COR	Control	OK	2.4097	13.7939	2.51711	1.93509	0.07385	0.995311	no
XLOC_000176	XLOC_000176	KWMTBOMO00264	Bomo_Chr1:8640481-8642377	COR	Control	OK	2.35769	2.02267	-0.221115	-0.148033	0.89445	0.995311	no
XLOC_000177	XLOC_000177	KWMTBOMO00267	Bomo_Chr1:8672225-8681649	COR	Control	OK	5.7842	16.2491	1.49017	1.62612	0.1014	0.995311	no
XLOC_000178	XLOC_000178	KWMTBOMO00271	Bomo_Chr1:8728140-8750786	COR	Control	OK	67.1515	54.1152	-0.311385	-0.369055	0.69795	0.995311	no
XLOC_000179	XLOC_000179	KWMTBOMO00273	Bomo_Chr1:8786337-8787775	COR	Control	OK	4.52655	2.32353	-0.962093	-0.686874	0.498	0.995311	no
XLOC_000180	XLOC_000180	KWMTBOMO00278	Bomo_Chr1:8864906-8874435	COR	Control	OK	45.2008	79.4052	0.812884	1.19553	0.2197	0.995311	no
XLOC_000181	XLOC_000181	KWMTBOMO00280	Bomo_Chr1:8900532-8911231	COR	Control	OK	9.37262	12.6239	0.423523	0.633879	0.72845	0.995311	no
XLOC_000182	XLOC_000182	KWMTBOMO00290	Bomo_Chr1:9235289-9258105	COR	Control	OK	9.53168	8.38511	-0.184902	-0.176592	0.78865	0.995311	no
XLOC_000183	XLOC_000183	KWMTBOMO00294	Bomo_Chr1:9323513-9341715	COR	Control	OK	14.4142	13.5336	-0.0909461	-0.13343	0.8918	0.995311	no
XLOC_000184	XLOC_000184	KWMTBOMO00295	Bomo_Chr1:9351394-9378169	COR	Control	OK	23.5591	63.6629	1.43417	2.06704	0.0419	0.992578	no
XLOC_000185	XLOC_000185	KWMTBOMO00300	Bomo_Chr1:9425522-9432663	COR	Control	OK	11.401	7.47676	-0.608681	-0.842056	0.40085	0.995311	no
XLOC_000186	XLOC_000186	KWMTBOMO00301	Bomo_Chr1:9435698-9445910	COR	Control	OK	16.1112	20.8872	0.374559	0.552134	0.5739	0.995311	no
XLOC_000187	XLOC_000187	KWMTBOMO00303	Bomo_Chr1:9465015-9469996	COR	Control	OK	1.68456	0.79421	-1.08478	-0.649071	0.4945	0.995311	no
XLOC_000188	XLOC_000188	KWMTBOMO00308	Bomo_Chr1:9685617-9688840	COR	Control	OK	1.67866	1.08079	-0.635228	-0.296112	0.76485	0.995311	no
XLOC_000189	XLOC_000189	KWMTBOMO00314	Bomo_Chr1:9759826-9762222	COR	Control	OK	3.3861	3.20314	-0.0801391	-0.0761434	0.94195	0.995311	no
XLOC_000190	XLOC_000190	KWMTBOMO00316	Bomo_Chr1:9779695-9785135	COR	Control	OK	3.97552	1.37857	-1.52797	-1.19752	0.25875	0.995311	no
XLOC_000191	XLOC_000191	KWMTBOMO00319	Bomo_Chr1:9803826-9812352	COR	Control	OK	63.6675	106.375	0.740536	0.565365	0.55895	0.995311	no
XLOC_000192	XLOC_000192	KWMTBOMO00325	Bomo_Chr1:9879848-9910370	COR	Control	OK	4.32005	3.92666	-0.137747	-0.155848	0.8694	0.995311	no
XLOC_000193	XLOC_000193	KWMTBOMO00327	Bomo_Chr1:9929894-9947710	COR	Control	OK	21.7557	47.1173	1.11486	1.58522	0.11165	0.995311	no
XLOC_000194	XLOC_000194	KWMTBOMO00330	Bomo_Chr1:9995985-10044696	COR	Control	OK	7.87534	9.64688	0.292721	0.385502	0.7048	0.995311	no
XLOC_000195	XLOC_000195	KWMTBOMO00333	Bomo_Chr1:10076874-10117396	COR	Control	OK	6.45371	33.3769	2.37065	2.20784	0.00395	0.294275	no
XLOC_000196	XLOC_000196	KWMTBOMO00336	Bomo_Chr1:10249033-10268012	COR	Control	OK	53.2073	71.9478	0.435326	0.59225	0.5569	0.995311	no
XLOC_000197	XLOC_000197	KWMTBOMO00339	Bomo_Chr1:10332185-10334578	COR	Control	OK	2938.27	2213.66	-0.408532	-0.477324	0.6289	0.995311	no
XLOC_000198	XLOC_000198	KWMTBOMO00344	Bomo_Chr1:10383344-10384193	COR	Control	OK	1.81213	0	#NAME?	nan	0.0479	0.992578	no
XLOC_000199	XLOC_000199	KWMTBOMO00352	Bomo_Chr1:10571272-10581592	COR	Control	OK	5.23887	5.87286	0.164809	0.209721	0.83705	0.995311	no
XLOC_000200	XLOC_000200	KWMTBOMO00366	Bomo_Chr1:10940753-10965381	COR	Control	OK	7.06295	9.68776	0.455893	0.531881	0.5988	0.995311	no
XLOC_000201	XLOC_000201	KWMTBOMO00374	Bomo_Chr1:11136970-11143061	COR	Control	OK	1.55939	0.962612	-0.695953	-0.401562	0.69515	0.995311	no
XLOC_000202	XLOC_000202	KWMTBOMO00380	Bomo_Chr1:11274660-11281376	COR	Control	OK	139.23	104.739	-0.410674	-0.603787	0.536	0.995311	no
XLOC_000203	XLOC_000203	KWMTBOMO00382	Bomo_Chr1:11300679-11353670	COR	Control	OK	8.51098	11.8288	0.474906	0.690829	0.48075	0.995311	no
XLOC_000204	XLOC_000204	KWMTBOMO00387	Bomo_Chr1:11413466-11418285	COR	Control	OK	18.2849	19.8004	0.114876	0.139889	0.8915	0.995311	no
XLOC_000205	XLOC_000205	KWMTBOMO00390	Bomo_Chr1:11459039-11500530	COR	Control	OK	34.8131	19.0265	-0.871623	-1.05783	0.29155	0.995311	no
XLOC_000206	XLOC_000206	KWMTBOMO00392	Bomo_Chr1:11515947-11548726	COR	Control	OK	14.319	20.9626	0.549879	0.791301	0.4233	0.995311	no
XLOC_000207	XLOC_000207	KWMTBOMO00398	Bomo_Chr1:11727374-11765927	COR	Control	OK	3.02312	2.93117	-0.0445618	-0.0478242	0.9636	0.995311	no
XLOC_000208	XLOC_000208	KWMTBOMO00403	Bomo_Chr1:11832455-11867615	COR	Control	OK	19.5522	30.9892	0.664439	0.949303	0.3416	0.995311	no
XLOC_000209	XLOC_000209	KWMTBOMO00407	Bomo_Chr1:11929271-11950470	COR	Control	OK	45.1884	48.6739	0.107197	0.147817	0.87605	0.995311	no
XLOC_000210	XLOC_000210	KWMTBOMO00426	Bomo_Chr1:12476825-12526199	COR	Control	OK	9.2403	11.1507	0.271117	0.314649	0.7169	0.995311	no
XLOC_000211	XLOC_000211	KWMTBOMO00427	Bomo_Chr1:12550039-12558386	COR	Control	OK	22.2643	19.9882	-0.155581	-0.229583	0.8167	0.995311	no
XLOC_000212	XLOC_000212	KWMTBOMO00438	Bomo_Chr1:12912154-12921069	COR	Control	OK	92.4576	169.975	0.878459	1.18622	0.24475	0.995311	no
XLOC_000213	XLOC_000213	KWMTBOMO00448	Bomo_Chr1:13233100-13234306	COR	Control	OK	1.88637	4.40971	1.09522	1.01071	0.5094	0.995311	no
XLOC_000214	XLOC_000214	KWMTBOMO00459	Bomo_Chr1:13406151-13414975	COR	Control	OK	2.0696	1.60594	-0.365934	-0.392019	0.69665	0.995311	no
XLOC_000215	XLOC_000215	KWMTBOMO00462	Bomo_Chr1:13452426-13462788	COR	Control	OK	67.3522	46.3121	-0.540335	-0.753063	0.4567	0.995311	no
XLOC_000216	XLOC_000216	KWMTBOMO00465	Bomo_Chr1:13548278-13557367	COR	Control	OK	10.1529	7.29905	-0.476107	-0.540717	0.60035	0.995311	no
XLOC_000217	XLOC_000217	KWMTBOMO00473	Bomo_Chr1:13750201-13765011	COR	Control	OK	356.328	213.02	-0.742217	-1.00831	0.32135	0.995311	no
XLOC_000218	XLOC_000218	KWMTBOMO00486	Bomo_Chr1:13924362-13930895	COR	Control	OK	15.0692	19.338	0.359832	0.514684	0.60675	0.995311	no
XLOC_000219	XLOC_000219	KWMTBOMO00491	Bomo_Chr1:14039121-14044823	COR	Control	OK	11.0511	13.49	0.287704	0.382819	0.697	0.995311	no
XLOC_000220	XLOC_000220	KWMTBOMO00499	Bomo_Chr1:14284927-14293234	COR	Control	OK	52.05	26.2096	-0.989804	-1.37596	0.17465	0.995311	no
XLOC_000221	XLOC_000221	KWMTBOMO00505	Bomo_Chr1:14425304-14426721	COR	Control	OK	1.8163	0.546376	-1.73303	-0.814707	0.3063	0.995311	no
XLOC_000222	XLOC_000222	KWMTBOMO00514	Bomo_Chr1:14954826-15005954	COR	Control	OK	0	6.15109	inf	nan	0.2135	0.995311	no
XLOC_000223	XLOC_000223	KWMTBOMO00516	Bomo_Chr1:15119577-15122293	COR	Control	OK	2.91465	2.62932	-0.148636	-0.15842	0.86865	0.995311	no
XLOC_000224	XLOC_000224	KWMTBOMO00521	Bomo_Chr1:15240338-15248496	COR	Control	OK	39.2655	57.3988	0.547757	0.807029	0.4107	0.995311	no
XLOC_000225	XLOC_000225	KWMTBOMO00526	Bomo_Chr1:15383765-15405384	COR	Control	OK	4.16242	2.59735	-0.680385	-0.599787	0.5586	0.995311	no
XLOC_000226	XLOC_000226	KWMTBOMO00530	Bomo_Chr1:15435247-15460631	COR	Control	OK	12.2424	26.1142	1.09295	1.40701	0.1667	0.995311	no
XLOC_000227	XLOC_000227	KWMTBOMO00532	Bomo_Chr1:15467487-15596012	COR	Control	OK	47.1044	106.061	1.17096	1.33726	0.16815	0.995311	no
XLOC_000228	XLOC_000228	KWMTBOMO00537	Bomo_Chr1:15740705-15743900	COR	Control	OK	3.43135	1.48379	-1.20949	-0.859105	0.39555	0.995311	no
XLOC_000229	XLOC_000229	KWMTBOMO00548	Bomo_Chr1:16129509-16260778	COR	Control	OK	6.45194	7.28531	0.175258	0.256276	0.79325	0.995311	no
XLOC_000230	XLOC_000230	KWMTBOMO00549	Bomo_Chr1:16306999-16308629	COR	Control	OK	7.59808	6.0838	-0.320662	-0.360368	0.7162	0.995311	no
XLOC_000231	XLOC_000231	KWMTBOMO00551	Bomo_Chr1:16343835-16355814	COR	Control	OK	77.3433	82.7315	0.0971599	0.142832	0.88165	0.995311	no
XLOC_000232	XLOC_000232	KWMTBOMO00552	Bomo_Chr1:16363258-16398265	COR	Control	OK	8.65437	11.2697	0.380953	0.545324	0.5778	0.995311	no
XLOC_000233	XLOC_000233	KWMTBOMO00557	Bomo_Chr1:16523139-16523785	COR	Control	OK	0.525489	5.10422	3.27996	1.04286	0.26505	0.995311	no
XLOC_000234	XLOC_000234	KWMTBOMO00574	Bomo_Chr1:17075964-17284545	COR	Control	OK	144.261	270.436	0.906609	1.08284	0.2634	0.995311	no
XLOC_000235	XLOC_000235	KWMTBOMO00579	Bomo_Chr1:17290302-17297996	COR	Control	OK	2.6675	0.614207	-2.11869	-0.842032	0.3516	0.995311	no
XLOC_000236	XLOC_000236	KWMTBOMO00580	Bomo_Chr1:17303445-17328387	COR	Control	OK	3.53508	1.69891	-1.05713	-0.920509	0.3686	0.995311	no
XLOC_000237	XLOC_000237	KWMTBOMO00591	Bomo_Chr1:17916452-17941955	COR	Control	OK	14.7655	13.9775	-0.0791251	-0.11588	0.9044	0.995311	no
XLOC_000238	XLOC_000238	KWMTBOMO00606	Bomo_Chr1:18468552-18476298	COR	Control	OK	10.4645	6.1234	-0.525184	-0.956786	0.663	0.995311	no
XLOC_000239	XLOC_000239	KWMTBOMO00617	Bomo_Chr1:19161954-19191845	COR	Control	OK	10.4823	12.3207	0.233127	0.288333	0.7702	0.995311	no
XLOC_000240	XLOC_000240	KWMTBOMO00621	Bomo_Chr1:19371301-19389942	COR	Control	OK	4.25339	6.59492	0.632742	0.828141	0.39	0.995311	no
XLOC_000241	XLOC_000241	KWMTBOMO00638	Bomo_Chr1:19747565-19766187	COR	Control	OK	30.7708	17.7853	-0.790874	-1.16538	0.2427	0.995311	no
XLOC_000242	XLOC_000242	KWMTBOMO00639	Bomo_Chr1:19773196-19789354	COR	Control	OK	2.43408	2.10077	-0.212461	-0.230315	0.819	0.995311	no
XLOC_000243	XLOC_000243	KWMTBOMO00641	Bomo_Chr1:19834435-19835896	COR	Control	OK	1.4978	2.10014	0.487642	0.351594	0.7283	0.995311	no
XLOC_000244	XLOC_000244	KWMTBOMO00655	Bomo_Chr1:20330519-20336034	COR	Control	OK	27.578	18.7384	-0.557517	-0.74723	0.45605	0.995311	no
XLOC_000245	XLOC_000245	KWMTBOMO00661	Bomo_Chr1:20510828-20528680	COR	Control	OK	33.598	52.1424	0.634081	0.933429	0.33555	0.995311	no
XLOC_000246	XLOC_000246	-	Bomo_Chr1:38394-38529	COR	Control	OK	130.669	77.3745	-0.755985	-0.43014	0.6477	0.995311	no
XLOC_000247	XLOC_000247	-	Bomo_Chr1:560214-561080	COR	Control	OK	5.12204	3.41328	-0.58556	-0.500919	0.5899	0.995311	no
XLOC_000248	XLOC_000248	KWMTBOMO00022	Bomo_Chr1:568602-569497	COR	Control	OK	2.37027	1.63522	-0.535568	-0.292776	0.78005	0.995311	no
XLOC_000249	XLOC_000249	-	Bomo_Chr1:594113-596258	COR	Control	OK	3.03881	3.49922	0.203529	0.213033	0.8177	0.995311	no
XLOC_000250	XLOC_000250	-	Bomo_Chr1:631716-631969	COR	Control	OK	2.78015	28.3461	3.34992	1.0651	0.2636	0.995311	no
XLOC_000251	XLOC_000251	-	Bomo_Chr1:632240-633486	COR	Control	OK	3.15735	5.42713	0.781474	0.721901	0.45835	0.995311	no
XLOC_000252	XLOC_000252	KWMTBOMO00045	Bomo_Chr1:1335794-1337327	COR	Control	OK	2.30295	1.70274	-0.435624	-0.352544	0.73165	0.995311	no
XLOC_000253	XLOC_000253	-	Bomo_Chr1:1339950-1340135	COR	Control	OK	79.9409	108.61	0.44215	0.408313	0.6713	0.995311	no
XLOC_000254	XLOC_000254	KWMTBOMO00047	Bomo_Chr1:1341652-1342294	COR	Control	OK	15.1101	27.4695	0.862313	0.96367	0.32305	0.995311	no
XLOC_000255	XLOC_000255	KWMTBOMO00047	Bomo_Chr1:1342394-1342723	COR	Control	OK	22.6552	28.3161	0.321778	0.298916	0.76135	0.995311	no
XLOC_000256	XLOC_000256	KWMTBOMO00050	Bomo_Chr1:1440819-1441821	COR	Control	OK	1.76228	0.944331	-0.90008	-0.485476	0.6183	0.995311	no
XLOC_000257	XLOC_000257	-	Bomo_Chr1:1442026-1443339	COR	Control	OK	0.848039	5.26982	2.63555	1.70265	0.15555	0.995311	no
XLOC_000258	XLOC_000258	-	Bomo_Chr1:1443986-1445018	COR	Control	OK	0.283186	4.77853	4.07675	1.31066	0.2524	0.995311	no
XLOC_000259	XLOC_000259	KWMTBOMO00051	Bomo_Chr1:1448791-1472360	COR	Control	OK	0.687832	2.53136	1.87978	0.619527	0.4599	0.995311	no
XLOC_000260	XLOC_000260	-	Bomo_Chr1:1472768-1474033	COR	Control	OK	5.75953	7.99518	0.473179	0.505024	0.6073	0.995311	no
XLOC_000261	XLOC_000261	-	Bomo_Chr1:1478388-1479390	COR	Control	OK	3.3777	7.08248	1.06821	0.941814	0.3711	0.995311	no
XLOC_000262	XLOC_000262	-	Bomo_Chr1:1482505-1483487	COR	Control	OK	2.56001	2.42136	-0.0803291	-0.0563195	0.9551	0.995311	no
XLOC_000263	XLOC_000263	KWMTBOMO00053	Bomo_Chr1:1515986-1517935	COR	Control	OK	1.28378	4.86477	1.92197	1.76303	0.09955	0.995311	no
XLOC_000264	XLOC_000264	KWMTBOMO00059	Bomo_Chr1:1883064-1899758	COR	Control	OK	1.99368	15.7392	2.98086	1.33516	0.2363	0.995311	no
XLOC_000265	XLOC_000265	KWMTBOMO00061	Bomo_Chr1:1931188-1936917	COR	Control	OK	157.488	240.4	0.610193	0.664237	0.48555	0.995311	no
XLOC_000266	XLOC_000266	-	Bomo_Chr1:1949074-1949866	COR	Control	OK	1.3896	3.52129	1.34143	0.79445	0.4109	0.995311	no
XLOC_000267	XLOC_000267	-	Bomo_Chr1:1951401-1952395	COR	Control	OK	1.6316	0.715402	-1.18946	-0.554661	0.3646	0.995311	no
XLOC_000268	XLOC_000268	-	Bomo_Chr1:1958892-1960003	COR	Control	OK	0.646907	4.57099	2.82088	1.46084	0.1402	0.995311	no
XLOC_000269	XLOC_000269	KWMTBOMO00065	Bomo_Chr1:1992869-1994955	COR	Control	OK	3.94836	2.50612	-0.6558	-0.664568	0.51255	0.995311	no
XLOC_000270	XLOC_000270	KWMTBOMO00066	Bomo_Chr1:1995127-1995598	COR	Control	OK	4.68949	4.18172	-0.165334	-0.0883679	0.9184	0.995311	no
XLOC_000271	XLOC_000271	KWMTBOMO00067	Bomo_Chr1:1997750-1999227	COR	Control	OK	95.1251	187.085	0.975798	1.40004	0.15915	0.995311	no
XLOC_000272	XLOC_000272	KWMTBOMO00068	Bomo_Chr1:2059080-2059889	COR	Control	OK	4.82546	5.28958	0.132486	0.113617	0.9077	0.995311	no
XLOC_000273	XLOC_000273	KWMTBOMO00068	Bomo_Chr1:2060118-2062222	COR	Control	OK	10.9884	9.9296	-0.146177	-0.189194	0.84785	0.995311	no
XLOC_000274	XLOC_000274	KWMTBOMO00079	Bomo_Chr1:2309337-2310273	COR	Control	OK	2.87887	0.771936	-1.89895	-0.932541	0.22065	0.995311	no
XLOC_000275	XLOC_000275	-	Bomo_Chr1:2310326-2312813	COR	Control	OK	2.7922	2.31426	-0.270852	-0.270285	0.7876	0.995311	no
XLOC_000276	XLOC_000276	KWMTBOMO00080	Bomo_Chr1:2396572-2398870	COR	Control	OK	3.38127	7.74905	1.19645	1.34146	0.19135	0.995311	no
XLOC_000277	XLOC_000277	-	Bomo_Chr1:2400533-2401358	COR	Control	OK	0.940582	6.0632	2.68845	1.38789	0.14395	0.995311	no
XLOC_000278	XLOC_000278	KWMTBOMO00085	Bomo_Chr1:2503616-2504253	COR	Control	OK	2.6808	1.3024	-1.0415	-0.438	0.4783	0.995311	no
XLOC_000279	XLOC_000279	-	Bomo_Chr1:2507524-2508275	COR	Control	OK	1.49207	5.84844	1.97073	1.21065	0.24115	0.995311	no
XLOC_000280	XLOC_000280	-	Bomo_Chr1:2510257-2512371	COR	Control	OK	19.0832	21.0394	0.140792	0.196748	0.8402	0.995311	no
XLOC_000281	XLOC_000281	-	Bomo_Chr1:2512828-2515064	COR	Control	OK	7.20024	5.84967	-0.299689	-0.354647	0.71435	0.995311	no
XLOC_000282	XLOC_000282	KWMTBOMO00086	Bomo_Chr1:2515178-2516335	COR	Control	OK	4.31182	2.96646	-0.539554	-0.477133	0.6418	0.995311	no
XLOC_000283	XLOC_000283	-	Bomo_Chr1:2545530-2546711	COR	Control	OK	3.72608	4.05123	0.120701	0.113535	0.9062	0.995311	no
XLOC_000284	XLOC_000284	-	Bomo_Chr1:2546818-2547720	COR	Control	OK	2.17917	4.58678	1.0737	0.828637	0.40295	0.995311	no
XLOC_000285	XLOC_000285	-	Bomo_Chr1:2550685-2551418	COR	Control	OK	3.52456	1.77844	-0.986827	-0.557704	0.62325	0.995311	no
XLOC_000286	XLOC_000286	KWMTBOMO00090	Bomo_Chr1:2581602-2581994	COR	Control	OK	3.50467	2.8891	-0.278655	-0.115452	0.59195	0.995311	no
XLOC_000287	XLOC_000287	-	Bomo_Chr1:2911008-2911914	COR	Control	OK	4.00045	6.17038	0.625198	0.547851	0.5965	0.995311	no
XLOC_000288	XLOC_000288	-	Bomo_Chr1:2913789-2914361	COR	Control	OK	5.02484	1.02002	-2.30047	-0.908524	0.34665	0.995311	no
XLOC_000289	XLOC_000289	KWMTBOMO00104	Bomo_Chr1:3167360-3171117	COR	Control	OK	3.49352	4.14375	0.246254	0.292349	0.7758	0.995311	no
XLOC_000290	XLOC_000290	-	Bomo_Chr1:3283659-3285084	COR	Control	OK	1.44529	2.77967	0.943558	0.713235	0.4703	0.995311	no
XLOC_000291	XLOC_000291	-	Bomo_Chr1:3871078-3871324	COR	Control	OK	17.7492	0	#NAME?	nan	0.0089	0.373766	no
XLOC_000292	XLOC_000292	KWMTBOMO00131	Bomo_Chr1:4197424-4199645	COR	Control	OK	2.16436	4.30292	0.991373	1.00728	0.3388	0.995311	no
XLOC_000293	XLOC_000293	KWMTBOMO00139	Bomo_Chr1:4361553-4368169	COR	Control	OK	2.65784	3.59225	0.434638	0.555853	0.57665	0.995311	no
XLOC_000294	XLOC_000294	-	Bomo_Chr1:4762022-4762930	COR	Control	NOTEST	0	1.33759	inf	0	1	1	no
XLOC_000295	XLOC_000295	KWMTBOMO00152	Bomo_Chr1:4764281-4765602	COR	Control	OK	0.210503	3.03802	3.85122	1.23517	0.25375	0.995311	no
XLOC_000296	XLOC_000296	-	Bomo_Chr1:4789205-4791925	COR	Control	OK	3.61408	3.45018	-0.0669539	-0.0727455	0.9445	0.995311	no
XLOC_000297	XLOC_000297	KWMTBOMO00153	Bomo_Chr1:4792199-4792933	COR	Control	OK	2.41864	3.90522	0.691209	0.479119	0.6081	0.995311	no
XLOC_000298	XLOC_000298	-	Bomo_Chr1:4947956-4952109	COR	Control	OK	1.10788	2.72462	1.29825	1.35509	0.1846	0.995311	no
XLOC_000299	XLOC_000299	-	Bomo_Chr1:4989620-4990542	COR	Control	OK	4.23844	0.262315	-4.01416	-1.07991	0.25435	0.995311	no
XLOC_000300	XLOC_000300	-	Bomo_Chr1:4990606-4991697	COR	Control	OK	4.62943	0.637341	-2.8607	-1.45118	0.155	0.995311	no
XLOC_000301	XLOC_000301	KWMTBOMO00160	Bomo_Chr1:5048764-5054687	COR	Control	OK	4.88289	4.85268	-0.00895373	-0.0123073	0.9892	0.997251	no
XLOC_000302	XLOC_000302	-	Bomo_Chr1:5264383-5265464	COR	Control	OK	3.07653	4.51214	0.552507	0.489619	0.63715	0.995311	no
XLOC_000303	XLOC_000303	KWMTBOMO00167	Bomo_Chr1:5266009-5266662	COR	Control	OK	1.29369	4.18759	1.69463	0.810729	0.294	0.995311	no
XLOC_000304	XLOC_000304	KWMTBOMO00178	Bomo_Chr1:5645447-5651369	COR	Control	OK	2.29702	3.10362	0.43419	0.536357	0.5927	0.995311	no
XLOC_000305	XLOC_000305	-	Bomo_Chr1:5717919-5718698	COR	Control	OK	3.85574	7.5286	0.965373	0.837725	0.4096	0.995311	no
XLOC_000306	XLOC_000306	-	Bomo_Chr1:5719504-5720020	COR	Control	OK	4.7848	17.9899	1.91066	1.49807	0.16925	0.995311	no
XLOC_000307	XLOC_000307	-	Bomo_Chr1:5720228-5720390	COR	Control	OK	17.1968	127.418	2.88936	1.35339	0.21605	0.995311	no
XLOC_000308	XLOC_000308	-	Bomo_Chr1:5720999-5721258	COR	Control	OK	13.2061	47.0359	1.83256	1.0817	0.2918	0.995311	no
XLOC_000309	XLOC_000309	-	Bomo_Chr1:5754662-5755378	COR	Control	OK	7.50659	1.83727	-2.0306	-1.28394	0.22905	0.995311	no
XLOC_000310	XLOC_000310	-	Bomo_Chr1:5777643-5778251	COR	Control	OK	5.73672	74.4058	3.69712	3.68998	0.0096	0.380891	no
XLOC_000311	XLOC_000311	-	Bomo_Chr1:5783507-5784317	COR	Control	OK	2.11975	1.24256	-0.77058	-0.409175	0.6464	0.995311	no
XLOC_000312	XLOC_000312	-	Bomo_Chr1:6218795-6220025	COR	Control	NOTEST	1.37407	1.28604	-0.0955186	0	1	1	no
XLOC_000313	XLOC_000313	-	Bomo_Chr1:6364671-6364994	COR	Control	OK	14.2566	4.19774	-1.76395	-0.86204	0.23665	0.995311	no
XLOC_000314	XLOC_000314	KWMTBOMO00205	Bomo_Chr1:6396493-6400942	COR	Control	OK	14.7376	24.5023	0.733417	1.07937	0.27175	0.995311	no
XLOC_000315	XLOC_000315	KWMTBOMO00211	Bomo_Chr1:6637973-6638519	COR	Control	OK	3.37078	23.0224	2.77189	1.67597	0.1704	0.995311	no
XLOC_000316	XLOC_000316	KWMTBOMO00213	Bomo_Chr1:6793117-6795206	COR	Control	OK	1.6269	3.20273	0.977175	0.884173	0.3774	0.995311	no
XLOC_000317	XLOC_000317	KWMTBOMO00214	Bomo_Chr1:6823780-6825612	COR	Control	OK	1.59273	0.926928	-0.780971	-0.579309	0.57655	0.995311	no
XLOC_000318	XLOC_000318	KWMTBOMO00214	Bomo_Chr1:6825732-6826639	COR	Control	OK	1.99742	0	#NAME?	nan	0.0089	0.373766	no
XLOC_000319	XLOC_000319	KWMTBOMO00217	Bomo_Chr1:6969863-6970429	COR	Control	OK	4.14815	4.14679	-0.000474008	-0.000323917	0.9545	0.995311	no
XLOC_000320	XLOC_000320	KWMTBOMO00217	Bomo_Chr1:6970723-6971744	COR	Control	OK	2.0087	3.68969	0.877236	0.64421	0.54205	0.995311	no
XLOC_000321	XLOC_000321	KWMTBOMO00221	Bomo_Chr1:7327500-7328007	COR	Control	OK	4.16307	4.93602	0.245701	0.160532	0.87025	0.995311	no
XLOC_000322	XLOC_000322	-	Bomo_Chr1:7991085-7991811	COR	Control	OK	0.446377	3.96485	3.15093	0.99934	0.26775	0.995311	no
XLOC_000323	XLOC_000323	KWMTBOMO00235	Bomo_Chr1:7991965-7993520	COR	Control	OK	0.78428	1.95423	1.31716	0.777583	0.4529	0.995311	no
XLOC_000324	XLOC_000324	KWMTBOMO00241	Bomo_Chr1:8264387-8266022	COR	Control	OK	0.658408	1.84513	1.48667	0.930319	0.38225	0.995311	no
XLOC_000325	XLOC_000325	KWMTBOMO00246	Bomo_Chr1:8423941-8426002	COR	Control	OK	0.508097	3.45416	2.76516	1.83478	0.1388	0.995311	no
XLOC_000326	XLOC_000326	KWMTBOMO00247	Bomo_Chr1:8426138-8426513	COR	Control	OK	1.89838	17.7781	3.22726	1.30166	0.24585	0.995311	no
XLOC_000327	XLOC_000327	KWMTBOMO00248	Bomo_Chr1:8458963-8459847	COR	Control	OK	1.89208	7.20023	1.92807	1.43237	0.15815	0.995311	no
XLOC_000328	XLOC_000328	-	Bomo_Chr1:8467125-8469721	COR	Control	OK	1.9744	3.70778	0.90914	0.922624	0.3712	0.995311	no
XLOC_000329	XLOC_000329	KWMTBOMO00254	Bomo_Chr1:8527457-8529191	COR	Control	OK	2.3102	1.97245	-0.228033	-0.197458	0.8436	0.995311	no
XLOC_000330	XLOC_000330	KWMTBOMO00256	Bomo_Chr1:8560814-8561289	COR	Control	OK	16.8177	15.1166	-0.15385	-0.147191	0.8854	0.995311	no
XLOC_000331	XLOC_000331	KWMTBOMO00256	Bomo_Chr1:8561432-8562488	COR	Control	OK	13.9023	21.2308	0.610838	0.752602	0.4489	0.995311	no
XLOC_000332	XLOC_000332	-	Bomo_Chr1:8633777-8635672	COR	Control	OK	2.71884	2.23109	-0.285245	-0.26963	0.7863	0.995311	no
XLOC_000333	XLOC_000333	KWMTBOMO00264	Bomo_Chr1:8638815-8639825	COR	Control	OK	1.8904	1.16873	-0.693753	-0.400293	0.69515	0.995311	no
XLOC_000334	XLOC_000334	KWMTBOMO00265	Bomo_Chr1:8649111-8649761	COR	Control	OK	2.86484	5.48028	0.935797	0.661804	0.4938	0.995311	no
XLOC_000335	XLOC_000335	KWMTBOMO00266	Bomo_Chr1:8669552-8670672	COR	Control	OK	6.7905	28.5972	2.07428	2.43472	0.0186	0.587861	no
XLOC_000336	XLOC_000336	-	Bomo_Chr1:8691559-8691945	COR	Control	OK	10.2085	1.98176	-2.36492	-0.959593	0.28145	0.995311	no
XLOC_000337	XLOC_000337	KWMTBOMO00273	Bomo_Chr1:8784322-8786090	COR	Control	OK	2.33561	3.85924	0.724517	0.709786	0.4681	0.995311	no
XLOC_000338	XLOC_000338	-	Bomo_Chr1:8826720-8828188	COR	Control	OK	2.23435	2.38689	0.0952805	0.0779576	0.9423	0.995311	no
XLOC_000339	XLOC_000339	-	Bomo_Chr1:8828345-8829343	COR	Control	OK	1.32829	3.79631	1.51502	0.892661	0.3929	0.995311	no
XLOC_000340	XLOC_000340	KWMTBOMO00277	Bomo_Chr1:8864082-8864439	COR	Control	OK	27.0199	21.8215	-0.308277	-0.289552	0.7677	0.995311	no
XLOC_000341	XLOC_000341	-	Bomo_Chr1:8927545-8928294	COR	Control	OK	0.213923	3.45284	4.01262	0.812291	0.26465	0.995311	no
XLOC_000342	XLOC_000342	KWMTBOMO00300	Bomo_Chr1:9424563-9425421	COR	Control	OK	15.3728	12.0922	-0.346304	-0.374221	0.71845	0.995311	no
XLOC_000343	XLOC_000343	KWMTBOMO00302	Bomo_Chr1:9452033-9453769	COR	Control	OK	2.46102	7.01768	1.51174	1.56066	0.1254	0.995311	no
XLOC_000344	XLOC_000344	KWMTBOMO00303	Bomo_Chr1:9454285-9455043	COR	Control	OK	3.57855	2.37786	-0.589712	-0.409342	0.64575	0.995311	no
XLOC_000345	XLOC_000345	KWMTBOMO00303	Bomo_Chr1:9455385-9456141	COR	Control	OK	2.53504	1.36368	-0.894502	-0.482468	0.6183	0.995311	no
XLOC_000346	XLOC_000346	-	Bomo_Chr1:9665577-9666639	COR	Control	OK	0.956855	3.51378	1.87665	1.12587	0.28415	0.995311	no
XLOC_000347	XLOC_000347	-	Bomo_Chr1:9751481-9753942	COR	Control	OK	3.19035	3.59495	0.172259	0.186289	0.8574	0.995311	no
XLOC_000348	XLOC_000348	KWMTBOMO00314	Bomo_Chr1:9754656-9756179	COR	Control	OK	2.40954	1.71563	-0.490014	-0.415664	0.66015	0.995311	no
XLOC_000349	XLOC_000349	KWMTBOMO00325	Bomo_Chr1:9878632-9879712	COR	Control	OK	7.23133	11.4008	0.656797	0.696026	0.48245	0.995311	no
XLOC_000350	XLOC_000350	-	Bomo_Chr1:9912560-9913851	COR	Control	OK	54.0664	42.49	-0.347607	-0.494706	0.6158	0.995311	no
XLOC_000351	XLOC_000351	-	Bomo_Chr1:9991483-9992396	COR	Control	OK	4.95181	22.5791	2.18896	2.24792	0.03445	0.879607	no
XLOC_000352	XLOC_000352	-	Bomo_Chr1:9992499-9993361	COR	Control	OK	10.8385	56.0881	2.37152	2.86319	0.01095	0.414994	no
XLOC_000353	XLOC_000353	-	Bomo_Chr1:10073114-10073882	COR	Control	OK	95.3483	78.4177	-0.282029	-0.401455	0.68485	0.995311	no
XLOC_000354	XLOC_000354	-	Bomo_Chr1:10073994-10074785	COR	Control	OK	84.3114	75.0347	-0.168171	-0.238935	0.8082	0.995311	no
XLOC_000355	XLOC_000355	-	Bomo_Chr1:10276790-10277282	COR	Control	OK	6.75061	7.12879	0.0786402	0.06086	0.95335	0.995311	no
XLOC_000356	XLOC_000356	-	Bomo_Chr1:10316994-10317296	COR	Control	OK	39.2883	106.035	1.43236	1.50686	0.1461	0.995311	no
XLOC_000357	XLOC_000357	-	Bomo_Chr1:10319485-10320398	COR	Control	OK	4.62169	2.65636	-0.798969	-0.597168	0.53015	0.995311	no
XLOC_000358	XLOC_000358	-	Bomo_Chr1:10320813-10321382	COR	Control	OK	4.43171	1.02829	-2.10761	-0.83763	0.35425	0.995311	no
XLOC_000359	XLOC_000359	-	Bomo_Chr1:10359225-10359630	COR	Control	OK	5.51258	0	#NAME?	nan	0.0479	0.992578	no
XLOC_000360	XLOC_000360	-	Bomo_Chr1:10613743-10615986	COR	Control	OK	1.50457	1.85067	0.298699	0.259587	0.79645	0.995311	no
XLOC_000361	XLOC_000361	KWMTBOMO00362	Bomo_Chr1:10877580-10879521	COR	Control	OK	24.3679	32.581	0.41905	0.597004	0.55015	0.995311	no
XLOC_000362	XLOC_000362	KWMTBOMO00366	Bomo_Chr1:10935643-10940690	COR	Control	OK	11.0893	25.7269	1.21411	1.7794	0.0683	0.995311	no
XLOC_000363	XLOC_000363	-	Bomo_Chr1:11023060-11024064	COR	Control	OK	2.92987	7.30031	1.31712	1.14414	0.2763	0.995311	no
XLOC_000364	XLOC_000364	-	Bomo_Chr1:11024271-11025085	COR	Control	OK	0.957296	3.70331	1.95178	0.981417	0.2031	0.995311	no
XLOC_000365	XLOC_000365	KWMTBOMO00373	Bomo_Chr1:11118172-11118664	COR	Control	OK	7.94189	21.3864	1.42914	1.30157	0.1966	0.995311	no
XLOC_000366	XLOC_000366	-	Bomo_Chr1:11119234-11119517	COR	Control	OK	20.7958	51.6327	1.31199	1.14152	0.27395	0.995311	no
XLOC_000367	XLOC_000367	KWMTBOMO00379	Bomo_Chr1:11270286-11274288	COR	Control	OK	4.07809	5.56637	0.448845	0.553138	0.5896	0.995311	no
XLOC_000368	XLOC_000368	KWMTBOMO00388	Bomo_Chr1:11452039-11453668	COR	Control	OK	1.98349	1.19114	-0.735695	-0.539398	0.61305	0.995311	no
XLOC_000369	XLOC_000369	-	Bomo_Chr1:11453859-11455890	COR	Control	OK	1.8074	2.58148	0.514286	0.479736	0.6205	0.995311	no
XLOC_000370	XLOC_000370	KWMTBOMO00393	Bomo_Chr1:11559254-11559538	COR	Control	OK	19.5582	25.6218	0.389599	0.313409	0.7529	0.995311	no
XLOC_000371	XLOC_000371	KWMTBOMO00400	Bomo_Chr1:11801813-11802932	COR	Control	OK	1.6674	5.76687	1.79019	1.4113	0.19325	0.995311	no
XLOC_000372	XLOC_000372	-	Bomo_Chr1:11803004-11806402	COR	Control	OK	3.44108	8.21385	1.2552	1.57412	0.11	0.995311	no
XLOC_000373	XLOC_000373	-	Bomo_Chr1:11972388-11973193	COR	Control	OK	3.49711	1.56608	-1.15901	-0.698578	0.4738	0.995311	no
XLOC_000374	XLOC_000374	KWMTBOMO00409	Bomo_Chr1:11974102-11975107	COR	Control	OK	2.63363	5.17441	0.974343	0.837537	0.40855	0.995311	no
XLOC_000375	XLOC_000375	KWMTBOMO00409	Bomo_Chr1:11975660-11976118	COR	Control	OK	4.91174	10.2317	1.05874	0.749114	0.4429	0.995311	no
XLOC_000376	XLOC_000376	-	Bomo_Chr1:12473203-12473994	COR	Control	OK	2.98272	13.4678	2.17481	1.73648	0.12125	0.995311	no
XLOC_000377	XLOC_000377	-	Bomo_Chr1:12474361-12474830	COR	Control	OK	6.01027	12.6355	1.07199	0.820431	0.40655	0.995311	no
XLOC_000378	XLOC_000378	-	Bomo_Chr1:12475141-12475756	COR	Control	OK	4.51318	11.8869	1.39715	1.05978	0.30815	0.995311	no
XLOC_000379	XLOC_000379	KWMTBOMO00426	Bomo_Chr1:12476153-12476713	COR	Control	OK	5.83715	16.8626	1.53049	1.35581	0.1715	0.995311	no
XLOC_000380	XLOC_000380	KWMTBOMO00426	Bomo_Chr1:12476825-12526199	COR	Control	OK	0.661162	2.6601	2.00841	0.414753	0.568	0.995311	no
XLOC_000381	XLOC_000381	KWMTBOMO00426	Bomo_Chr1:12476825-12526199	COR	Control	OK	1.03959	2.94497	1.50223	0.530789	0.46565	0.995311	no
XLOC_000382	XLOC_000382	KWMTBOMO00426	Bomo_Chr1:12476825-12526199	COR	Control	OK	0.276685	1.92114	2.79565	0.528169	0.52315	0.995311	no
XLOC_000383	XLOC_000383	KWMTBOMO00435	Bomo_Chr1:12790465-12791260	COR	Control	OK	7.50584	5.41446	-0.471195	-0.437045	0.663	0.995311	no
XLOC_000384	XLOC_000384	-	Bomo_Chr1:12791865-12795807	COR	Control	OK	8.19189	11.7658	0.522334	0.72732	0.46495	0.995311	no
XLOC_000385	XLOC_000385	KWMTBOMO00439	Bomo_Chr1:12941984-12943704	COR	Control	OK	24.7907	26.6248	0.102972	0.14452	0.8869	0.995311	no
XLOC_000386	XLOC_000386	-	Bomo_Chr1:12949943-12950918	COR	Control	OK	0.30388	2.44329	3.00725	0.936743	0.30465	0.995311	no
XLOC_000387	XLOC_000387	-	Bomo_Chr1:13442268-13442531	COR	Control	OK	21.7214	15.1509	-0.519713	-0.360753	0.69875	0.995311	no
XLOC_000388	XLOC_000388	-	Bomo_Chr1:13442834-13443992	COR	Control	OK	6.64561	6.71694	0.0154032	0.0161542	0.98475	0.997159	no
XLOC_000389	XLOC_000389	-	Bomo_Chr1:13444077-13445319	COR	Control	OK	10.0742	9.4432	-0.093318	-0.103973	0.9152	0.995311	no
XLOC_000390	XLOC_000390	KWMTBOMO00464	Bomo_Chr1:13539586-13540763	COR	Control	OK	5.9136	15.3029	1.37169	1.42343	0.1676	0.995311	no
XLOC_000391	XLOC_000391	KWMTBOMO00465	Bomo_Chr1:13545152-13547968	COR	Control	OK	6.64689	7.36944	0.148876	0.19165	0.84545	0.995311	no
XLOC_000392	XLOC_000392	-	Bomo_Chr1:13617091-13617220	COR	Control	OK	72.5404	210.413	1.53636	0.961418	0.3742	0.995311	no
XLOC_000393	XLOC_000393	KWMTBOMO00474	Bomo_Chr1:13784758-13785450	COR	Control	OK	2.62303	0.770905	-1.76661	-0.6937	0.38105	0.995311	no
XLOC_000394	XLOC_000394	-	Bomo_Chr1:13792701-13793889	COR	Control	NOTEST	1.19349	1.34082	0.167934	0	1	1	no
XLOC_000395	XLOC_000395	-	Bomo_Chr1:13796135-13798954	COR	Control	OK	2.70991	2.8145	0.0546301	0.0586442	0.952	0.995311	no
XLOC_000396	XLOC_000396	KWMTBOMO00475	Bomo_Chr1:13802791-13804069	COR	Control	OK	0	2.63286	inf	nan	0.0009	0.135963	no
XLOC_000397	XLOC_000397	-	Bomo_Chr1:13804301-13805527	COR	Control	OK	0.34485	2.951	3.09716	1.23633	0.25985	0.995311	no
XLOC_000398	XLOC_000398	KWMTBOMO00492	Bomo_Chr1:14064247-14067954	COR	Control	OK	5.60172	5.87323	0.0682824	0.0892235	0.9295	0.995311	no
XLOC_000399	XLOC_000399	KWMTBOMO00495	Bomo_Chr1:14124593-14126641	COR	Control	OK	2.36643	5.11541	1.11214	1.12534	0.282	0.995311	no
XLOC_000400	XLOC_000400	-	Bomo_Chr1:14126697-14128953	COR	Control	OK	2.93265	4.59739	0.64861	0.685329	0.48765	0.995311	no
XLOC_000401	XLOC_000401	-	Bomo_Chr1:14129120-14129650	COR	Control	OK	7.41179	6.31966	-0.229975	-0.185175	0.8529	0.995311	no
XLOC_000402	XLOC_000402	-	Bomo_Chr1:14129714-14131139	COR	Control	OK	2.79422	8.64786	1.6299	1.65496	0.09485	0.995311	no
XLOC_000403	XLOC_000403	-	Bomo_Chr1:14131322-14132845	COR	Control	OK	6.7824	13.2962	0.971142	1.13378	0.25845	0.995311	no
XLOC_000404	XLOC_000404	-	Bomo_Chr1:14777208-14777842	COR	Control	OK	0	7.43137	inf	nan	0.00025	0.0755347	no
XLOC_000405	XLOC_000405	-	Bomo_Chr1:14780891-14781322	COR	Control	OK	0.989583	11.3677	3.52197	1.12176	0.2603	0.995311	no
XLOC_000406	XLOC_000406	KWMTBOMO00512	Bomo_Chr1:14782152-14783197	COR	Control	OK	0.836565	3.3606	2.00617	1.1183	0.2335	0.995311	no
XLOC_000407	XLOC_000407	-	Bomo_Chr1:15131627-15132503	COR	Control	OK	2.4364	5.32417	1.12781	0.867775	0.3887	0.995311	no
XLOC_000408	XLOC_000408	KWMTBOMO00520	Bomo_Chr1:15207948-15208096	COR	Control	OK	107.716	233.815	1.11814	0.976486	0.34065	0.995311	no
XLOC_000409	XLOC_000409	-	Bomo_Chr1:15266772-15268231	COR	Control	OK	2.43778	3.15523	0.372178	0.325208	0.7477	0.995311	no
XLOC_000410	XLOC_000410	-	Bomo_Chr1:15268417-15268926	COR	Control	OK	2.63271	7.9699	1.59801	0.960296	0.3329	0.995311	no
XLOC_000411	XLOC_000411	KWMTBOMO00523	Bomo_Chr1:15270017-15270896	COR	Control	OK	4.15836	8.92728	1.10221	1.00132	0.3194	0.995311	no
XLOC_000412	XLOC_000412	KWMTBOMO00525	Bomo_Chr1:15373017-15373681	COR	Control	OK	1.01072	4.49683	2.15353	0.98717	0.2656	0.995311	no
XLOC_000413	XLOC_000413	-	Bomo_Chr1:15378688-15380168	COR	Control	OK	4.15028	5.1723	0.317598	0.315072	0.75175	0.995311	no
XLOC_000414	XLOC_000414	-	Bomo_Chr1:15380363-15380972	COR	Control	OK	6.00908	2.3195	-1.37333	-0.841111	0.4071	0.995311	no
XLOC_000415	XLOC_000415	KWMTBOMO00526	Bomo_Chr1:15381255-15381554	COR	Control	OK	10.7554	8.2024	-0.390943	-0.21838	0.81935	0.995311	no
XLOC_000416	XLOC_000416	-	Bomo_Chr1:15419978-15420721	COR	Control	OK	3.89277	0	#NAME?	nan	0.00095	0.135963	no
XLOC_000417	XLOC_000417	-	Bomo_Chr1:15422359-15422712	COR	Control	OK	8.49076	1.1737	-2.85483	-0.75725	0.3022	0.995311	no
XLOC_000418	XLOC_000418	KWMTBOMO00528	Bomo_Chr1:15422912-15423361	COR	Control	OK	10.6165	7.56171	-0.489518	-0.354702	0.72885	0.995311	no
XLOC_000419	XLOC_000419	-	Bomo_Chr1:15733332-15738639	COR	Control	OK	9.6443	9.87762	0.0344871	0.0501849	0.95675	0.995311	no
XLOC_000420	XLOC_000420	KWMTBOMO00537	Bomo_Chr1:15738694-15740386	COR	Control	OK	1.34584	1.77454	0.398935	0.31679	0.75175	0.995311	no
XLOC_000421	XLOC_000421	KWMTBOMO00539	Bomo_Chr1:15861980-15900372	COR	Control	OK	2.39941	2.33333	-0.040285	-0.0219707	0.9782	0.996108	no
XLOC_000422	XLOC_000422	KWMTBOMO00539	Bomo_Chr1:15861980-15900372	COR	Control	OK	2.41161	1.66404	-0.535306	-0.187907	0.5475	0.995311	no
XLOC_000423	XLOC_000423	KWMTBOMO00539	Bomo_Chr1:15901645-15902600	COR	Control	OK	3.27471	2.50819	-0.384721	-0.278586	0.78125	0.995311	no
XLOC_000424	XLOC_000424	-	Bomo_Chr1:15902860-15904892	COR	Control	OK	3.03219	4.43772	0.549458	0.552786	0.5973	0.995311	no
XLOC_000425	XLOC_000425	-	Bomo_Chr1:15905001-15906285	COR	Control	OK	4.13546	9.25119	1.16159	1.17417	0.26005	0.995311	no
XLOC_000426	XLOC_000426	-	Bomo_Chr1:15908440-15908888	COR	Control	OK	6.02317	0	#NAME?	nan	0.00685	0.37141	no
XLOC_000427	XLOC_000427	-	Bomo_Chr1:16063879-16064315	COR	Control	OK	5.33644	0	#NAME?	nan	0.00825	0.373766	no
XLOC_000428	XLOC_000428	KWMTBOMO00548	Bomo_Chr1:16269915-16270849	COR	Control	OK	1.76407	0	#NAME?	nan	0.00825	0.373766	no
XLOC_000429	XLOC_000429	KWMTBOMO00556	Bomo_Chr1:16519964-16521323	COR	Control	OK	0.407263	4.24412	3.38143	1.59586	0.2097	0.995311	no
XLOC_000430	XLOC_000430	KWMTBOMO00568	Bomo_Chr1:16860224-16862023	COR	Control	OK	1.69938	0.11826	-3.84497	-1.03575	0.25525	0.995311	no
XLOC_000431	XLOC_000431	-	Bomo_Chr1:16862133-16863404	COR	Control	OK	2.53328	0.706694	-1.84185	-1.06246	0.2845	0.995311	no
XLOC_000432	XLOC_000432	KWMTBOMO00569	Bomo_Chr1:16868626-16869543	COR	Control	OK	0.656584	2.90565	2.14581	0.983631	0.26585	0.995311	no
XLOC_000433	XLOC_000433	KWMTBOMO00581	Bomo_Chr1:17358029-17359121	COR	Control	OK	1.58546	4.45637	1.49096	1.14167	0.26375	0.995311	no
XLOC_000434	XLOC_000434	-	Bomo_Chr1:17359757-17360376	COR	Control	OK	3.35308	3.16973	-0.0811295	-0.0526127	0.94495	0.995311	no
XLOC_000435	XLOC_000435	-	Bomo_Chr1:17400117-17400752	COR	Control	OK	6.73238	2.61679	-1.36332	-0.789722	0.4417	0.995311	no
XLOC_000436	XLOC_000436	-	Bomo_Chr1:17551480-17552305	COR	Control	OK	0.752465	3.63792	2.27342	1.04758	0.25865	0.995311	no
XLOC_000437	XLOC_000437	-	Bomo_Chr1:17865789-17865907	COR	Control	OK	161.228	0	#NAME?	nan	0.0089	0.373766	no
XLOC_000438	XLOC_000438	KWMTBOMO00603	Bomo_Chr1:18274792-18275276	COR	Control	OK	0	6.65897	inf	nan	0.00695	0.37141	no
XLOC_000439	XLOC_000439	-	Bomo_Chr1:18588166-18588296	COR	Control	OK	220.156	248.667	0.175688	0.150666	0.8789	0.995311	no
XLOC_000440	XLOC_000440	KWMTBOMO00611	Bomo_Chr1:18746797-18749747	COR	Control	NOTEST	1.07544	0.54981	-0.967922	0	1	1	no
XLOC_000441	XLOC_000441	KWMTBOMO00617	Bomo_Chr1:19159534-19161296	COR	Control	OK	9.00007	9.32203	0.0507074	0.0602768	0.95595	0.995311	no
XLOC_000442	XLOC_000442	KWMTBOMO00617	Bomo_Chr1:19161385-19161536	COR	Control	OK	79.8375	45.9169	-0.798043	-0.453744	0.66695	0.995311	no
XLOC_000443	XLOC_000443	-	Bomo_Chr1:19367931-19369090	COR	Control	OK	6.02402	16.5775	1.46042	1.51088	0.14555	0.995311	no
XLOC_000444	XLOC_000444	-	Bomo_Chr1:19369236-19369648	COR	Control	OK	9.09377	22.8728	1.33068	1.12453	0.2603	0.995311	no
XLOC_000445	XLOC_000445	KWMTBOMO00621	Bomo_Chr1:19369979-19370801	COR	Control	OK	8.88377	16.1452	0.861864	0.860778	0.40685	0.995311	no
XLOC_000446	XLOC_000446	-	Bomo_Chr1:19417944-19419549	COR	Control	OK	5.63149	4.98069	-0.177172	-0.190956	0.8435	0.995311	no
XLOC_000447	XLOC_000447	-	Bomo_Chr1:19419806-19420274	COR	Control	OK	9.90886	11.9766	0.273432	0.236324	0.812	0.995311	no
XLOC_000448	XLOC_000448	-	Bomo_Chr1:19479073-19480464	COR	Control	OK	3.36911	4.9241	0.547493	0.515075	0.6185	0.995311	no
XLOC_000449	XLOC_000449	KWMTBOMO00639	Bomo_Chr1:19768100-19773116	COR	Control	OK	3.712	7.84623	1.0798	1.44713	0.149	0.995311	no
XLOC_000450	XLOC_000450	KWMTBOMO00640	Bomo_Chr1:19822778-19826313	COR	Control	OK	1.73867	4.70307	1.43562	1.48771	0.1523	0.995311	no
XLOC_000451	XLOC_000451	KWMTBOMO00641	Bomo_Chr1:19833659-19834329	COR	Control	OK	1.74644	6.45709	1.88647	1.13176	0.2839	0.995311	no
XLOC_000452	XLOC_000452	KWMTBOMO00652	Bomo_Chr1:20218773-20219832	COR	Control	OK	2.19469	4.18722	0.931973	0.700601	0.4758	0.995311	no
XLOC_000453	XLOC_000453	-	Bomo_Chr1:20221807-20222930	COR	Control	OK	3.19271	7.58741	1.24883	1.14945	0.26775	0.995311	no
XLOC_000454	XLOC_000454	KWMTBOMO05392	Bomo_Chr10:23562-26319	COR	Control	OK	28.7606	33.4344	0.217242	0.301625	0.7592	0.995311	no
XLOC_000455	XLOC_000455	KWMTBOMO05398	Bomo_Chr10:328963-338973	COR	Control	OK	3.05251	37.1371	3.6048	4.07901	0.0032	0.259749	no
XLOC_000456	XLOC_000456	KWMTBOMO05399	Bomo_Chr10:469782-526805	COR	Control	OK	5.34587	5.35342	0.309704	0.00270484	0.7311	0.995311	no
XLOC_000457	XLOC_000457	KWMTBOMO05401	Bomo_Chr10:549442-554331	COR	Control	OK	5.74066	8.11764	0.499842	0.668338	0.4955	0.995311	no
XLOC_000458	XLOC_000458	KWMTBOMO05407	Bomo_Chr10:1005709-1006729	COR	Control	OK	0.430958	2.30887	2.42157	0.934627	0.3337	0.995311	no
XLOC_000459	XLOC_000459	KWMTBOMO05411	Bomo_Chr10:1372485-1374609	COR	Control	OK	27.2173	24.5601	-0.148211	-0.175816	0.8616	0.995311	no
XLOC_000460	XLOC_000460	KWMTBOMO05416	Bomo_Chr10:1542235-1542880	COR	Control	OK	2.8966	1.70524	-0.764382	-0.405885	0.6477	0.995311	no
XLOC_000461	XLOC_000461	KWMTBOMO05420	Bomo_Chr10:1568089-1608121	COR	Control	OK	8.42013	2.23066	-1.91637	-1.75567	0.0977	0.995311	no
XLOC_000462	XLOC_000462	KWMTBOMO05427	Bomo_Chr10:1864635-1867708	COR	Control	OK	8.21379	19.0628	0.77241	1.28927	0.45585	0.995311	no
XLOC_000463	XLOC_000463	KWMTBOMO05428	Bomo_Chr10:1873606-1875684	COR	Control	OK	3.56863	9.76035	2.27549	1.04853	0.25865	0.995311	no
XLOC_000464	XLOC_000464	KWMTBOMO05429	Bomo_Chr10:1880359-1884027	COR	Control	OK	3.86983	3.8765	0.0024855	0.00237834	0.9811	0.996644	no
XLOC_000465	XLOC_000465	KWMTBOMO05435	Bomo_Chr10:2226681-2229506	COR	Control	OK	4.14778	1.32955	-0.900889	-1.14007	0.61805	0.995311	no
XLOC_000466	XLOC_000466	KWMTBOMO05439	Bomo_Chr10:2343696-2346884	COR	Control	OK	4.85028	3.55492	-0.448252	-0.442102	0.67585	0.995311	no
XLOC_000467	XLOC_000467	KWMTBOMO05444	Bomo_Chr10:2439847-2448559	COR	Control	OK	2.78639	30.1488	6.40498	2.21223	0.2394	0.995311	no
XLOC_000468	XLOC_000468	KWMTBOMO05447	Bomo_Chr10:2469948-2471954	COR	Control	OK	8.36564	7.29653	-0.197267	-0.186832	0.8563	0.995311	no
XLOC_000469	XLOC_000469	KWMTBOMO05449	Bomo_Chr10:2489511-2498472	COR	Control	OK	4.01122	9.95051	1.31073	1.30705	0.20085	0.995311	no
XLOC_000470	XLOC_000470	KWMTBOMO05452	Bomo_Chr10:2512402-2524068	COR	Control	OK	15.7784	10.5029	-0.587167	-0.682662	0.48585	0.995311	no
XLOC_000471	XLOC_000471	KWMTBOMO05455	Bomo_Chr10:2558300-2573011	COR	Control	OK	2.92111	2.11454	-0.466175	-0.437368	0.65705	0.995311	no
XLOC_000472	XLOC_000472	KWMTBOMO05464	Bomo_Chr10:2843271-2847046	COR	Control	OK	443.665	399.971	-0.149572	-0.183249	0.85665	0.995311	no
XLOC_000473	XLOC_000473	KWMTBOMO05467	Bomo_Chr10:2957465-2957999	COR	Control	OK	32.6526	18.7015	-0.804045	-0.460519	0.6308	0.995311	no
XLOC_000474	XLOC_000474	KWMTBOMO05470	Bomo_Chr10:2972792-2983114	COR	Control	OK	8.98143	3.79536	-1.24271	-1.47014	0.1584	0.995311	no
XLOC_000475	XLOC_000475	KWMTBOMO05471	Bomo_Chr10:2985247-2988932	COR	Control	OK	15.0602	10.5533	-0.513051	-0.636002	0.53305	0.995311	no
XLOC_000476	XLOC_000476	KWMTBOMO05475	Bomo_Chr10:3018243-3043404	COR	Control	OK	25.9764	23.1723	-0.164803	-0.24313	0.80255	0.995311	no
XLOC_000477	XLOC_000477	KWMTBOMO05479	Bomo_Chr10:3055502-3057745	COR	Control	OK	114.41	85.4606	-0.420879	-0.599965	0.542	0.995311	no
XLOC_000478	XLOC_000478	KWMTBOMO05482	Bomo_Chr10:3099030-3103258	COR	Control	OK	9.9027	8.36892	-0.242781	-0.259436	0.7978	0.995311	no
XLOC_000479	XLOC_000479	KWMTBOMO05484	Bomo_Chr10:3113803-3128645	COR	Control	OK	3.01369	2.88431	0.681695	-0.049967	0.72445	0.995311	no
XLOC_000480	XLOC_000480	-	Bomo_Chr10:3505968-3508784	COR	Control	OK	68.4524	17.9408	-1.93186	-1.54827	0.15065	0.995311	no
XLOC_000481	XLOC_000481	KWMTBOMO05507	Bomo_Chr10:3842429-3852290	COR	Control	OK	271.101	310.655	0.196485	0.277534	0.7786	0.995311	no
XLOC_000482	XLOC_000482	KWMTBOMO05508	Bomo_Chr10:3863093-3866056	COR	Control	OK	3.75827	1.74532	-1.10658	-0.895276	0.38105	0.995311	no
XLOC_000483	XLOC_000483	KWMTBOMO05509	Bomo_Chr10:3866721-3871024	COR	Control	OK	19.1151	14.588	-0.389932	-0.519612	0.5999	0.995311	no
XLOC_000484	XLOC_000484	KWMTBOMO05512	Bomo_Chr10:3888028-3939123	COR	Control	OK	6.06967	7.33489	0.273157	0.359412	0.7118	0.995311	no
XLOC_000485	XLOC_000485	KWMTBOMO05514	Bomo_Chr10:4009594-4012595	COR	Control	OK	6.20866	6.61245	0.0909043	0.116611	0.9048	0.995311	no
XLOC_000486	XLOC_000486	KWMTBOMO05515	Bomo_Chr10:4021815-4035664	COR	Control	OK	25.982	32.2008	0.30958	0.452995	0.63885	0.995311	no
XLOC_000487	XLOC_000487	KWMTBOMO05517	Bomo_Chr10:4093723-4101945	COR	Control	OK	5.55767	5.6376	0.0205999	0.0263415	0.97795	0.996108	no
XLOC_000488	XLOC_000488	KWMTBOMO05518	Bomo_Chr10:4109276-4110021	COR	Control	OK	3.14881	0	#NAME?	nan	0.0479	0.992578	no
XLOC_000489	XLOC_000489	KWMTBOMO05519	Bomo_Chr10:4112669-4113404	COR	Control	OK	65.6212	39.6876	-0.725473	-0.978343	0.33695	0.995311	no
XLOC_000490	XLOC_000490	KWMTBOMO05524	Bomo_Chr10:4224595-4226596	COR	Control	OK	56.7698	61.5753	0.117228	0.163407	0.87355	0.995311	no
XLOC_000491	XLOC_000491	KWMTBOMO05527	Bomo_Chr10:4275069-4280325	COR	Control	OK	5.01996	9.02088	0.845592	0.949952	0.34025	0.995311	no
XLOC_000492	XLOC_000492	KWMTBOMO05529	Bomo_Chr10:4288396-4294727	COR	Control	OK	4.34718	7.36146	0.759911	1.00818	0.3092	0.995311	no
XLOC_000493	XLOC_000493	KWMTBOMO05530	Bomo_Chr10:4298054-4308611	COR	Control	OK	0.647445	5.81937	3.16803	1.1286	0.2858	0.995311	no
XLOC_000494	XLOC_000494	KWMTBOMO05532	Bomo_Chr10:4311225-4313645	COR	Control	OK	23.7866	25.4069	0.0950716	0.124151	0.90575	0.995311	no
XLOC_000495	XLOC_000495	KWMTBOMO05533	Bomo_Chr10:4337802-4349238	COR	Control	OK	7.30373	7.30664	0.000574453	0.000599725	0.98255	0.996805	no
XLOC_000496	XLOC_000496	KWMTBOMO05534	Bomo_Chr10:4351765-4353490	COR	Control	OK	16.8965	16.5407	-0.0307004	-0.0334595	0.9748	0.995374	no
XLOC_000497	XLOC_000497	KWMTBOMO05538	Bomo_Chr10:4371260-4372830	COR	Control	OK	6.04474	5.13613	-0.234998	-0.251732	0.7969	0.995311	no
XLOC_000498	XLOC_000498	KWMTBOMO05551	Bomo_Chr10:4754372-4762131	COR	Control	OK	12.8339	44.6301	1.79805	2.15684	0.0388	0.94625	no
XLOC_000499	XLOC_000499	KWMTBOMO05564	Bomo_Chr10:5134973-5138599	COR	Control	OK	75.0013	42.4351	-0.821659	-1.20848	0.21805	0.995311	no
XLOC_000500	XLOC_000500	KWMTBOMO05566	Bomo_Chr10:5202642-5204328	COR	Control	OK	218.741	224.52	0.0376231	0.0529727	0.96065	0.995311	no
XLOC_000501	XLOC_000501	KWMTBOMO05567	Bomo_Chr10:5206595-5208662	COR	Control	OK	30.1088	22.159	-0.442291	-0.544627	0.59315	0.995311	no
XLOC_000502	XLOC_000502	KWMTBOMO05571	Bomo_Chr10:5267803-5274589	COR	Control	OK	34.0114	28.1801	-0.271341	-0.220341	0.8128	0.995311	no
XLOC_000503	XLOC_000503	KWMTBOMO05577	Bomo_Chr10:5296750-5307079	COR	Control	OK	8.02833	8.59407	0.0982424	0.0573178	0.95455	0.995311	no
XLOC_000504	XLOC_000504	KWMTBOMO05581	Bomo_Chr10:5345044-5345412	COR	Control	OK	2.61983	11.9215	2.18602	1.00206	0.2624	0.995311	no
XLOC_000505	XLOC_000505	KWMTBOMO05592	Bomo_Chr10:5468807-5474251	COR	Control	OK	10.6212	10.5879	-0.00452592	-0.0045736	0.99585	0.997409	no
XLOC_000506	XLOC_000506	KWMTBOMO05593	Bomo_Chr10:5476437-5480626	COR	Control	OK	32.5645	40.0883	0.299883	0.419899	0.6723	0.995311	no
XLOC_000507	XLOC_000507	KWMTBOMO05600	Bomo_Chr10:5796991-5857894	COR	Control	OK	1.87174	2.42733	0.374989	0.331063	0.74135	0.995311	no
XLOC_000508	XLOC_000508	KWMTBOMO05605	Bomo_Chr10:6136568-6171216	COR	Control	OK	3.73901	4.6712	0.321134	0.420759	0.67535	0.995311	no
XLOC_000509	XLOC_000509	KWMTBOMO05606	Bomo_Chr10:6177904-6189900	COR	Control	OK	908.535	642.057	-0.500841	-0.615475	0.5309	0.995311	no
XLOC_000510	XLOC_000510	KWMTBOMO05609	Bomo_Chr10:6213735-6295983	COR	Control	OK	11.3361	31.7921	1.48775	1.91078	0.04435	0.992578	no
XLOC_000511	XLOC_000511	KWMTBOMO05610	Bomo_Chr10:6300095-6302730	COR	Control	OK	14.4538	12.6694	-0.190102	-0.162567	0.8708	0.995311	no
XLOC_000512	XLOC_000512	KWMTBOMO05612	Bomo_Chr10:6305752-6310806	COR	Control	OK	23.7822	10.3159	-1.20501	-1.63858	0.10445	0.995311	no
XLOC_000513	XLOC_000513	KWMTBOMO05616	Bomo_Chr10:6405575-6407204	COR	Control	OK	1954.4	427.223	-2.19366	-2.6182	0.0169	0.563686	no
XLOC_000514	XLOC_000514	KWMTBOMO05617	Bomo_Chr10:6441380-6496203	COR	Control	OK	11.8068	19.6585	0.735533	1.08279	0.27075	0.995311	no
XLOC_000515	XLOC_000515	KWMTBOMO05620	Bomo_Chr10:6570582-6573005	COR	Control	OK	13.1797	16.1408	0.292392	0.35956	0.7173	0.995311	no
XLOC_000516	XLOC_000516	KWMTBOMO05623	Bomo_Chr10:6588952-6598857	COR	Control	OK	14.7677	9.49692	-0.636916	-0.912628	0.35335	0.995311	no
XLOC_000517	XLOC_000517	KWMTBOMO05625	Bomo_Chr10:6603439-6607552	COR	Control	OK	8.70349	10.8585	-0.39657	0.523281	0.69085	0.995311	no
XLOC_000518	XLOC_000518	KWMTBOMO05633	Bomo_Chr10:6924329-6931633	COR	Control	OK	6.65655	4.67119	-0.510983	-0.629501	0.521	0.995311	no
XLOC_000519	XLOC_000519	KWMTBOMO05635	Bomo_Chr10:6995037-7006434	COR	Control	OK	9.82519	5.94256	-0.725401	-0.960599	0.34705	0.995311	no
XLOC_000520	XLOC_000520	KWMTBOMO05641	Bomo_Chr10:7048604-7055359	COR	Control	OK	3.9824	6.2	-0.388799	0.625217	0.77735	0.995311	no
XLOC_000521	XLOC_000521	KWMTBOMO05645	Bomo_Chr10:7127539-7157459	COR	Control	OK	34.9398	43.4676	0.31507	0.457393	0.63805	0.995311	no
XLOC_000522	XLOC_000522	KWMTBOMO05647	Bomo_Chr10:7164374-7170391	COR	Control	OK	9.13197	7.74544	-0.237579	-0.315463	0.751	0.995311	no
XLOC_000523	XLOC_000523	KWMTBOMO05651	Bomo_Chr10:7415102-7416553	COR	Control	OK	30.855	30.3935	-0.0217435	-0.0304237	0.9742	0.995374	no
XLOC_000524	XLOC_000524	KWMTBOMO05653	Bomo_Chr10:7431077-7435331	COR	Control	OK	13.0578	18.1707	0.476703	0.620871	0.52485	0.995311	no
XLOC_000525	XLOC_000525	KWMTBOMO05662	Bomo_Chr10:7512170-7520433	COR	Control	OK	48.1492	43.3322	-0.152074	-0.202833	0.84135	0.995311	no
XLOC_000526	XLOC_000526	KWMTBOMO05665	Bomo_Chr10:7540012-7548195	COR	Control	OK	7.82937	7.17187	-0.126547	-0.170704	0.86205	0.995311	no
XLOC_000527	XLOC_000527	KWMTBOMO05667	Bomo_Chr10:7558404-7563144	COR	Control	OK	6.9903	5.70097	-0.294149	-0.319545	0.75535	0.995311	no
XLOC_000528	XLOC_000528	KWMTBOMO05670	Bomo_Chr10:7577223-7584276	COR	Control	OK	21.3751	14.2256	-0.587439	-0.840345	0.39295	0.995311	no
XLOC_000529	XLOC_000529	KWMTBOMO05672	Bomo_Chr10:7812407-7815893	COR	Control	OK	59.6496	41.271	-0.531383	-0.782777	0.42045	0.995311	no
XLOC_000530	XLOC_000530	KWMTBOMO05673	Bomo_Chr10:7818013-7826092	COR	Control	OK	34.4853	16.0581	-1.10268	-1.55436	0.126	0.995311	no
XLOC_000531	XLOC_000531	-	Bomo_Chr10:7858872-7861618	COR	Control	OK	5.39884	2.05175	-1.3958	-1.28297	0.20335	0.995311	no
XLOC_000532	XLOC_000532	KWMTBOMO05677	Bomo_Chr10:7884568-7902391	COR	Control	OK	6.31266	10.0046	0.664342	0.868095	0.37385	0.995311	no
XLOC_000533	XLOC_000533	KWMTBOMO05679	Bomo_Chr10:7920885-7925719	COR	Control	OK	10.147	10.8813	-0.718846	0.123431	0.7145	0.995311	no
XLOC_000534	XLOC_000534	KWMTBOMO05681	Bomo_Chr10:8147872-8163768	COR	Control	OK	9.66043	8.15336	-0.244692	-0.309658	0.75715	0.995311	no
XLOC_000535	XLOC_000535	KWMTBOMO05683	Bomo_Chr10:8165276-8174732	COR	Control	OK	92.2905	75.6567	-0.286715	-0.419656	0.6672	0.995311	no
XLOC_000536	XLOC_000536	KWMTBOMO05684	Bomo_Chr10:8180451-8183518	COR	Control	OK	33.0121	31.3118	-0.0762891	-0.112534	0.90435	0.995311	no
XLOC_000537	XLOC_000537	KWMTBOMO05688	Bomo_Chr10:8219720-8233768	COR	Control	OK	21.9711	20.204	-0.12097	-0.174734	0.86065	0.995311	no
XLOC_000538	XLOC_000538	KWMTBOMO05691	Bomo_Chr10:8252158-8272177	COR	Control	OK	7.09514	8.43477	0.249517	0.322565	0.75225	0.995311	no
XLOC_000539	XLOC_000539	KWMTBOMO05692	Bomo_Chr10:8275992-8281694	COR	Control	OK	1.3231	21.9014	4.04903	1.30078	0.253	0.995311	no
XLOC_000540	XLOC_000540	KWMTBOMO05694	Bomo_Chr10:8311743-8318356	COR	Control	OK	1.06991	5.40359	2.33643	1.91842	0.08815	0.995311	no
XLOC_000541	XLOC_000541	KWMTBOMO05696	Bomo_Chr10:8466323-8467694	COR	Control	OK	2.54405	9.98117	1.16633	2.19196	0.50385	0.995311	no
XLOC_000542	XLOC_000542	KWMTBOMO05697	Bomo_Chr10:8473017-8495060	COR	Control	OK	5.6402	7.42048	0.395765	0.463225	0.6441	0.995311	no
XLOC_000543	XLOC_000543	KWMTBOMO05698	Bomo_Chr10:8506418-8517506	COR	Control	OK	6.79131	6.30643	-0.106867	-0.070551	0.94685	0.995311	no
XLOC_000544	XLOC_000544	KWMTBOMO05700	Bomo_Chr10:8520949-8521826	COR	Control	OK	93.3162	83.1018	-0.167247	-0.245169	0.79905	0.995311	no
XLOC_000545	XLOC_000545	KWMTBOMO05709	Bomo_Chr10:8592949-8599579	COR	Control	OK	22.4999	38.1573	0.762041	1.09265	0.2708	0.995311	no
XLOC_000546	XLOC_000546	KWMTBOMO05711	Bomo_Chr10:8610616-8619776	COR	Control	OK	47.067	28.8705	-0.705121	-1.03548	0.28585	0.995311	no
XLOC_000547	XLOC_000547	KWMTBOMO05714	Bomo_Chr10:8664917-8672622	COR	Control	OK	4.44096	6.89134	0.633911	0.497638	0.61515	0.995311	no
XLOC_000548	XLOC_000548	KWMTBOMO05716	Bomo_Chr10:8681322-8690314	COR	Control	OK	8.28853	11.85	0.515697	0.717888	0.47555	0.995311	no
XLOC_000549	XLOC_000549	KWMTBOMO05718	Bomo_Chr10:8712642-8723130	COR	Control	OK	21.3819	16.7952	-0.348336	-0.4976	0.6147	0.995311	no
XLOC_000550	XLOC_000550	KWMTBOMO05721	Bomo_Chr10:8756341-8759440	COR	Control	OK	73.4465	38.2451	-0.941419	-1.26992	0.20405	0.995311	no
XLOC_000551	XLOC_000551	KWMTBOMO05723	Bomo_Chr10:8805464-8808629	COR	Control	OK	3376.35	4578.55	0.439426	0.584479	0.5635	0.995311	no
XLOC_000552	XLOC_000552	KWMTBOMO05724	Bomo_Chr10:8813846-8831524	COR	Control	OK	14.9001	23.6219	0.664802	0.973294	0.31245	0.995311	no
XLOC_000553	XLOC_000553	KWMTBOMO05725	Bomo_Chr10:8839213-8851307	COR	Control	OK	0.429269	1.99147	2.21388	1.06923	0.4386	0.995311	no
XLOC_000554	XLOC_000554	KWMTBOMO05727	Bomo_Chr10:8885219-8887783	COR	Control	OK	4.84205	16.2485	4.42737	2.30138	0.09195	0.995311	no
XLOC_000555	XLOC_000555	KWMTBOMO05730	Bomo_Chr10:8939139-8942773	COR	Control	OK	0.56101	2.25377	2.00624	0.886317	0.3315	0.995311	no
XLOC_000556	XLOC_000556	KWMTBOMO05731	Bomo_Chr10:8947585-8951646	COR	Control	OK	36.2927	20.6694	-0.81218	-1.02362	0.30325	0.995311	no
XLOC_000557	XLOC_000557	KWMTBOMO05736	Bomo_Chr10:9044365-9050197	COR	Control	OK	1.84644	1.74875	-0.0784259	-0.0370004	0.6701	0.995311	no
XLOC_000558	XLOC_000558	KWMTBOMO05737	Bomo_Chr10:9051583-9057226	COR	Control	OK	214.427	236.855	0.143514	0.204022	0.8368	0.995311	no
XLOC_000559	XLOC_000559	KWMTBOMO05740	Bomo_Chr10:9089645-9097058	COR	Control	OK	3.23424	5.09829	0.656586	0.765653	0.45905	0.995311	no
XLOC_000560	XLOC_000560	KWMTBOMO05743	Bomo_Chr10:9115789-9139222	COR	Control	OK	72.7043	61.5595	-0.24006	-0.337748	0.7322	0.995311	no
XLOC_000561	XLOC_000561	KWMTBOMO05744	Bomo_Chr10:9179472-9226531	COR	Control	OK	9.85589	11.0178	0.16078	0.234908	0.8099	0.995311	no
XLOC_000562	XLOC_000562	KWMTBOMO05746	Bomo_Chr10:9257662-9287153	COR	Control	OK	1.56668	3.54515	1.17814	0.513918	0.6066	0.995311	no
XLOC_000563	XLOC_000563	KWMTBOMO05748	Bomo_Chr10:9290149-9303704	COR	Control	OK	9.95534	7.60425	-0.388664	-0.224478	0.8164	0.995311	no
XLOC_000564	XLOC_000564	KWMTBOMO05750	Bomo_Chr10:9306280-9368508	COR	Control	OK	7.52923	8.90959	0.242857	0.329751	0.73465	0.995311	no
XLOC_000565	XLOC_000565	KWMTBOMO05750	Bomo_Chr10:9306280-9368508	COR	Control	OK	8.80955	4.01276	-1.13447	-0.470414	0.55195	0.995311	no
XLOC_000566	XLOC_000566	KWMTBOMO05756	Bomo_Chr10:9427460-9438998	COR	Control	OK	18.1095	23.718	0.389235	0.499617	0.6201	0.995311	no
XLOC_000567	XLOC_000567	KWMTBOMO05759	Bomo_Chr10:9483166-9487319	COR	Control	OK	10.9307	11.1298	0.0260514	0.0190281	0.98425	0.997159	no
XLOC_000568	XLOC_000568	KWMTBOMO05761	Bomo_Chr10:9492957-9495625	COR	Control	OK	25.4985	30.446	0.255838	0.376226	0.705	0.995311	no
XLOC_000569	XLOC_000569	KWMTBOMO05764	Bomo_Chr10:9536997-9571561	COR	Control	OK	73.1274	62.1914	-0.233698	-0.314687	0.75	0.995311	no
XLOC_000570	XLOC_000570	KWMTBOMO05770	Bomo_Chr10:9639259-9643682	COR	Control	OK	40.3628	30.6874	-0.395383	-0.580692	0.5504	0.995311	no
XLOC_000571	XLOC_000571	KWMTBOMO05775	Bomo_Chr10:9754301-9761384	COR	Control	OK	1.16762	4.14055	1.82625	1.40666	0.19115	0.995311	no
XLOC_000572	XLOC_000572	KWMTBOMO05783	Bomo_Chr10:9883563-9886784	COR	Control	OK	10.8738	16.9132	0.637292	0.7836	0.42575	0.995311	no
XLOC_000573	XLOC_000573	KWMTBOMO05784	Bomo_Chr10:9891627-9894158	COR	Control	OK	49.6049	40.7518	-0.283619	-0.417393	0.6703	0.995311	no
XLOC_000574	XLOC_000574	KWMTBOMO05788	Bomo_Chr10:10022215-10027876	COR	Control	OK	5.61069	4.89718	-0.196227	-0.201105	0.8399	0.995311	no
XLOC_000575	XLOC_000575	KWMTBOMO05790	Bomo_Chr10:10140242-10142901	COR	Control	OK	3.6325	1.81127	-1.00396	-0.548891	0.5378	0.995311	no
XLOC_000576	XLOC_000576	KWMTBOMO05792	Bomo_Chr10:10160920-10167200	COR	Control	OK	3.90507	8.13626	1.05902	1.17464	0.2376	0.995311	no
XLOC_000577	XLOC_000577	KWMTBOMO05794	Bomo_Chr10:10220179-10227639	COR	Control	OK	12.0488	8.93116	-0.431965	-0.532052	0.60475	0.995311	no
XLOC_000578	XLOC_000578	KWMTBOMO05798	Bomo_Chr10:10337451-10352759	COR	Control	OK	104.494	212.213	1.0221	1.45782	0.1483	0.995311	no
XLOC_000579	XLOC_000579	KWMTBOMO05803	Bomo_Chr10:10452240-10457119	COR	Control	OK	4.55432	5.69363	0.322111	0.429987	0.6674	0.995311	no
XLOC_000580	XLOC_000580	KWMTBOMO05805	Bomo_Chr10:10462468-10465476	COR	Control	OK	5.77898	4.7002	-0.298092	-0.317176	0.74685	0.995311	no
XLOC_000581	XLOC_000581	KWMTBOMO05806	Bomo_Chr10:10470849-10478149	COR	Control	OK	39.1667	30.1759	-0.376231	-0.553751	0.55825	0.995311	no
XLOC_000582	XLOC_000582	KWMTBOMO05809	Bomo_Chr10:10636454-10638303	COR	Control	OK	131.331	139.037	0.0822645	0.120624	0.9021	0.995311	no
XLOC_000583	XLOC_000583	KWMTBOMO05810	Bomo_Chr10:10639219-10653259	COR	Control	OK	79.8154	44.888	-0.830338	-1.16144	0.24465	0.995311	no
XLOC_000584	XLOC_000584	KWMTBOMO05816	Bomo_Chr10:10728722-10730840	COR	Control	OK	8.09001	10.7826	0.414488	0.469479	0.6354	0.995311	no
XLOC_000585	XLOC_000585	KWMTBOMO05829	Bomo_Chr10:11172899-11377223	COR	Control	OK	3.80917	1.05549	-1.85156	-1.95406	0.07315	0.995311	no
XLOC_000586	XLOC_000586	KWMTBOMO05832	Bomo_Chr10:11509750-11516281	COR	Control	OK	7.81386	0	#NAME?	nan	0.0479	0.992578	no
XLOC_000587	XLOC_000587	KWMTBOMO05833	Bomo_Chr10:11517190-11543016	COR	Control	OK	3.22588	5.83264	0.854459	0.718517	0.45635	0.995311	no
XLOC_000588	XLOC_000588	KWMTBOMO05837	Bomo_Chr10:11744444-11747048	COR	Control	OK	4.29532	1.34577	-1.67433	-1.03875	0.35135	0.995311	no
XLOC_000589	XLOC_000589	KWMTBOMO05841	Bomo_Chr10:11882914-11890613	COR	Control	OK	3.50613	4.8367	0.464144	0.642342	0.51425	0.995311	no
XLOC_000590	XLOC_000590	KWMTBOMO05845	Bomo_Chr10:12121198-12136708	COR	Control	OK	23.6978	26.8516	0.180252	0.265157	0.77945	0.995311	no
XLOC_000591	XLOC_000591	KWMTBOMO05846	Bomo_Chr10:12447811-12461753	COR	Control	OK	11.5543	8.14143	-0.505073	-0.611521	0.5233	0.995311	no
XLOC_000592	XLOC_000592	KWMTBOMO05849	Bomo_Chr10:12471651-12476073	COR	Control	OK	4.50096	4.88605	0.118435	0.104088	0.9154	0.995311	no
XLOC_000593	XLOC_000593	KWMTBOMO05851	Bomo_Chr10:12477715-12514398	COR	Control	OK	16.7046	10.9945	-0.603472	-0.462651	0.62515	0.995311	no
XLOC_000594	XLOC_000594	KWMTBOMO05856	Bomo_Chr10:12605229-12608660	COR	Control	OK	312.744	376.122	0.266218	0.376174	0.71285	0.995311	no
XLOC_000595	XLOC_000595	KWMTBOMO05859	Bomo_Chr10:12620071-12636596	COR	Control	OK	13.2239	8.80509	-0.586737	-0.839993	0.39155	0.995311	no
XLOC_000596	XLOC_000596	KWMTBOMO05860	Bomo_Chr10:12645060-12660715	COR	Control	OK	47.4835	35.0668	-0.43732	-0.644005	0.5105	0.995311	no
XLOC_000597	XLOC_000597	KWMTBOMO05875	Bomo_Chr10:13092317-13111513	COR	Control	OK	20.3375	11.9534	-0.766727	-0.98062	0.32045	0.995311	no
XLOC_000598	XLOC_000598	KWMTBOMO05889	Bomo_Chr10:13503063-13508967	COR	Control	OK	5.99591	5.18883	-0.208569	-0.228625	0.8174	0.995311	no
XLOC_000599	XLOC_000599	KWMTBOMO05890	Bomo_Chr10:13514500-13528655	COR	Control	OK	35.0545	51.468	0.554077	0.146167	0.7897	0.995311	no
XLOC_000600	XLOC_000600	KWMTBOMO05891	Bomo_Chr10:13534099-13535867	COR	Control	OK	16.8172	16.7784	-0.00333051	-0.00337278	0.99575	0.997409	no
XLOC_000601	XLOC_000601	KWMTBOMO05894	Bomo_Chr10:13576621-13603950	COR	Control	OK	15.6224	19.2517	0.301371	0.256896	0.78475	0.995311	no
XLOC_000602	XLOC_000602	KWMTBOMO05910	Bomo_Chr10:14229386-14236790	COR	Control	OK	11.0917	11.609	0.0657559	0.0638835	0.942	0.995311	no
XLOC_000603	XLOC_000603	KWMTBOMO05912	Bomo_Chr10:14297578-14299510	COR	Control	OK	64.0981	84.7923	0.40365	0.5921	0.54685	0.995311	no
XLOC_000604	XLOC_000604	KWMTBOMO05919	Bomo_Chr10:14374774-14400975	COR	Control	OK	168.411	81.9484	-1.0392	-1.41931	0.16395	0.995311	no
XLOC_000605	XLOC_000605	KWMTBOMO05921	Bomo_Chr10:14407156-14414881	COR	Control	OK	7.35665	9.61621	0.38642	0.452565	0.6513	0.995311	no
XLOC_000606	XLOC_000606	KWMTBOMO05924	Bomo_Chr10:14418686-14503749	COR	Control	OK	38.6945	63.1035	0.705591	1.00045	0.32635	0.995311	no
XLOC_000607	XLOC_000607	KWMTBOMO05927	Bomo_Chr10:14521656-14523991	COR	Control	OK	75.1999	48.6474	-0.748048	-0.992966	0.27865	0.995311	no
XLOC_000608	XLOC_000608	KWMTBOMO05930	Bomo_Chr10:14566044-14611444	COR	Control	OK	8.21027	9.29301	0.178717	0.210335	0.83025	0.995311	no
XLOC_000609	XLOC_000609	KWMTBOMO05931	Bomo_Chr10:14618543-14658944	COR	Control	OK	321.989	356.419	0.146563	0.2046	0.83645	0.995311	no
XLOC_000610	XLOC_000610	KWMTBOMO05945	Bomo_Chr10:15228177-15229069	COR	Control	OK	2.5505	1.91605	-0.412648	-0.267725	0.80105	0.995311	no
XLOC_000611	XLOC_000611	KWMTBOMO05951	Bomo_Chr10:15310335-15312490	COR	Control	OK	7.67049	1.28472	-2.57787	-1.2998	0.1607	0.995311	no
XLOC_000612	XLOC_000612	KWMTBOMO05956	Bomo_Chr10:15435452-15459670	COR	Control	OK	0.48111	2.58015	2.42302	0.935185	0.3337	0.995311	no
XLOC_000613	XLOC_000613	KWMTBOMO05958	Bomo_Chr10:15495816-15496974	COR	Control	OK	1.53934	10.1303	3.14095	2.10202	0.21245	0.995311	no
XLOC_000614	XLOC_000614	KWMTBOMO05968	Bomo_Chr10:15612268-15617627	COR	Control	OK	8.01782	5.43062	-0.562094	-0.569113	0.57725	0.995311	no
XLOC_000615	XLOC_000615	KWMTBOMO05969	Bomo_Chr10:15617872-15618353	COR	Control	OK	11.1215	7.40114	-0.587535	-0.489759	0.59335	0.995311	no
XLOC_000616	XLOC_000616	KWMTBOMO05971	Bomo_Chr10:15640534-15644181	COR	Control	OK	5.67783	5.89914	0.0551661	0.0646232	0.9517	0.995311	no
XLOC_000617	XLOC_000617	KWMTBOMO05974	Bomo_Chr10:15667098-15680624	COR	Control	OK	13.1544	11.5488	-0.187796	-0.131457	0.90055	0.995311	no
XLOC_000618	XLOC_000618	KWMTBOMO05979	Bomo_Chr10:15708858-15710652	COR	Control	OK	4057.29	5137.95	0.340677	0.39586	0.69355	0.995311	no
XLOC_000619	XLOC_000619	KWMTBOMO05982	Bomo_Chr10:15733915-15737567	COR	Control	OK	1.59913	1.28091	-0.320124	-0.230855	0.8244	0.995311	no
XLOC_000620	XLOC_000620	KWMTBOMO05987	Bomo_Chr10:15804697-15809942	COR	Control	OK	212.992	124.399	-0.775825	-1.0953	0.28045	0.995311	no
XLOC_000621	XLOC_000621	KWMTBOMO05989	Bomo_Chr10:15813030-15865065	COR	Control	OK	8.17764	11.0213	0.430533	0.565335	0.5194	0.995311	no
XLOC_000622	XLOC_000622	KWMTBOMO05991	Bomo_Chr10:15876895-15882439	COR	Control	OK	5.07377	6.50505	0.358501	0.498914	0.61715	0.995311	no
XLOC_000623	XLOC_000623	KWMTBOMO05993	Bomo_Chr10:15891510-15925658	COR	Control	OK	14.0528	13.4397	-0.0643591	-0.0491286	0.9616	0.995311	no
XLOC_000624	XLOC_000624	KWMTBOMO05997	Bomo_Chr10:15944680-15948050	COR	Control	OK	3.47142	5.06725	0.545677	0.638487	0.5284	0.995311	no
XLOC_000625	XLOC_000625	KWMTBOMO05999	Bomo_Chr10:15951336-15965005	COR	Control	OK	4.75811	2.98107	-0.67456	-0.758045	0.457	0.995311	no
XLOC_000626	XLOC_000626	KWMTBOMO06004	Bomo_Chr10:16013307-16023357	COR	Control	OK	4.53443	1.15664	-1.97098	-1.47611	0.1587	0.995311	no
XLOC_000627	XLOC_000627	KWMTBOMO06005	Bomo_Chr10:16023483-16033506	COR	Control	OK	2.65949	1.50592	-0.820501	-0.754371	0.44835	0.995311	no
XLOC_000628	XLOC_000628	KWMTBOMO06007	Bomo_Chr10:16042435-16044059	COR	Control	OK	14.6502	17.8341	0.283722	0.282554	0.7738	0.995311	no
XLOC_000629	XLOC_000629	KWMTBOMO06011	Bomo_Chr10:16073460-16075293	COR	Control	OK	11.2282	11.4725	-0.0991988	0.0355797	0.95055	0.995311	no
XLOC_000630	XLOC_000630	KWMTBOMO06016	Bomo_Chr10:16145692-16147045	COR	Control	OK	4.72907	1.05965	-2.53842	-1.83738	0.0743	0.995311	no
XLOC_000631	XLOC_000631	KWMTBOMO06026	Bomo_Chr10:16742709-16743701	COR	Control	OK	32.5139	17.788	-0.870151	-1.07639	0.29165	0.995311	no
XLOC_000632	XLOC_000632	KWMTBOMO06028	Bomo_Chr10:16750091-16763668	COR	Control	OK	12.7892	8.7743	-0.543573	-0.728453	0.45955	0.995311	no
XLOC_000633	XLOC_000633	KWMTBOMO06035	Bomo_Chr10:16843074-16844476	COR	Control	OK	8.44421	8.34146	-0.0176625	-0.0189063	0.986	0.997159	no
XLOC_000634	XLOC_000634	KWMTBOMO06037	Bomo_Chr10:16877430-16881888	COR	Control	OK	4.07767	0	#NAME?	nan	0.0479	0.992578	no
XLOC_000635	XLOC_000635	KWMTBOMO06038	Bomo_Chr10:16893120-16900909	COR	Control	OK	39.5573	25.6385	-0.625632	-0.896393	0.363	0.995311	no
XLOC_000636	XLOC_000636	KWMTBOMO06040	Bomo_Chr10:16913353-16930265	COR	Control	OK	33.1079	42.8522	0.372196	0.548481	0.58015	0.995311	no
XLOC_000637	XLOC_000637	KWMTBOMO06045	Bomo_Chr10:17009380-17031590	COR	Control	OK	11.2554	9.35326	-0.267077	-0.393814	0.6823	0.995311	no
XLOC_000638	XLOC_000638	KWMTBOMO06047	Bomo_Chr10:17036186-17038662	COR	Control	OK	8.56722	3.07734	-1.47714	-1.15633	0.2702	0.995311	no
XLOC_000639	XLOC_000639	KWMTBOMO06048	Bomo_Chr10:17039387-17041910	COR	Control	OK	9.14841	6.52627	-0.487262	-0.554764	0.59405	0.995311	no
XLOC_000640	XLOC_000640	KWMTBOMO06050	Bomo_Chr10:17046968-17062242	COR	Control	OK	3.57096	4.14346	0.214524	0.186471	0.8512	0.995311	no
XLOC_000641	XLOC_000641	KWMTBOMO06053	Bomo_Chr10:17091493-17104805	COR	Control	OK	5.81473	5.17903	-0.76303	-0.187806	0.52285	0.995311	no
XLOC_000642	XLOC_000642	KWMTBOMO06056	Bomo_Chr10:17131469-17139214	COR	Control	OK	926.757	953.993	0.0417877	0.0526945	0.9561	0.995311	no
XLOC_000643	XLOC_000643	-	Bomo_Chr10:17279166-17280122	COR	Control	OK	4.21827	9.71884	1.20413	1.06063	0.31295	0.995311	no
XLOC_000644	XLOC_000644	KWMTBOMO06071	Bomo_Chr10:17573803-17588610	COR	Control	OK	10.9661	14.4366	0.396677	0.464875	0.6206	0.995311	no
XLOC_000645	XLOC_000645	KWMTBOMO05391	Bomo_Chr10:18724-21631	COR	Control	OK	24.2735	39.1808	0.690767	0.99102	0.3205	0.995311	no
XLOC_000646	XLOC_000646	KWMTBOMO05393	Bomo_Chr10:31610-35205	COR	Control	OK	1013.7	1645.92	0.699255	0.905304	0.34635	0.995311	no
XLOC_000647	XLOC_000647	KWMTBOMO05394	Bomo_Chr10:46771-68198	COR	Control	OK	18.2091	61.184	1.74849	2.50701	0.01255	0.456543	no
XLOC_000648	XLOC_000648	KWMTBOMO05395	Bomo_Chr10:86403-91905	COR	Control	OK	49.6326	69.9969	0.496002	0.731226	0.45675	0.995311	no
XLOC_000649	XLOC_000649	-	Bomo_Chr10:136178-138193	COR	Control	OK	9.57409	9.62407	0.00751236	0.00718189	0.9944	0.997409	no
XLOC_000650	XLOC_000650	KWMTBOMO05415	Bomo_Chr10:1536475-1540839	COR	Control	OK	15.9224	11.8855	-0.421863	-0.521147	0.6106	0.995311	no
XLOC_000651	XLOC_000651	KWMTBOMO05418	Bomo_Chr10:1553358-1563751	COR	Control	OK	10.5327	9.7821	-0.106663	-0.14808	0.879	0.995311	no
XLOC_000652	XLOC_000652	KWMTBOMO05421	Bomo_Chr10:1631993-1762200	COR	Control	OK	27.055	23.6736	-0.192616	-0.274921	0.78045	0.995311	no
XLOC_000653	XLOC_000653	KWMTBOMO05422	Bomo_Chr10:1765190-1766876	COR	Control	OK	5.9639	1.96736	-1.59999	-1.2522	0.2314	0.995311	no
XLOC_000654	XLOC_000654	KWMTBOMO05423	Bomo_Chr10:1772406-1779873	COR	Control	OK	6.51391	4.70004	-2.21235	-0.454097	0.34825	0.995311	no
XLOC_000655	XLOC_000655	KWMTBOMO05424	Bomo_Chr10:1791282-1793315	COR	Control	OK	2.63912	1.28182	-1.04187	-0.438155	0.4783	0.995311	no
XLOC_000656	XLOC_000656	KWMTBOMO05426	Bomo_Chr10:1803551-1805587	COR	Control	OK	38.4609	23.4734	-0.712363	-0.887818	0.37625	0.995311	no
XLOC_000657	XLOC_000657	KWMTBOMO05430	Bomo_Chr10:1896574-1909275	COR	Control	OK	3.29051	7.59523	1.03463	1.59746	0.2818	0.995311	no
XLOC_000658	XLOC_000658	KWMTBOMO05436	Bomo_Chr10:2258051-2264641	COR	Control	OK	8.02752	10.5904	-0.403058	0.511882	0.80105	0.995311	no
XLOC_000659	XLOC_000659	KWMTBOMO05445	Bomo_Chr10:2448687-2454287	COR	Control	OK	24.5284	20.0917	-0.287853	-0.402736	0.6796	0.995311	no
XLOC_000660	XLOC_000660	KWMTBOMO05453	Bomo_Chr10:2528188-2557168	COR	Control	OK	41.0683	58.5761	0.512288	0.738282	0.44955	0.995311	no
XLOC_000661	XLOC_000661	KWMTBOMO05453	Bomo_Chr10:2528188-2557168	COR	Control	OK	17.4086	17.917	0.0415324	0.00746327	0.9033	0.995311	no
XLOC_000662	XLOC_000662	KWMTBOMO05456	Bomo_Chr10:2584151-2811842	COR	Control	OK	6.84715	7.01695	0.0353406	0.0420055	0.9633	0.995311	no
XLOC_000663	XLOC_000663	KWMTBOMO05461	Bomo_Chr10:2827598-2834061	COR	Control	OK	18.0452	12.1799	0.0481357	-0.853928	0.9514	0.995311	no
XLOC_000664	XLOC_000664	KWMTBOMO05465	Bomo_Chr10:2848411-2852035	COR	Control	OK	5.44048	2.12476	-1.35644	-1.08343	0.34985	0.995311	no
XLOC_000665	XLOC_000665	KWMTBOMO05469	Bomo_Chr10:2967912-2971800	COR	Control	OK	13.8836	8.52243	-0.704044	-0.953748	0.35195	0.995311	no
XLOC_000666	XLOC_000666	KWMTBOMO05474	Bomo_Chr10:3015492-3017472	COR	Control	OK	15.3522	10.8385	-0.502287	-0.572137	0.57875	0.995311	no
XLOC_000667	XLOC_000667	KWMTBOMO05476	Bomo_Chr10:3044916-3047257	COR	Control	OK	82.7331	73.1827	-0.176963	-0.260126	0.7913	0.995311	no
XLOC_000668	XLOC_000668	KWMTBOMO05481	Bomo_Chr10:3095871-3097005	COR	Control	OK	7.82517	8.51108	0.121221	0.131443	0.8969	0.995311	no
XLOC_000669	XLOC_000669	KWMTBOMO05483	Bomo_Chr10:3103674-3112906	COR	Control	OK	14.2409	7.32913	-0.95833	-1.28818	0.2072	0.995311	no
XLOC_000670	XLOC_000670	KWMTBOMO05498	Bomo_Chr10:3547767-3556137	COR	Control	OK	807.184	1718.03	1.08979	1.37737	0.1804	0.995311	no
XLOC_000671	XLOC_000671	KWMTBOMO05499	Bomo_Chr10:3562839-3563258	COR	Control	OK	5.19449	0.853593	-2.60536	-0.664393	0.42145	0.995311	no
XLOC_000672	XLOC_000672	KWMTBOMO05503	Bomo_Chr10:3727967-3736628	COR	Control	OK	6.10906	4.49935	-0.880554	-0.366456	0.6228	0.995311	no
XLOC_000673	XLOC_000673	KWMTBOMO05505	Bomo_Chr10:3802073-3804009	COR	Control	OK	21.5284	16.8258	-0.355562	-0.493741	0.613	0.995311	no
XLOC_000674	XLOC_000674	KWMTBOMO05508	Bomo_Chr10:3853461-3861849	COR	Control	OK	9.78143	7.13167	-0.455804	-0.611637	0.5492	0.995311	no
XLOC_000675	XLOC_000675	KWMTBOMO05511	Bomo_Chr10:3877282-3885008	COR	Control	OK	36.8467	40.5347	0.137623	0.199467	0.83915	0.995311	no
XLOC_000676	XLOC_000676	KWMTBOMO05513	Bomo_Chr10:4004855-4007684	COR	Control	OK	32.3635	35.7435	0.143314	0.189733	0.84405	0.995311	no
XLOC_000677	XLOC_000677	-	Bomo_Chr10:4014046-4015235	COR	Control	OK	45.0227	36.8411	-0.289336	-0.327372	0.7413	0.995311	no
XLOC_000678	XLOC_000678	KWMTBOMO05516	Bomo_Chr10:4036422-4060601	COR	Control	OK	20.2135	13.3234	-0.601353	-0.863452	0.3687	0.995311	no
XLOC_000679	XLOC_000679	KWMTBOMO05522	Bomo_Chr10:4134833-4221518	COR	Control	OK	38.9023	37.2869	-0.0611885	-0.0862153	0.93095	0.995311	no
XLOC_000680	XLOC_000680	KWMTBOMO05525	Bomo_Chr10:4226674-4228432	COR	Control	OK	14.3781	12.2066	-0.236207	-0.289048	0.7676	0.995311	no
XLOC_000681	XLOC_000681	KWMTBOMO05526	Bomo_Chr10:4230932-4263806	COR	Control	OK	5.84529	10.4373	0.836397	1.15653	0.2332	0.995311	no
XLOC_000682	XLOC_000682	-	Bomo_Chr10:4270445-4272006	COR	Control	OK	3.71085	6.53691	0.816858	0.783617	0.43565	0.995311	no
XLOC_000683	XLOC_000683	KWMTBOMO05528	Bomo_Chr10:4275069-4280325	COR	Control	OK	5.87849	2.30923	-1.34803	-0.878708	0.3429	0.995311	no
XLOC_000684	XLOC_000684	KWMTBOMO05531	Bomo_Chr10:4298054-4308611	COR	Control	OK	8.54937	6.30652	-0.438973	-0.56242	0.57135	0.995311	no
XLOC_000685	XLOC_000685	KWMTBOMO05535	Bomo_Chr10:4356303-4365455	COR	Control	OK	718.709	496.127	-0.5347	-0.682359	0.487	0.995311	no
XLOC_000686	XLOC_000686	KWMTBOMO05537	Bomo_Chr10:4367787-4370637	COR	Control	OK	7.47768	6.74706	-0.148332	-0.148151	0.8873	0.995311	no
XLOC_000687	XLOC_000687	KWMTBOMO05539	Bomo_Chr10:4375731-4378344	COR	Control	OK	11.7418	11.7047	-0.00456238	-0.00529776	0.99415	0.997409	no
XLOC_000688	XLOC_000688	KWMTBOMO05541	Bomo_Chr10:4388400-4407770	COR	Control	OK	58.1665	40.846	-0.509995	-0.690719	0.4837	0.995311	no
XLOC_000689	XLOC_000689	KWMTBOMO05542	Bomo_Chr10:4453915-4467085	COR	Control	OK	2.42765	5.84115	1.26669	1.15868	0.24835	0.995311	no
XLOC_000690	XLOC_000690	KWMTBOMO05559	Bomo_Chr10:5055629-5057972	COR	Control	OK	118.569	106.648	-0.152872	-0.215024	0.8335	0.995311	no
XLOC_000691	XLOC_000691	KWMTBOMO05561	Bomo_Chr10:5113694-5116644	COR	Control	OK	16.0625	12.0781	-0.411303	-0.51097	0.61795	0.995311	no
XLOC_000692	XLOC_000692	KWMTBOMO05562	Bomo_Chr10:5118723-5126108	COR	Control	OK	112.833	83.1527	-0.440359	-0.622823	0.5375	0.995311	no
XLOC_000693	XLOC_000693	KWMTBOMO05565	Bomo_Chr10:5154088-5201707	COR	Control	OK	4.55736	6.08236	0.416435	0.370178	0.7	0.995311	no
XLOC_000694	XLOC_000694	KWMTBOMO05568	Bomo_Chr10:5216221-5239390	COR	Control	OK	13.4794	21.4242	0.668486	0.981819	0.314	0.995311	no
XLOC_000695	XLOC_000695	KWMTBOMO05572	Bomo_Chr10:5267803-5274589	COR	Control	OK	72.8488	35.0917	-1.05378	-1.20409	0.2158	0.995311	no
XLOC_000696	XLOC_000696	KWMTBOMO05582	Bomo_Chr10:5347674-5348897	COR	Control	OK	0.345856	5.36441	3.95517	1.60251	0.2404	0.995311	no
XLOC_000697	XLOC_000697	KWMTBOMO05583	Bomo_Chr10:5382957-5388401	COR	Control	OK	89.0425	80.0755	-0.153134	-0.225864	0.8185	0.995311	no
XLOC_000698	XLOC_000698	KWMTBOMO05588	Bomo_Chr10:5418575-5435542	COR	Control	OK	5.51034	2.40508	-1.17748	-0.817063	0.36475	0.995311	no
XLOC_000699	XLOC_000699	KWMTBOMO05591	Bomo_Chr10:5463872-5466363	COR	Control	OK	5.96021	8.82115	1.16218	0.602644	0.36635	0.995311	no
XLOC_000700	XLOC_000700	KWMTBOMO05596	Bomo_Chr10:5755802-5762317	COR	Control	OK	2.70578	5.2302	0.950819	0.718724	0.46875	0.995311	no
XLOC_000701	XLOC_000701	KWMTBOMO05597	Bomo_Chr10:5765923-5767493	COR	Control	OK	44.0439	16.1527	-1.44717	-1.98635	0.05005	0.995311	no
XLOC_000702	XLOC_000702	KWMTBOMO05601	Bomo_Chr10:5796991-5857894	COR	Control	OK	3.80966	5.29209	0.474175	0.445214	0.6788	0.995311	no
XLOC_000703	XLOC_000703	KWMTBOMO05611	Bomo_Chr10:6300095-6302730	COR	Control	OK	29.6301	15.9005	-0.897988	-0.977568	0.3207	0.995311	no
XLOC_000704	XLOC_000704	KWMTBOMO05615	Bomo_Chr10:6388371-6396832	COR	Control	OK	1.83133	1.2605	-0.538896	-0.294596	0.7799	0.995311	no
XLOC_000705	XLOC_000705	KWMTBOMO05621	Bomo_Chr10:6573107-6575710	COR	Control	OK	10.6475	18.4755	0.795098	1.05943	0.29905	0.995311	no
XLOC_000706	XLOC_000706	KWMTBOMO05622	Bomo_Chr10:6576480-6584330	COR	Control	OK	11.3773	26.439	1.21651	1.74559	0.08125	0.995311	no
XLOC_000707	XLOC_000707	KWMTBOMO05629	Bomo_Chr10:6712548-6720728	COR	Control	OK	0.513045	2.1387	2.05957	1.0399	0.19625	0.995311	no
XLOC_000708	XLOC_000708	KWMTBOMO05631	Bomo_Chr10:6879127-6921681	COR	Control	OK	21.2818	23.9735	0.171823	0.228095	0.81555	0.995311	no
XLOC_000709	XLOC_000709	KWMTBOMO05634	Bomo_Chr10:6934533-6993827	COR	Control	OK	7.97768	5.63607	-0.50128	-0.504556	0.60725	0.995311	no
XLOC_000710	XLOC_000710	KWMTBOMO05636	Bomo_Chr10:6995037-7006434	COR	Control	NOTEST	0.416581	1.15265	1.46829	0	1	1	no
XLOC_000711	XLOC_000711	KWMTBOMO05649	Bomo_Chr10:7357906-7371285	COR	Control	OK	2.72444	0.73348	-1.89313	-0.749725	0.37165	0.995311	no
XLOC_000712	XLOC_000712	KWMTBOMO05654	Bomo_Chr10:7438354-7442154	COR	Control	OK	5.36099	8.92259	0.734965	0.828413	0.4235	0.995311	no
XLOC_000713	XLOC_000713	KWMTBOMO05660	Bomo_Chr10:7489801-7493135	COR	Control	OK	10.8819	19.4337	0.836629	1.10791	0.2696	0.995311	no
XLOC_000714	XLOC_000714	KWMTBOMO05661	Bomo_Chr10:7497298-7509374	COR	Control	OK	7.06679	7.96568	0.172743	0.204056	0.8407	0.995311	no
XLOC_000715	XLOC_000715	KWMTBOMO05664	Bomo_Chr10:7524520-7536594	COR	Control	OK	12.1017	10.372	-0.222522	-0.292976	0.76365	0.995311	no
XLOC_000716	XLOC_000716	KWMTBOMO05666	Bomo_Chr10:7548538-7557161	COR	Control	OK	6.61191	5.9244	-0.158399	-0.186956	0.85185	0.995311	no
XLOC_000717	XLOC_000717	KWMTBOMO05669	Bomo_Chr10:7570677-7573380	COR	Control	OK	692.907	670.776	-0.0468298	-0.0651531	0.945	0.995311	no
XLOC_000718	XLOC_000718	KWMTBOMO05671	Bomo_Chr10:7661800-7787375	COR	Control	OK	36.6062	49.6812	0.440611	0.647979	0.5275	0.995311	no
XLOC_000719	XLOC_000719	KWMTBOMO05674	Bomo_Chr10:7827959-7858511	COR	Control	OK	24.5922	16.3596	-0.588064	-0.84848	0.3983	0.995311	no
XLOC_000720	XLOC_000720	KWMTBOMO05675	Bomo_Chr10:7863107-7868889	COR	Control	OK	2882.76	3226.05	0.162317	0.183336	0.8576	0.995311	no
XLOC_000721	XLOC_000721	KWMTBOMO05676	Bomo_Chr10:7878680-7882322	COR	Control	OK	11.5784	12.7673	0.141021	0.195869	0.84515	0.995311	no
XLOC_000722	XLOC_000722	KWMTBOMO05678	Bomo_Chr10:7911464-7917994	COR	Control	OK	4.77048	5.04378	0.0803729	0.11234	0.9087	0.995311	no
XLOC_000723	XLOC_000723	KWMTBOMO05686	Bomo_Chr10:8198248-8199557	COR	Control	OK	37.2513	29.7617	-0.323833	-0.403683	0.68355	0.995311	no
XLOC_000724	XLOC_000724	KWMTBOMO05687	Bomo_Chr10:8203795-8214909	COR	Control	OK	199.771	158.843	-0.330746	-0.438062	0.65885	0.995311	no
XLOC_000725	XLOC_000725	KWMTBOMO05689	Bomo_Chr10:8242125-8243180	COR	Control	NOTEST	1.37806	0.885653	-0.637827	0	1	1	no
XLOC_000726	XLOC_000726	KWMTBOMO05690	Bomo_Chr10:8247476-8249499	COR	Control	OK	6.79995	7.27065	0.0965597	0.104819	0.92275	0.995311	no
XLOC_000727	XLOC_000727	KWMTBOMO05693	Bomo_Chr10:8296031-8303499	COR	Control	OK	10.4469	11.3791	0.225023	0.311197	0.74825	0.995311	no
XLOC_000728	XLOC_000728	KWMTBOMO05695	Bomo_Chr10:8311743-8318356	COR	Control	OK	10.7595	11.0358	0.0365847	0.0217449	0.98255	0.996805	no
XLOC_000729	XLOC_000729	-	Bomo_Chr10:8504956-8505838	COR	Control	OK	50.638	34.5876	-0.549966	-0.682069	0.48895	0.995311	no
XLOC_000730	XLOC_000730	KWMTBOMO05699	Bomo_Chr10:8506418-8517506	COR	Control	OK	35.5991	38.9212	0.128715	0.166199	0.86225	0.995311	no
XLOC_000731	XLOC_000731	KWMTBOMO05707	Bomo_Chr10:8571328-8574076	COR	Control	OK	50.0424	38.6117	-0.37411	-0.550429	0.5755	0.995311	no
XLOC_000732	XLOC_000732	KWMTBOMO05712	Bomo_Chr10:8621258-8629695	COR	Control	OK	24.2936	23.1811	-0.067628	-0.0985552	0.92065	0.995311	no
XLOC_000733	XLOC_000733	KWMTBOMO05713	Bomo_Chr10:8638219-8662115	COR	Control	OK	72.7117	57.9488	-0.327408	-0.458238	0.637	0.995311	no
XLOC_000734	XLOC_000734	KWMTBOMO05715	Bomo_Chr10:8664917-8672622	COR	Control	OK	10.6231	11.3469	0.095094	0.11611	0.906	0.995311	no
XLOC_000735	XLOC_000735	KWMTBOMO05717	Bomo_Chr10:8692347-8697625	COR	Control	OK	10.532	13.3171	0.338507	0.384289	0.6959	0.995311	no
XLOC_000736	XLOC_000736	KWMTBOMO05719	Bomo_Chr10:8726537-8727892	COR	Control	OK	72.3341	66.1759	-0.128369	-0.18936	0.85095	0.995311	no
XLOC_000737	XLOC_000737	KWMTBOMO05720	Bomo_Chr10:8730694-8750301	COR	Control	OK	6.35203	7.3152	0.887483	0.663251	0.5263	0.995311	no
XLOC_000738	XLOC_000738	KWMTBOMO05722	Bomo_Chr10:8777366-8782412	COR	Control	OK	7.42684	5.00872	-0.0142719	-0.158561	0.9872	0.997159	no
XLOC_000739	XLOC_000739	KWMTBOMO05725	Bomo_Chr10:8839213-8851307	COR	Control	OK	0.433102	2.99034	2.78753	1.77757	0.13305	0.995311	no
XLOC_000740	XLOC_000740	KWMTBOMO05728	Bomo_Chr10:8890916-8904485	COR	Control	OK	20.8629	23.1325	0.148975	0.212446	0.8239	0.995311	no
XLOC_000741	XLOC_000741	KWMTBOMO05729	Bomo_Chr10:8909438-8927915	COR	Control	OK	62.2849	198.543	1.6725	2.36472	0.01805	0.582581	no
XLOC_000742	XLOC_000742	KWMTBOMO05729	Bomo_Chr10:8909438-8927915	COR	Control	OK	34.5378	13.9521	-1.30769	-0.145201	0.5438	0.995311	no
XLOC_000743	XLOC_000743	KWMTBOMO05733	Bomo_Chr10:8977076-8991120	COR	Control	OK	6.92549	4.47533	-0.629923	-0.852269	0.3944	0.995311	no
XLOC_000744	XLOC_000744	KWMTBOMO05734	Bomo_Chr10:8992340-9007455	COR	Control	OK	29.294	48.0835	0.714938	1.02993	0.30135	0.995311	no
XLOC_000745	XLOC_000745	KWMTBOMO05736	Bomo_Chr10:9044365-9050197	COR	Control	OK	15.5891	10.6624	-0.548007	-0.721886	0.4535	0.995311	no
XLOC_000746	XLOC_000746	KWMTBOMO05739	Bomo_Chr10:9065721-9081583	COR	Control	OK	7.85751	10.9081	0.473259	0.652566	0.50285	0.995311	no
XLOC_000747	XLOC_000747	KWMTBOMO05741	Bomo_Chr10:9098835-9111090	COR	Control	OK	48.6772	41.9038	-0.216167	-0.302549	0.76365	0.995311	no
XLOC_000748	XLOC_000748	KWMTBOMO05747	Bomo_Chr10:9257662-9287153	COR	Control	OK	31.8045	21.2748	-0.580086	-0.73792	0.45045	0.995311	no
XLOC_000749	XLOC_000749	KWMTBOMO05749	Bomo_Chr10:9290149-9303704	COR	Control	OK	14.7962	9.14568	-0.694068	-0.858425	0.37355	0.995311	no
XLOC_000750	XLOC_000750	KWMTBOMO05755	Bomo_Chr10:9415783-9424778	COR	Control	OK	33.9306	39.7255	0.227479	0.291771	0.76515	0.995311	no
XLOC_000751	XLOC_000751	KWMTBOMO05757	Bomo_Chr10:9442242-9449147	COR	Control	OK	1.2176	2.92811	1.26593	0.95632	0.32635	0.995311	no
XLOC_000752	XLOC_000752	KWMTBOMO05758	Bomo_Chr10:9477191-9480506	COR	Control	OK	64.0637	102.727	0.681232	0.946963	0.32895	0.995311	no
XLOC_000753	XLOC_000753	KWMTBOMO05760	Bomo_Chr10:9483166-9487319	COR	Control	OK	62.8716	70.2568	0.160231	0.203338	0.8293	0.995311	no
XLOC_000754	XLOC_000754	KWMTBOMO05762	Bomo_Chr10:9501425-9523470	COR	Control	OK	142.194	176.757	0.313909	0.426117	0.65925	0.995311	no
XLOC_000755	XLOC_000755	KWMTBOMO05763	Bomo_Chr10:9532026-9535424	COR	Control	OK	34.9884	40.1391	0.198132	0.278652	0.77935	0.995311	no
XLOC_000756	XLOC_000756	KWMTBOMO05767	Bomo_Chr10:9619819-9623885	COR	Control	OK	6.2452	17.8525	1.2399	1.81612	0.37645	0.995311	no
XLOC_000757	XLOC_000757	KWMTBOMO05772	Bomo_Chr10:9667545-9670188	COR	Control	OK	8386.32	25328.1	1.59463	1.31287	0.20815	0.995311	no
XLOC_000758	XLOC_000758	KWMTBOMO05776	Bomo_Chr10:9814449-9815393	COR	Control	OK	3.48103	2.0363	-0.773565	-0.573816	0.58345	0.995311	no
XLOC_000759	XLOC_000759	KWMTBOMO05781	Bomo_Chr10:9830020-9878988	COR	Control	OK	6.47507	11.9494	0.883969	1.19047	0.24075	0.995311	no
XLOC_000760	XLOC_000760	KWMTBOMO05787	Bomo_Chr10:10015483-10020913	COR	Control	OK	13.8854	11.7748	-0.23787	-0.286885	0.76	0.995311	no
XLOC_000761	XLOC_000761	KWMTBOMO05789	Bomo_Chr10:10039415-10054141	COR	Control	OK	27.4897	30.1934	0.135342	0.182341	0.85	0.995311	no
XLOC_000762	XLOC_000762	KWMTBOMO05791	Bomo_Chr10:10149678-10154245	COR	Control	OK	40.3096	17.7214	-1.18563	-1.5259	0.134	0.995311	no
XLOC_000763	XLOC_000763	KWMTBOMO05793	Bomo_Chr10:10160920-10167200	COR	Control	OK	6.19342	4.18917	-1.63373	-0.594938	0.5065	0.995311	no
XLOC_000764	XLOC_000764	KWMTBOMO05795	Bomo_Chr10:10227780-10231206	COR	Control	OK	32.6085	49.1241	0.591185	0.870253	0.37055	0.995311	no
XLOC_000765	XLOC_000765	KWMTBOMO05797	Bomo_Chr10:10321643-10329362	COR	Control	OK	2.6433	2.67128	0.0151884	0.0164386	0.9885	0.997251	no
XLOC_000766	XLOC_000766	KWMTBOMO05804	Bomo_Chr10:10457904-10460091	COR	Control	OK	9.19805	8.26119	-0.154977	-0.153085	0.8765	0.995311	no
XLOC_000767	XLOC_000767	KWMTBOMO05813	Bomo_Chr10:10669184-10706081	COR	Control	OK	12.4688	12.4469	-0.00253254	-0.00294685	0.99625	0.997492	no
XLOC_000768	XLOC_000768	KWMTBOMO05818	Bomo_Chr10:10747959-10749717	COR	Control	OK	0.269907	5.24567	4.28059	0.873985	0.24405	0.995311	no
XLOC_000769	XLOC_000769	KWMTBOMO05820	Bomo_Chr10:10798428-10802239	COR	Control	OK	735.933	1298.06	0.818709	1.04516	0.2874	0.995311	no
XLOC_000770	XLOC_000770	KWMTBOMO05830	Bomo_Chr10:11485477-11499423	COR	Control	OK	26.1232	52.4458	1.12415	1.35682	0.26985	0.995311	no
XLOC_000771	XLOC_000771	KWMTBOMO05834	Bomo_Chr10:11517190-11543016	COR	Control	OK	34.1404	42.5515	0.31773	0.369846	0.7113	0.995311	no
XLOC_000772	XLOC_000772	KWMTBOMO05835	Bomo_Chr10:11549022-11574499	COR	Control	OK	1.43925	3.01831	1.06842	1.07602	0.29785	0.995311	no
XLOC_000773	XLOC_000773	KWMTBOMO05836	Bomo_Chr10:11659025-11660317	COR	Control	OK	4.15174	1.81795	-1.1914	-0.921511	0.3754	0.995311	no
XLOC_000774	XLOC_000774	KWMTBOMO05844	Bomo_Chr10:12092481-12112174	COR	Control	OK	2.76768	4.88451	0.819536	0.574933	0.5423	0.995311	no
XLOC_000775	XLOC_000775	KWMTBOMO05847	Bomo_Chr10:12447811-12461753	COR	Control	OK	4.82907	4.05571	-0.251791	-0.133887	0.89835	0.995311	no
XLOC_000776	XLOC_000776	KWMTBOMO05848	Bomo_Chr10:12464249-12466620	COR	Control	OK	1.78551	1.42897	-0.321368	-0.260915	0.80605	0.995311	no
XLOC_000777	XLOC_000777	KWMTBOMO05850	Bomo_Chr10:12471651-12476073	COR	Control	OK	8.25523	10.4414	0.33894	0.377847	0.70635	0.995311	no
XLOC_000778	XLOC_000778	KWMTBOMO05852	Bomo_Chr10:12477715-12514398	COR	Control	OK	36.7198	59.2628	0.69057	0.78657	0.41315	0.995311	no
XLOC_000779	XLOC_000779	KWMTBOMO05855	Bomo_Chr10:12575703-12603878	COR	Control	OK	16.9793	14.6735	-0.210563	-0.259999	0.7966	0.995311	no
XLOC_000780	XLOC_000780	KWMTBOMO05858	Bomo_Chr10:12612168-12618283	COR	Control	OK	3.72619	2.82134	-0.401322	-0.371118	0.71005	0.995311	no
XLOC_000781	XLOC_000781	KWMTBOMO05861	Bomo_Chr10:12688525-12688808	COR	Control	OK	15.3232	64.5409	2.07449	1.66334	0.12895	0.995311	no
XLOC_000782	XLOC_000782	KWMTBOMO05862	Bomo_Chr10:12813958-12828547	COR	Control	OK	0.179566	3.47078	4.27268	0.872369	0.24405	0.995311	no
XLOC_000783	XLOC_000783	KWMTBOMO05865	Bomo_Chr10:12982932-12989189	COR	Control	OK	100.914	202.324	1.00354	1.43242	0.149	0.995311	no
XLOC_000784	XLOC_000784	KWMTBOMO05871	Bomo_Chr10:13025317-13028659	COR	Control	OK	0.777907	7.1347	3.19718	1.28953	0.24605	0.995311	no
XLOC_000785	XLOC_000785	KWMTBOMO05873	Bomo_Chr10:13069905-13075904	COR	Control	OK	62.4273	632.878	3.34168	4.64229	5e-05	0.0418346	yes	Uncharacterized protein LOC114243197 (Short-chain dehydrogenase/reductase SDR)
XLOC_000786	XLOC_000786	KWMTBOMO05874	Bomo_Chr10:13078771-13086263	COR	Control	OK	300.754	240.138	-0.324717	-0.452142	0.65385	0.995311	no
XLOC_000787	XLOC_000787	KWMTBOMO05877	Bomo_Chr10:13156659-13208775	COR	Control	OK	3.45575	11.5445	1.74013	2.25912	0.03315	0.856467	no
XLOC_000788	XLOC_000788	KWMTBOMO05883	Bomo_Chr10:13427712-13429353	COR	Control	OK	52.4541	246.085	2.23003	3.22517	0.0016	0.147485	no
XLOC_000789	XLOC_000789	KWMTBOMO05885	Bomo_Chr10:13452631-13455807	COR	Control	OK	22.2212	24.6123	0.147439	0.187455	0.845	0.995311	no
XLOC_000790	XLOC_000790	KWMTBOMO05890	Bomo_Chr10:13514500-13528655	COR	Control	OK	42.0395	42.1767	0.0047004	0.0068179	0.99475	0.997409	no
XLOC_000791	XLOC_000791	KWMTBOMO05892	Bomo_Chr10:13541126-13566323	COR	Control	OK	28.2564	63.033	1.15753	1.65048	0.1055	0.995311	no
XLOC_000792	XLOC_000792	KWMTBOMO05895	Bomo_Chr10:13576621-13603950	COR	Control	OK	42.9306	77.6779	0.855499	0.887361	0.37985	0.995311	no
XLOC_000793	XLOC_000793	KWMTBOMO05897	Bomo_Chr10:13633885-13634993	COR	Control	OK	2.33652	3.96075	0.761412	0.645537	0.49845	0.995311	no
XLOC_000794	XLOC_000794	KWMTBOMO05914	Bomo_Chr10:14318035-14336374	COR	Control	OK	77.8962	104.614	0.425449	0.609016	0.53575	0.995311	no
XLOC_000795	XLOC_000795	KWMTBOMO05915	Bomo_Chr10:14347809-14356993	COR	Control	OK	5.75405	0.786295	-2.87144	-0.761655	0.30205	0.995311	no
XLOC_000796	XLOC_000796	KWMTBOMO05922	Bomo_Chr10:14416749-14417974	COR	Control	OK	11.9664	18.4618	0.625553	0.775874	0.43525	0.995311	no
XLOC_000797	XLOC_000797	KWMTBOMO05926	Bomo_Chr10:14511659-14514951	COR	Control	OK	305.477	282.08	-0.114959	-0.160186	0.8659	0.995311	no
XLOC_000798	XLOC_000798	KWMTBOMO05928	Bomo_Chr10:14532283-14555809	COR	Control	OK	38.9367	45.0784	0.698401	0.352834	0.60615	0.995311	no
XLOC_000799	XLOC_000799	KWMTBOMO05933	Bomo_Chr10:14692244-14695308	COR	Control	OK	0.450841	6.65964	4.37731	2.92686	0.2385	0.995311	no
XLOC_000800	XLOC_000800	KWMTBOMO05948	Bomo_Chr10:15259008-15264730	COR	Control	OK	1270.34	1354.01	0.0920214	0.121152	0.90385	0.995311	no
XLOC_000801	XLOC_000801	KWMTBOMO05950	Bomo_Chr10:15298207-15308012	COR	Control	OK	2534.57	1458.03	-0.79772	-1.02103	0.31295	0.995311	no
XLOC_000802	XLOC_000802	KWMTBOMO05952	Bomo_Chr10:15313409-15318311	COR	Control	OK	12.9785	4.64148	-1.48347	-1.37354	0.2198	0.995311	no
XLOC_000803	XLOC_000803	KWMTBOMO05967	Bomo_Chr10:15606178-15609724	COR	Control	OK	29.0397	20.2552	-0.519734	-0.720882	0.4663	0.995311	no
XLOC_000804	XLOC_000804	-	Bomo_Chr10:15640534-15644181	COR	Control	OK	1.59943	1.37873	-0.214215	-0.0695749	0.63545	0.995311	no
XLOC_000805	XLOC_000805	KWMTBOMO05972	Bomo_Chr10:15644261-15653230	COR	Control	OK	12.3075	6.47922	-0.925645	-1.08077	0.27725	0.995311	no
XLOC_000806	XLOC_000806	KWMTBOMO05973	Bomo_Chr10:15654136-15665312	COR	Control	OK	11.7877	10.3524	-0.187317	-0.26001	0.79225	0.995311	no
XLOC_000807	XLOC_000807	KWMTBOMO05976	Bomo_Chr10:15667098-15680624	COR	Control	OK	20.3639	14.4366	-0.496285	-0.610266	0.53035	0.995311	no
XLOC_000808	XLOC_000808	KWMTBOMO05978	Bomo_Chr10:15693157-15704025	COR	Control	OK	11.1709	11.3497	0.358286	0.0383231	0.633	0.995311	no
XLOC_000809	XLOC_000809	KWMTBOMO05980	Bomo_Chr10:15712575-15719911	COR	Control	OK	2.79017	3.87368	0.473351	0.50761	0.6157	0.995311	no
XLOC_000810	XLOC_000810	KWMTBOMO05981	Bomo_Chr10:15720332-15726886	COR	Control	OK	5.09446	4.35453	-0.226413	-0.242453	0.8121	0.995311	no
XLOC_000811	XLOC_000811	KWMTBOMO05983	Bomo_Chr10:15747533-15752070	COR	Control	OK	3.61626	0.978022	-1.88656	-0.747123	0.37195	0.995311	no
XLOC_000812	XLOC_000812	KWMTBOMO05984	Bomo_Chr10:15764613-15767569	COR	Control	OK	9.10493	4.55967	-0.997719	-0.989538	0.3242	0.995311	no
XLOC_000813	XLOC_000813	KWMTBOMO05986	Bomo_Chr10:15795185-15798672	COR	Control	OK	1.846	0.297431	-2.63378	-0.671639	0.42125	0.995311	no
XLOC_000814	XLOC_000814	KWMTBOMO05990	Bomo_Chr10:15867303-15870268	COR	Control	OK	10.968	9.95501	-0.139804	-0.181885	0.85295	0.995311	no
XLOC_000815	XLOC_000815	KWMTBOMO05992	Bomo_Chr10:15891510-15925658	COR	Control	OK	29.2039	19.4061	-0.589651	-0.21628	0.54715	0.995311	no
XLOC_000816	XLOC_000816	KWMTBOMO05994	Bomo_Chr10:15891510-15925658	COR	Control	OK	22.7126	28.9737	0.351252	0.382174	0.69555	0.995311	no
XLOC_000817	XLOC_000817	KWMTBOMO05998	Bomo_Chr10:15948635-15949833	COR	Control	OK	6.87256	2.22683	-1.62586	-0.992327	0.3359	0.995311	no
XLOC_000818	XLOC_000818	KWMTBOMO06000	Bomo_Chr10:15970979-15974804	COR	Control	OK	7.48506	2.44991	-1.61129	-1.42678	0.14775	0.995311	no
XLOC_000819	XLOC_000819	KWMTBOMO06003	Bomo_Chr10:15999866-16011555	COR	Control	OK	85.2111	54.4689	-0.64561	-0.948029	0.3243	0.995311	no
XLOC_000820	XLOC_000820	KWMTBOMO06006	Bomo_Chr10:16039278-16042172	COR	Control	OK	124.187	170.308	0.455636	0.648525	0.5141	0.995311	no
XLOC_000821	XLOC_000821	KWMTBOMO06012	Bomo_Chr10:16086165-16089101	COR	Control	OK	10.0311	9.74003	-0.0424768	-0.0583039	0.9517	0.995311	no
XLOC_000822	XLOC_000822	KWMTBOMO06018	Bomo_Chr10:16206956-16583689	COR	Control	OK	6.9526	26.0046	3.91545	1.88049	0.2676	0.995311	no
XLOC_000823	XLOC_000823	KWMTBOMO06027	Bomo_Chr10:16746158-16746917	COR	Control	OK	2.94182	1.01725	-1.53203	-0.726704	0.32595	0.995311	no
XLOC_000824	XLOC_000824	KWMTBOMO06029	Bomo_Chr10:16765220-16772021	COR	Control	OK	7.81513	9.12858	0.224121	0.314046	0.7545	0.995311	no
XLOC_000825	XLOC_000825	KWMTBOMO06034	Bomo_Chr10:16830650-16836866	COR	Control	OK	8.67752	12.6689	0.545941	0.621304	0.5459	0.995311	no
XLOC_000826	XLOC_000826	KWMTBOMO06036	Bomo_Chr10:16860048-16868146	COR	Control	OK	7.44297	5.06778	-0.946475	-0.64712	0.4106	0.995311	no
XLOC_000827	XLOC_000827	KWMTBOMO06039	Bomo_Chr10:16908115-16912191	COR	Control	OK	32.6516	32.5442	-0.00475366	-0.00614223	0.995	0.997409	no
XLOC_000828	XLOC_000828	KWMTBOMO06044	Bomo_Chr10:17004031-17006476	COR	Control	OK	4.65819	8.23174	0.821429	0.597476	0.55635	0.995311	no
XLOC_000829	XLOC_000829	KWMTBOMO06046	Bomo_Chr10:17031853-17032505	COR	Control	OK	147.196	128.022	-0.201344	-0.293097	0.7609	0.995311	no
XLOC_000830	XLOC_000830	KWMTBOMO06049	Bomo_Chr10:17042342-17045890	COR	Control	OK	23.1055	41.1855	0.833898	1.19972	0.232	0.995311	no
XLOC_000831	XLOC_000831	KWMTBOMO06052	Bomo_Chr10:17065900-17071358	COR	Control	OK	14.6698	6.03732	-0.42132	-1.5956	0.56825	0.995311	no
XLOC_000832	XLOC_000832	KWMTBOMO06057	Bomo_Chr10:17139272-17145612	COR	Control	OK	9.07851	8.54372	-0.0875907	-0.118658	0.90895	0.995311	no
XLOC_000833	XLOC_000833	KWMTBOMO06064	Bomo_Chr10:17280363-17295448	COR	Control	OK	5.91796	7.43316	0.328877	0.370255	0.71395	0.995311	no
XLOC_000834	XLOC_000834	KWMTBOMO06066	Bomo_Chr10:17332304-17335139	COR	Control	OK	4.19929	2.00124	-1.06925	-0.819985	0.4002	0.995311	no
XLOC_000835	XLOC_000835	KWMTBOMO06070	Bomo_Chr10:17559995-17565271	COR	Control	OK	83.2329	82.3058	-0.0161586	-0.0230562	0.98105	0.996644	no
XLOC_000836	XLOC_000836	-	Bomo_Chr10:12963-13523	COR	Control	OK	1.29714	6.32347	2.28538	1.05309	0.25855	0.995311	no
XLOC_000837	XLOC_000837	-	Bomo_Chr10:13817-14616	COR	Control	OK	0.588642	7.59273	3.68916	1.49771	0.24155	0.995311	no
XLOC_000838	XLOC_000838	-	Bomo_Chr10:35996-36889	COR	Control	OK	4.58433	2.1866	-1.06802	-0.819039	0.4002	0.995311	no
XLOC_000839	XLOC_000839	-	Bomo_Chr10:38025-40410	COR	Control	OK	2.59756	2.85497	0.136319	0.134765	0.89225	0.995311	no
XLOC_000840	XLOC_000840	-	Bomo_Chr10:41147-41797	COR	Control	OK	0.781319	4.2156	2.43175	0.938557	0.3336	0.995311	no
XLOC_000841	XLOC_000841	KWMTBOMO05394	Bomo_Chr10:45581-46602	COR	Control	OK	2.0087	1.38363	-0.537801	-0.293998	0.7799	0.995311	no
XLOC_000842	XLOC_000842	KWMTBOMO05395	Bomo_Chr10:85575-86272	COR	Control	OK	2.83298	3.43403	0.27758	0.184405	0.86065	0.995311	no
XLOC_000843	XLOC_000843	-	Bomo_Chr10:112545-113284	COR	Control	OK	2.17855	1.75857	-0.308966	-0.149692	0.88345	0.995311	no
XLOC_000844	XLOC_000844	-	Bomo_Chr10:115104-116058	COR	Control	OK	1.24915	4.52075	1.85561	1.19339	0.253	0.995311	no
XLOC_000845	XLOC_000845	-	Bomo_Chr10:116553-117082	COR	Control	OK	3.53982	5.76245	0.703006	0.375698	0.71845	0.995311	no
XLOC_000846	XLOC_000846	-	Bomo_Chr10:151983-153278	COR	Control	NOTEST	0.323218	0.86397	1.41847	0	1	1	no
XLOC_000847	XLOC_000847	-	Bomo_Chr10:820669-820928	COR	Control	OK	38.2978	35.8369	-0.0958149	-0.0826721	0.9348	0.995311	no
XLOC_000848	XLOC_000848	KWMTBOMO05412	Bomo_Chr10:1384672-1385210	COR	Control	OK	7.58629	2.80517	-1.43531	-0.876812	0.39225	0.995311	no
XLOC_000849	XLOC_000849	KWMTBOMO05420	Bomo_Chr10:1608943-1609299	COR	Control	OK	11.1434	5.77351	-0.948666	-0.536138	0.62395	0.995311	no
XLOC_000850	XLOC_000850	KWMTBOMO05423	Bomo_Chr10:1769928-1770675	COR	Control	OK	3.00577	4.15861	0.468367	0.341814	0.73905	0.995311	no
XLOC_000851	XLOC_000851	KWMTBOMO05429	Bomo_Chr10:1884770-1885246	COR	Control	OK	2.51398	16.4326	2.70851	1.55678	0.1384	0.995311	no
XLOC_000852	XLOC_000852	KWMTBOMO05435	Bomo_Chr10:2230229-2231577	COR	Control	OK	2.26131	0.824012	-1.45643	-0.889712	0.39	0.995311	no
XLOC_000853	XLOC_000853	-	Bomo_Chr10:2231695-2232594	COR	Control	OK	5.21863	7.58721	0.5399	0.508887	0.61585	0.995311	no
XLOC_000854	XLOC_000854	-	Bomo_Chr10:2233041-2234775	COR	Control	OK	5.77551	10.3554	0.842356	0.947264	0.36205	0.995311	no
XLOC_000855	XLOC_000855	-	Bomo_Chr10:2235672-2236074	COR	Control	OK	2.23413	10.1161	2.17887	0.998787	0.2624	0.995311	no
XLOC_000856	XLOC_000856	-	Bomo_Chr10:2236236-2236557	COR	Control	OK	8.48852	8.50155	0.00221427	0.00103739	0.9408	0.995311	no
XLOC_000857	XLOC_000857	-	Bomo_Chr10:2237312-2238346	COR	Control	OK	3.24888	3.85904	0.2483	0.214602	0.8271	0.995311	no
XLOC_000858	XLOC_000858	KWMTBOMO05437	Bomo_Chr10:2277774-2278855	COR	Control	OK	0.668811	3.22296	2.26871	1.14664	0.1813	0.995311	no
XLOC_000859	XLOC_000859	KWMTBOMO05439	Bomo_Chr10:2347133-2349554	COR	Control	OK	2.71527	4.85131	0.837277	0.915236	0.33675	0.995311	no
XLOC_000860	XLOC_000860	KWMTBOMO05447	Bomo_Chr10:2473137-2473418	COR	Control	OK	21.1061	29.9579	0.505281	0.409908	0.69355	0.995311	no
XLOC_000861	XLOC_000861	KWMTBOMO05452	Bomo_Chr10:2525197-2526030	COR	Control	OK	33.9936	84.1078	1.30698	1.80017	0.07325	0.995311	no
XLOC_000862	XLOC_000862	KWMTBOMO05453	Bomo_Chr10:2526397-2527128	COR	Control	OK	35.5982	85.688	1.26729	1.69533	0.0921	0.995311	no
XLOC_000863	XLOC_000863	KWMTBOMO05453	Bomo_Chr10:2527800-2527961	COR	Control	OK	8.75732	76.2791	3.12272	0.972713	0.30125	0.995311	no
XLOC_000864	XLOC_000864	KWMTBOMO05453	Bomo_Chr10:2528188-2557168	COR	Control	OK	5.02897	31.9229	2.66626	0.427624	0.4999	0.995311	no
XLOC_000865	XLOC_000865	-	Bomo_Chr10:2579863-2580434	COR	Control	OK	1.88929	5.11384	1.43656	0.749609	0.44315	0.995311	no
XLOC_000866	XLOC_000866	-	Bomo_Chr10:2584151-2811842	COR	Control	OK	5.7182	0	#NAME?	nan	0.1068	0.995311	no
XLOC_000867	XLOC_000867	KWMTBOMO05479	Bomo_Chr10:3057882-3059232	COR	Control	OK	19.0853	16.616	-0.199884	-0.258473	0.7974	0.995311	no
XLOC_000868	XLOC_000868	KWMTBOMO05480	Bomo_Chr10:3064045-3064684	COR	Control	OK	11.4757	15.1252	0.398378	0.398424	0.69135	0.995311	no
XLOC_000869	XLOC_000869	-	Bomo_Chr10:3508978-3509130	COR	Control	OK	93.8585	36.0408	-1.38086	-0.784979	0.3946	0.995311	no
XLOC_000870	XLOC_000870	-	Bomo_Chr10:3558548-3559419	COR	Control	OK	3.331	4.79933	0.526881	0.446745	0.6506	0.995311	no
XLOC_000871	XLOC_000871	-	Bomo_Chr10:3559590-3560075	COR	Control	OK	6.50243	7.2998	0.166878	0.117782	0.90705	0.995311	no
XLOC_000872	XLOC_000872	-	Bomo_Chr10:3560555-3561126	COR	Control	OK	1.88929	9.71629	2.36256	1.34837	0.16455	0.995311	no
XLOC_000873	XLOC_000873	KWMTBOMO05499	Bomo_Chr10:3561435-3561759	COR	Control	OK	8.33571	5.56223	-0.583642	-0.272065	0.8101	0.995311	no
XLOC_000874	XLOC_000874	KWMTBOMO05503	Bomo_Chr10:3714062-3716756	COR	Control	OK	3.60425	5.60821	0.637838	0.721056	0.47885	0.995311	no
XLOC_000875	XLOC_000875	KWMTBOMO05503	Bomo_Chr10:3717250-3718532	COR	Control	OK	0.763196	2.62311	1.78115	1.07187	0.30645	0.995311	no
XLOC_000876	XLOC_000876	KWMTBOMO05509	Bomo_Chr10:3871521-3873150	COR	Control	OK	3.22317	2.24994	-0.518597	-0.479406	0.6299	0.995311	no
XLOC_000877	XLOC_000877	-	Bomo_Chr10:4327300-4327556	COR	Control	OK	6.77304	25.2961	1.90104	0.94999	0.2045	0.995311	no
XLOC_000878	XLOC_000878	KWMTBOMO05533	Bomo_Chr10:4335454-4336582	COR	Control	OK	0.508096	2.85541	2.49052	1.15183	0.24395	0.995311	no
XLOC_000879	XLOC_000879	-	Bomo_Chr10:4412357-4412509	COR	Control	OK	52.1436	54.0612	0.0521035	0.0244106	0.94075	0.995311	no
XLOC_000880	XLOC_000880	-	Bomo_Chr10:5059884-5060456	COR	Control	OK	4.39673	1.02002	-2.10783	-0.837716	0.35425	0.995311	no
XLOC_000881	XLOC_000881	KWMTBOMO05564	Bomo_Chr10:5139901-5140528	COR	Control	OK	3.01695	0.888639	-1.76342	-0.692448	0.3825	0.995311	no
XLOC_000882	XLOC_000882	KWMTBOMO05565	Bomo_Chr10:5140845-5142767	COR	Control	NOTEST	0.960735	1.20783	0.330212	0	1	1	no
XLOC_000883	XLOC_000883	KWMTBOMO05565	Bomo_Chr10:5148023-5148603	COR	Control	OK	3.38331	9.98602	1.56148	1.15457	0.2417	0.995311	no
XLOC_000884	XLOC_000884	KWMTBOMO05565	Bomo_Chr10:5151168-5152030	COR	Control	OK	2.66522	5.43711	1.02859	0.781571	0.4294	0.995311	no
XLOC_000885	XLOC_000885	KWMTBOMO05577	Bomo_Chr10:5296750-5307079	COR	Control	OK	11.4279	27.315	1.25714	0.616151	0.2771	0.995311	no
XLOC_000886	XLOC_000886	KWMTBOMO05577	Bomo_Chr10:5296750-5307079	COR	Control	OK	15.5734	41.0798	1.39935	1.49942	0.1343	0.995311	no
XLOC_000887	XLOC_000887	KWMTBOMO05588	Bomo_Chr10:5416513-5417549	COR	Control	OK	2.25471	1.81166	-0.31563	-0.209552	0.849	0.995311	no
XLOC_000888	XLOC_000888	KWMTBOMO05611	Bomo_Chr10:6298874-6299445	COR	Control	OK	13.225	15.3415	0.214171	0.202333	0.8393	0.995311	no
XLOC_000889	XLOC_000889	KWMTBOMO05614	Bomo_Chr10:6376650-6378779	COR	Control	OK	1.40942	2.84222	1.01192	0.893303	0.3867	0.995311	no
XLOC_000890	XLOC_000890	-	Bomo_Chr10:6381457-6384524	COR	Control	OK	1.27922	3.62558	1.50295	1.5393	0.1224	0.995311	no
XLOC_000891	XLOC_000891	-	Bomo_Chr10:6706450-6707016	COR	Control	OK	1.91453	6.22018	1.69997	0.941734	0.30545	0.995311	no
XLOC_000892	XLOC_000892	-	Bomo_Chr10:6707151-6707976	COR	Control	OK	2.2574	3.33476	0.562923	0.40086	0.69005	0.995311	no
XLOC_000893	XLOC_000893	KWMTBOMO05628	Bomo_Chr10:6708628-6709243	COR	Control	OK	3.10281	1.82875	-0.762719	-0.405001	0.6477	0.995311	no
XLOC_000894	XLOC_000894	KWMTBOMO05631	Bomo_Chr10:6879127-6921681	COR	Control	OK	13.2573	0	#NAME?	nan	0.21665	0.995311	no
XLOC_000895	XLOC_000895	KWMTBOMO05631	Bomo_Chr10:6879127-6921681	COR	Control	OK	5.14343	1.72958	-1.57231	-0.348416	0.6332	0.995311	no
XLOC_000896	XLOC_000896	KWMTBOMO05633	Bomo_Chr10:6931690-6932957	COR	Control	OK	3.97993	10.6402	1.41871	1.48385	0.14585	0.995311	no
XLOC_000897	XLOC_000897	KWMTBOMO05635	Bomo_Chr10:6995037-7006434	COR	Control	OK	2.41695	2.94165	0.283435	0.06351	0.8341	0.995311	no
XLOC_000898	XLOC_000898	KWMTBOMO05653	Bomo_Chr10:7431077-7435331	COR	Control	OK	2.07494	5.62687	1.43926	0.395245	0.62865	0.995311	no
XLOC_000899	XLOC_000899	-	Bomo_Chr10:7487704-7488123	COR	Control	OK	2.0778	9.38952	2.176	0.997469	0.2624	0.995311	no
XLOC_000900	XLOC_000900	KWMTBOMO05662	Bomo_Chr10:7512170-7520433	COR	Control	OK	3.14329	5.86408	0.899632	0.423752	0.51055	0.995311	no
XLOC_000901	XLOC_000901	KWMTBOMO05662	Bomo_Chr10:7512170-7520433	COR	Control	OK	2.52679	9.81127	1.95713	0.438305	0.5717	0.995311	no
XLOC_000902	XLOC_000902	KWMTBOMO05662	Bomo_Chr10:7520796-7520948	COR	Control	OK	125.145	252.286	1.01146	0.888714	0.38835	0.995311	no
XLOC_000903	XLOC_000903	-	Bomo_Chr10:7910266-7911363	COR	Control	OK	6.83226	11.6062	0.764466	0.835023	0.37645	0.995311	no
XLOC_000904	XLOC_000904	KWMTBOMO05688	Bomo_Chr10:8234304-8235055	COR	Control	OK	2.77099	3.78428	0.449618	0.327903	0.7415	0.995311	no
XLOC_000905	XLOC_000905	KWMTBOMO05694	Bomo_Chr10:8309187-8311574	COR	Control	OK	0.324398	3.28453	3.33985	1.95331	0.1011	0.995311	no
XLOC_000906	XLOC_000906	-	Bomo_Chr10:8504297-8504849	COR	Control	OK	3.97774	10.2385	1.36398	1.03577	0.2984	0.995311	no
XLOC_000907	XLOC_000907	KWMTBOMO05700	Bomo_Chr10:8523130-8524433	COR	Control	OK	0.748731	3.43077	2.19601	1.36221	0.2038	0.995311	no
XLOC_000908	XLOC_000908	KWMTBOMO05713	Bomo_Chr10:8638219-8662115	COR	Control	OK	13.6422	29.969	1.1354	0.306667	0.6696	0.995311	no
XLOC_000909	XLOC_000909	KWMTBOMO05721	Bomo_Chr10:8760923-8761505	COR	Control	OK	3.05995	5.46356	0.836332	0.47222	0.6189	0.995311	no
XLOC_000910	XLOC_000910	KWMTBOMO05729	Bomo_Chr10:8907790-8908346	COR	Control	OK	1.96707	6.39416	1.70071	0.942145	0.30195	0.995311	no
XLOC_000911	XLOC_000911	KWMTBOMO05752	Bomo_Chr10:9394166-9394816	COR	Control	OK	44.5352	31.617	-0.494244	-0.615367	0.54775	0.995311	no
XLOC_000912	XLOC_000912	-	Bomo_Chr10:9396512-9397512	COR	Control	OK	8.39163	7.57358	-0.147975	-0.154978	0.87585	0.995311	no
XLOC_000913	XLOC_000913	-	Bomo_Chr10:9472541-9472906	COR	Control	OK	7.31388	11.0078	0.589811	0.377124	0.68575	0.995311	no
XLOC_000914	XLOC_000914	-	Bomo_Chr10:9497566-9498305	COR	Control	OK	0.653565	3.86886	2.5655	1.01822	0.27945	0.995311	no
XLOC_000915	XLOC_000915	-	Bomo_Chr10:9637271-9638093	COR	Control	OK	4.53639	0.304627	-3.89643	-1.04861	0.25525	0.995311	no
XLOC_000916	XLOC_000916	KWMTBOMO05772	Bomo_Chr10:9665751-9666325	COR	Control	OK	0.937218	8.1167	3.11444	1.24323	0.25965	0.995311	no
XLOC_000917	XLOC_000917	-	Bomo_Chr10:9670240-9671013	COR	Control	OK	2.25544	0.99231	-1.18455	-0.552371	0.3646	0.995311	no
XLOC_000918	XLOC_000918	KWMTBOMO05789	Bomo_Chr10:10039415-10054141	COR	Control	OK	1.47689	7.66613	2.37594	0.562863	0.48345	0.995311	no
XLOC_000919	XLOC_000919	KWMTBOMO05790	Bomo_Chr10:10148172-10149243	COR	Control	OK	1.48818	2.17337	0.54638	0.349354	0.7235	0.995311	no
XLOC_000920	XLOC_000920	KWMTBOMO05796	Bomo_Chr10:10290843-10292029	COR	Control	OK	1.91344	2.30323	0.26749	0.191161	0.8431	0.995311	no
XLOC_000921	XLOC_000921	KWMTBOMO05803	Bomo_Chr10:10457238-10457805	COR	Control	OK	5.09181	7.23719	0.507251	0.365732	0.72255	0.995311	no
XLOC_000922	XLOC_000922	-	Bomo_Chr10:10713287-10714974	COR	Control	OK	5.79858	5.85027	0.0128033	0.0139192	0.9886	0.997251	no
XLOC_000923	XLOC_000923	KWMTBOMO05818	Bomo_Chr10:10742986-10743599	COR	Control	OK	2.26735	10.5663	2.22039	1.4413	0.20415	0.995311	no
XLOC_000924	XLOC_000924	-	Bomo_Chr10:11377418-11378711	COR	Control	OK	7.01582	2.59666	-1.43396	-1.33451	0.20285	0.995311	no
XLOC_000925	XLOC_000925	KWMTBOMO05830	Bomo_Chr10:11480380-11480933	COR	Control	OK	7.9335	35.4649	2.16036	2.06329	0.0632	0.995311	no
XLOC_000926	XLOC_000926	KWMTBOMO05830	Bomo_Chr10:11481134-11482255	COR	Control	OK	5.11937	12.9472	1.3386	1.40741	0.16925	0.995311	no
XLOC_000927	XLOC_000927	KWMTBOMO05840	Bomo_Chr10:11873833-11875109	COR	Control	OK	0.438533	2.63776	2.58856	1.19793	0.2409	0.995311	no
XLOC_000928	XLOC_000928	-	Bomo_Chr10:12042215-12044368	COR	Control	OK	2.78428	1.45203	-0.939232	-0.823757	0.42795	0.995311	no
XLOC_000929	XLOC_000929	-	Bomo_Chr10:12197325-12197431	COR	Control	OK	467.456	1118.6	1.2588	0.976891	0.3467	0.995311	no
XLOC_000930	XLOC_000930	-	Bomo_Chr10:12470111-12470443	COR	Control	OK	7.95052	0	#NAME?	nan	0.0479	0.992578	no
XLOC_000931	XLOC_000931	KWMTBOMO05855	Bomo_Chr10:12575703-12603878	COR	Control	OK	15.11	13.4906	-0.163549	-0.113432	0.90155	0.995311	no
XLOC_000932	XLOC_000932	KWMTBOMO05856	Bomo_Chr10:12609873-12610659	COR	Control	OK	9.82597	14.2299	0.534252	0.536564	0.60145	0.995311	no
XLOC_000933	XLOC_000933	KWMTBOMO05874	Bomo_Chr10:13076140-13076910	COR	Control	OK	11.336	3.32517	-1.76942	-1.38302	0.1841	0.995311	no
XLOC_000934	XLOC_000934	KWMTBOMO05874	Bomo_Chr10:13077177-13077395	COR	Control	OK	41.0692	3.37019	-3.60716	-0.971604	0.2573	0.995311	no
XLOC_000935	XLOC_000935	KWMTBOMO05874	Bomo_Chr10:13077626-13077934	COR	Control	OK	11.9752	43.1777	1.85023	1.45863	0.1799	0.995311	no
XLOC_000936	XLOC_000936	KWMTBOMO05874	Bomo_Chr10:13078458-13078583	COR	Control	OK	266.458	387.965	0.54202	0.47319	0.64615	0.995311	no
XLOC_000937	XLOC_000937	KWMTBOMO05875	Bomo_Chr10:13111682-13113312	COR	Control	OK	7.76325	13.6224	0.811249	0.997472	0.3078	0.995311	no
XLOC_000938	XLOC_000938	KWMTBOMO05892	Bomo_Chr10:13539955-13540821	COR	Control	OK	14.3064	54.6124	1.93257	2.32577	0.0339	0.87093	no
XLOC_000939	XLOC_000939	-	Bomo_Chr10:13629804-13630286	COR	Control	OK	1.64208	6.70509	2.02973	0.896694	0.33145	0.995311	no
XLOC_000940	XLOC_000940	KWMTBOMO05897	Bomo_Chr10:13632266-13633656	COR	Control	OK	2.97523	7.78981	1.38859	1.37992	0.17965	0.995311	no
XLOC_000941	XLOC_000941	-	Bomo_Chr10:13982733-13982970	COR	Control	OK	65.9668	277.801	2.07424	2.24913	0.0401	0.962843	no
XLOC_000942	XLOC_000942	-	Bomo_Chr10:14199864-14200729	COR	Control	OK	4.06837	5.69737	0.485847	0.428146	0.6723	0.995311	no
XLOC_000943	XLOC_000943	-	Bomo_Chr10:14200859-14202809	COR	Control	OK	1.89081	3.24133	0.777577	0.718301	0.4621	0.995311	no
XLOC_000944	XLOC_000944	KWMTBOMO05909	Bomo_Chr10:14203198-14204187	COR	Control	OK	1.04483	2.87979	1.4627	0.873873	0.3811	0.995311	no
XLOC_000945	XLOC_000945	KWMTBOMO05924	Bomo_Chr10:14503993-14504470	COR	Control	OK	36.7454	68.9113	0.907178	1.10528	0.25145	0.995311	no
XLOC_000946	XLOC_000946	KWMTBOMO05924	Bomo_Chr10:14504686-14504878	COR	Control	OK	163.744	266.714	0.703855	0.784218	0.4203	0.995311	no
XLOC_000947	XLOC_000947	KWMTBOMO05924	Bomo_Chr10:14505248-14505428	COR	Control	OK	51.0242	172.808	1.75991	1.32433	0.21695	0.995311	no
XLOC_000948	XLOC_000948	KWMTBOMO05927	Bomo_Chr10:14520824-14521523	COR	Control	OK	8.46523	19.7612	1.22305	1.23483	0.2364	0.995311	no
XLOC_000949	XLOC_000949	KWMTBOMO05932	Bomo_Chr10:14674961-14675869	COR	Control	OK	0.664871	3.21021	2.27152	1.0467	0.25915	0.995311	no
XLOC_000950	XLOC_000950	KWMTBOMO05932	Bomo_Chr10:14676205-14678206	COR	Control	OK	1.7718	5.77397	1.70435	1.70802	0.08045	0.995311	no
XLOC_000951	XLOC_000951	-	Bomo_Chr10:14922236-14922471	COR	Control	OK	18.0437	8.41909	-1.09976	-0.512833	0.3805	0.995311	no
XLOC_000952	XLOC_000952	KWMTBOMO05942	Bomo_Chr10:15052091-15054039	COR	Control	OK	1.82537	5.30023	1.53787	1.5041	0.13435	0.995311	no
XLOC_000953	XLOC_000953	KWMTBOMO05956	Bomo_Chr10:15419675-15419797	COR	Control	OK	68.4315	391.881	2.51768	1.44365	0.15545	0.995311	no
XLOC_000954	XLOC_000954	KWMTBOMO05959	Bomo_Chr10:15501369-15501499	COR	Control	OK	70.4498	146.274	1.05401	0.608312	0.56575	0.995311	no
XLOC_000955	XLOC_000955	KWMTBOMO05969	Bomo_Chr10:15619642-15620341	COR	Control	OK	1.88116	7.60046	2.01446	1.30434	0.2229	0.995311	no
XLOC_000956	XLOC_000956	-	Bomo_Chr10:15740130-15740654	COR	Control	OK	4.31125	4.09531	-0.0741366	-0.0480778	0.94535	0.995311	no
XLOC_000957	XLOC_000957	KWMTBOMO05983	Bomo_Chr10:15745896-15746465	COR	Control	OK	3.16551	1.54244	-1.03722	-0.436203	0.4784	0.995311	no
XLOC_000958	XLOC_000958	-	Bomo_Chr10:15759429-15759956	COR	Control	OK	7.83374	10.4352	0.413683	0.357846	0.72735	0.995311	no
XLOC_000959	XLOC_000959	-	Bomo_Chr10:15760355-15760934	COR	Control	OK	9.86781	7.50922	-0.394068	-0.345954	0.7292	0.995311	no
XLOC_000960	XLOC_000960	KWMTBOMO05999	Bomo_Chr10:15965065-15969592	COR	Control	OK	3.06406	4.06101	0.406393	0.501247	0.6205	0.995311	no
XLOC_000961	XLOC_000961	KWMTBOMO06006	Bomo_Chr10:16036462-16037724	COR	Control	OK	2.11036	3.3853	0.681793	0.585867	0.5459	0.995311	no
XLOC_000962	XLOC_000962	KWMTBOMO06006	Bomo_Chr10:16037890-16038617	COR	Control	OK	2.45046	7.91458	1.69146	1.2588	0.20545	0.995311	no
XLOC_000963	XLOC_000963	KWMTBOMO06011	Bomo_Chr10:16082946-16083340	COR	Control	OK	6.36698	12.4031	0.962015	0.680345	0.48885	0.995311	no
XLOC_000964	XLOC_000964	KWMTBOMO06018	Bomo_Chr10:16163133-16165130	COR	Control	OK	1.97303	3.4721	0.815393	0.797521	0.4058	0.995311	no
XLOC_000965	XLOC_000965	-	Bomo_Chr10:16772900-16773771	COR	Control	OK	0.175316	4.51702	4.68735	0.957498	0.2426	0.995311	no
XLOC_000966	XLOC_000966	KWMTBOMO06036	Bomo_Chr10:16849408-16850875	COR	Control	OK	2.14293	6.56914	1.61612	1.51409	0.1646	0.995311	no
XLOC_000967	XLOC_000967	KWMTBOMO06036	Bomo_Chr10:16850964-16852060	COR	Control	OK	3.68299	4.85895	0.399766	0.370986	0.7015	0.995311	no
XLOC_000968	XLOC_000968	-	Bomo_Chr10:16889396-16890349	COR	Control	OK	2.65795	3.7723	0.505132	0.401869	0.6869	0.995311	no
XLOC_000969	XLOC_000969	KWMTBOMO06039	Bomo_Chr10:16906183-16907822	COR	Control	OK	35.948	43.6341	0.279546	0.409115	0.66935	0.995311	no
XLOC_000970	XLOC_000970	KWMTBOMO06040	Bomo_Chr10:16930342-16930913	COR	Control	OK	10.0762	20.9667	1.05715	1.06232	0.29905	0.995311	no
XLOC_000971	XLOC_000971	KWMTBOMO06040	Bomo_Chr10:16931065-16931699	COR	Control	OK	12.1458	26.6655	1.13451	1.17722	0.2421	0.995311	no
XLOC_000972	XLOC_000972	-	Bomo_Chr10:16932031-16932153	COR	Control	OK	57.0263	354.559	2.63633	1.35839	0.14395	0.995311	no
XLOC_000973	XLOC_000973	-	Bomo_Chr10:17063229-17065301	COR	Control	OK	2.33618	2.82787	0.275565	0.263264	0.8078	0.995311	no
XLOC_000974	XLOC_000974	KWMTBOMO06079	Bomo_Chr11:93211-107198	COR	Control	OK	7.28069	8.75418	0.265897	0.286868	0.77735	0.995311	no
XLOC_000975	XLOC_000975	KWMTBOMO06080	Bomo_Chr11:107603-116212	COR	Control	OK	9.30754	15.99	0.780696	1.11051	0.25325	0.995311	no
XLOC_000976	XLOC_000976	KWMTBOMO06083	Bomo_Chr11:147661-153359	COR	Control	OK	15.1478	9.17294	-0.723648	-0.895324	0.3801	0.995311	no
XLOC_000977	XLOC_000977	KWMTBOMO06085	Bomo_Chr11:164545-165640	COR	Control	OK	7.59621	5.94346	0.20255	-0.283984	0.8974	0.995311	no
XLOC_000978	XLOC_000978	KWMTBOMO06087	Bomo_Chr11:178326-182163	COR	Control	OK	5.07447	3.53871	-0.520035	-0.525271	0.6017	0.995311	no
XLOC_000979	XLOC_000979	KWMTBOMO06090	Bomo_Chr11:213932-221734	COR	Control	OK	3.17349	2.36185	-0.426154	-0.42799	0.6678	0.995311	no
XLOC_000980	XLOC_000980	KWMTBOMO06093	Bomo_Chr11:247565-254336	COR	Control	OK	7.72914	6.28507	-0.29838	-0.352665	0.7256	0.995311	no
XLOC_000981	XLOC_000981	KWMTBOMO06100	Bomo_Chr11:340505-405800	COR	Control	OK	5.73013	5.23198	-0.13121	-0.155563	0.87925	0.995311	no
XLOC_000982	XLOC_000982	KWMTBOMO06108	Bomo_Chr11:544953-546848	COR	Control	OK	86.1957	96.0822	0.156654	0.203068	0.84315	0.995311	no
XLOC_000983	XLOC_000983	KWMTBOMO06110	Bomo_Chr11:561934-588481	COR	Control	OK	40.9527	48.6534	0.248582	0.342869	0.72855	0.995311	no
XLOC_000984	XLOC_000984	KWMTBOMO06111	Bomo_Chr11:594383-597536	COR	Control	OK	70.4082	51.1892	-0.459904	-0.640459	0.521	0.995311	no
XLOC_000985	XLOC_000985	KWMTBOMO06113	Bomo_Chr11:626752-628702	COR	Control	OK	32.1588	22.8366	-0.493863	-0.661088	0.50945	0.995311	no
XLOC_000986	XLOC_000986	KWMTBOMO06118	Bomo_Chr11:673731-682400	COR	Control	OK	13.3086	6.44768	-1.04551	-1.14643	0.2429	0.995311	no
XLOC_000987	XLOC_000987	KWMTBOMO06121	Bomo_Chr11:709395-722235	COR	Control	OK	6.03665	5.53176	-0.126009	-0.153312	0.874	0.995311	no
XLOC_000988	XLOC_000988	KWMTBOMO06123	Bomo_Chr11:736636-737038	COR	Control	OK	9.62325	3.14184	-1.63228	-0.917944	0.32065	0.995311	no
XLOC_000989	XLOC_000989	KWMTBOMO06125	Bomo_Chr11:748537-788417	COR	Control	OK	7.78466	8.82033	0.180198	0.238547	0.80675	0.995311	no
XLOC_000990	XLOC_000990	KWMTBOMO06128	Bomo_Chr11:828339-835918	COR	Control	OK	4.44924	10.7154	1.90835	1.38446	0.26605	0.995311	no
XLOC_000991	XLOC_000991	KWMTBOMO06133	Bomo_Chr11:886878-889061	COR	Control	OK	1.59761	0.700368	-1.18973	-0.554786	0.3646	0.995311	no
XLOC_000992	XLOC_000992	KWMTBOMO06134	Bomo_Chr11:892222-910435	COR	Control	OK	5.51592	4.19876	-0.393638	-0.445493	0.6605	0.995311	no
XLOC_000993	XLOC_000993	KWMTBOMO06136	Bomo_Chr11:942324-943225	COR	Control	OK	1.0326	7.79496	3.01708	1.42024	0.30465	0.995311	no
XLOC_000994	XLOC_000994	-	Bomo_Chr11:1016303-1054891	COR	Control	OK	5.37182	1.97517	-1.44343	-1.14358	0.25575	0.995311	no
XLOC_000995	XLOC_000995	-	Bomo_Chr11:1157187-1200845	COR	Control	OK	2.92769	3.12892	0.0959015	0.0678746	0.9477	0.995311	no
XLOC_000996	XLOC_000996	KWMTBOMO06144	Bomo_Chr11:1221713-1233173	COR	Control	OK	10.4082	9.38479	-0.149323	-0.171485	0.86475	0.995311	no
XLOC_000997	XLOC_000997	KWMTBOMO06145	Bomo_Chr11:1237789-1244854	COR	Control	OK	35.5315	26.5146	-0.422312	-0.524535	0.5998	0.995311	no
XLOC_000998	XLOC_000998	KWMTBOMO06149	Bomo_Chr11:1394940-1401732	COR	Control	OK	8.66139	14.6596	0.759174	0.769121	0.45705	0.995311	no
XLOC_000999	XLOC_000999	KWMTBOMO06150	Bomo_Chr11:1422012-1428403	COR	Control	OK	726.782	1075.58	0.565521	0.798051	0.4106	0.995311	no
XLOC_001000	XLOC_001000	KWMTBOMO06151	Bomo_Chr11:1429588-1447977	COR	Control	OK	31.5195	26.259	-0.263436	-0.370152	0.71345	0.995311	no
XLOC_001001	XLOC_001001	KWMTBOMO06154	Bomo_Chr11:1483473-1488436	COR	Control	OK	5.1621	5.55501	0.105831	0.08659	0.93705	0.995311	no
XLOC_001002	XLOC_001002	KWMTBOMO06158	Bomo_Chr11:1587442-1594588	COR	Control	OK	7.26276	13.1103	1.70255	0.937394	0.3188	0.995311	no
XLOC_001003	XLOC_001003	KWMTBOMO06159	Bomo_Chr11:1622972-1637685	COR	Control	OK	4.53211	4.40181	-0.0420867	-0.0539551	0.9554	0.995311	no
XLOC_001004	XLOC_001004	KWMTBOMO06167	Bomo_Chr11:1724805-1830597	COR	Control	OK	5.17982	11.2416	1.11787	1.61079	0.10755	0.995311	no
XLOC_001005	XLOC_001005	KWMTBOMO06170	Bomo_Chr11:1868142-1869660	COR	Control	OK	8.95794	6.74509	-0.409327	-0.46338	0.6447	0.995311	no
XLOC_001006	XLOC_001006	KWMTBOMO06172	Bomo_Chr11:1880129-1884076	COR	Control	OK	19.341	22.5071	0.218717	0.27645	0.77155	0.995311	no
XLOC_001007	XLOC_001007	KWMTBOMO06176	Bomo_Chr11:1893679-1932292	COR	Control	OK	39.9427	53.101	0.785616	0.855258	0.38685	0.995311	no
XLOC_001008	XLOC_001008	KWMTBOMO06182	Bomo_Chr11:1971567-1975229	COR	Control	OK	5.07688	4.08361	-0.314097	-0.273954	0.78535	0.995311	no
XLOC_001009	XLOC_001009	KWMTBOMO06186	Bomo_Chr11:2011074-2017267	COR	Control	OK	2.2152	6.08106	1.45689	0.850331	0.37565	0.995311	no
XLOC_001010	XLOC_001010	KWMTBOMO06188	Bomo_Chr11:2049061-2051191	COR	Control	OK	2.81738	3.03666	0.108135	0.100911	0.9215	0.995311	no
XLOC_001011	XLOC_001011	KWMTBOMO06196	Bomo_Chr11:2184655-2186321	COR	Control	OK	2.42566	7.95759	1.71396	0.819973	0.29155	0.995311	no
XLOC_001012	XLOC_001012	KWMTBOMO06203	Bomo_Chr11:2343114-2345844	COR	Control	OK	4.41674	1.79899	-1.29579	-0.611555	0.35875	0.995311	no
XLOC_001013	XLOC_001013	KWMTBOMO06205	Bomo_Chr11:2366278-2371348	COR	Control	OK	13.5728	11.1219	-0.287307	-0.371388	0.71405	0.995311	no
XLOC_001014	XLOC_001014	KWMTBOMO06206	Bomo_Chr11:2381383-2385145	COR	Control	OK	2.98147	4.587	0.621528	0.544635	0.5972	0.995311	no
XLOC_001015	XLOC_001015	KWMTBOMO06208	Bomo_Chr11:2412194-2412595	COR	Control	OK	5.60994	0	#NAME?	nan	0.0479	0.992578	no
XLOC_001016	XLOC_001016	KWMTBOMO06209	Bomo_Chr11:2415578-2449075	COR	Control	OK	42.9576	56.5821	0.397432	0.553223	0.5681	0.995311	no
XLOC_001017	XLOC_001017	KWMTBOMO06211	Bomo_Chr11:2480686-2483742	COR	Control	OK	7.90454	5.48721	-0.52661	-0.577602	0.5647	0.995311	no
XLOC_001018	XLOC_001018	KWMTBOMO06217	Bomo_Chr11:2571913-2624919	COR	Control	OK	48.9159	44.1415	-0.148167	-0.208061	0.8344	0.995311	no
XLOC_001019	XLOC_001019	KWMTBOMO06219	Bomo_Chr11:2654607-2661826	COR	Control	OK	3.4365	9.94232	1.70374	1.26759	0.2917	0.995311	no
XLOC_001020	XLOC_001020	KWMTBOMO06222	Bomo_Chr11:2742982-2754342	COR	Control	OK	5.81087	5.54149	-0.0684787	-0.0794528	0.93215	0.995311	no
XLOC_001021	XLOC_001021	KWMTBOMO06222	Bomo_Chr11:2742982-2754342	COR	Control	OK	4.80012	3.46301	-0.471044	-0.242682	0.79195	0.995311	no
XLOC_001022	XLOC_001022	KWMTBOMO06225	Bomo_Chr11:2852453-2857672	COR	Control	OK	46.6433	42.5402	-0.21612	-0.233331	0.7762	0.995311	no
XLOC_001023	XLOC_001023	KWMTBOMO06229	Bomo_Chr11:2982551-2993216	COR	Control	OK	3287.91	3809.72	0.212514	0.243199	0.81225	0.995311	no
XLOC_001024	XLOC_001024	KWMTBOMO06232	Bomo_Chr11:3042892-3044007	COR	Control	OK	1068.39	588.064	0.10325	0.150591	0.87685	0.995311	no
XLOC_001025	XLOC_001025	KWMTBOMO06239	Bomo_Chr11:3075823-3225661	COR	Control	OK	11.9223	47.0166	1.97951	0.738384	0.32755	0.995311	no
XLOC_001026	XLOC_001026	KWMTBOMO06246	Bomo_Chr11:3256971-3258836	COR	Control	OK	8.8125	8.2555	0.099195	-0.135405	0.90415	0.995311	no
XLOC_001027	XLOC_001027	KWMTBOMO06248	Bomo_Chr11:3276925-3315414	COR	Control	OK	5.33677	1.34102	-1.99264	-0.794878	0.3677	0.995311	no
XLOC_001028	XLOC_001028	KWMTBOMO06253	Bomo_Chr11:3345986-3356619	COR	Control	OK	9.3563	10.8592	0.214902	0.204879	0.8424	0.995311	no
XLOC_001029	XLOC_001029	KWMTBOMO06255	Bomo_Chr11:3367302-3397807	COR	Control	OK	41.9517	33.6004	-0.320248	-0.387682	0.6963	0.995311	no
XLOC_001030	XLOC_001030	KWMTBOMO06259	Bomo_Chr11:3411696-3423185	COR	Control	OK	8.21918	4.46357	-0.985577	-0.924096	0.62325	0.995311	no
XLOC_001031	XLOC_001031	KWMTBOMO06264	Bomo_Chr11:3524877-3530380	COR	Control	OK	2.41864	2.37327	-0.0273244	-0.0253823	0.9749	0.995374	no
XLOC_001032	XLOC_001032	KWMTBOMO06265,KWMTBOMO06266,KWMTBOMO06267	Bomo_Chr11:3553820-3575766	COR	Control	OK	9.86258	4.48477	-0.521179	-1.19176	0.6463	0.995311	no
XLOC_001033	XLOC_001033	KWMTBOMO06268	Bomo_Chr11:3577533-3584694	COR	Control	OK	5.60668	5.46378	-0.037247	-0.0399192	0.968	0.995311	no
XLOC_001034	XLOC_001034	KWMTBOMO06278	Bomo_Chr11:3722399-3728522	COR	Control	OK	2.81297	3.16855	0.171727	0.185714	0.8576	0.995311	no
XLOC_001035	XLOC_001035	KWMTBOMO06287	Bomo_Chr11:4015224-4015788	COR	Control	OK	46.8373	36.4833	-0.360421	-0.445576	0.6508	0.995311	no
XLOC_001036	XLOC_001036	KWMTBOMO06291	Bomo_Chr11:4132223-4138029	COR	Control	OK	196.816	356.138	0.855591	0.761077	0.4655	0.995311	no
XLOC_001037	XLOC_001037	KWMTBOMO06298	Bomo_Chr11:4250381-4252656	COR	Control	OK	26.9869	18.1915	-0.568994	-0.745399	0.4392	0.995311	no
XLOC_001038	XLOC_001038	KWMTBOMO06299	Bomo_Chr11:4254656-4261877	COR	Control	OK	42.8233	37.2685	-0.20044	-0.294809	0.75865	0.995311	no
XLOC_001039	XLOC_001039	KWMTBOMO06302	Bomo_Chr11:4364688-4385834	COR	Control	OK	6.33441	4.56588	-0.883719	-0.436822	0.6228	0.995311	no
XLOC_001040	XLOC_001040	KWMTBOMO06306	Bomo_Chr11:4451695-4453550	COR	Control	OK	0.428362	2.05657	2.26334	1.28794	0.18165	0.995311	no
XLOC_001041	XLOC_001041	KWMTBOMO06314	Bomo_Chr11:4631582-4649825	COR	Control	OK	21.6967	13.0351	-0.735074	-0.810477	0.42795	0.995311	no
XLOC_001042	XLOC_001042	KWMTBOMO06316	Bomo_Chr11:4651884-4681415	COR	Control	OK	4.90103	6.1602	0.329891	0.438752	0.64865	0.995311	no
XLOC_001043	XLOC_001043	KWMTBOMO06318	Bomo_Chr11:4697574-4713878	COR	Control	OK	20.8686	15.3336	-0.444637	-0.630233	0.52215	0.995311	no
XLOC_001044	XLOC_001044	KWMTBOMO06329	Bomo_Chr11:4852199-4854657	COR	Control	OK	5.1762	3.632	-0.511131	-0.483473	0.6352	0.995311	no
XLOC_001045	XLOC_001045	KWMTBOMO06331	Bomo_Chr11:4876899-4881400	COR	Control	OK	12.0275	14.4972	0.269436	0.394262	0.6805	0.995311	no
XLOC_001046	XLOC_001046	KWMTBOMO06333	Bomo_Chr11:4891176-4895051	COR	Control	OK	77.7091	71.4844	-0.120455	-0.172101	0.8632	0.995311	no
XLOC_001047	XLOC_001047	KWMTBOMO06335	Bomo_Chr11:4942565-4984539	COR	Control	OK	4.71215	4.94827	0.0705395	0.0899189	0.9292	0.995311	no
XLOC_001048	XLOC_001048	KWMTBOMO06338,KWMTBOMO06340	Bomo_Chr11:5035801-5054685	COR	Control	OK	3.81806	6.85611	0.844549	0.894854	0.355	0.995311	no
XLOC_001049	XLOC_001049	KWMTBOMO06341	Bomo_Chr11:5057418-5065164	COR	Control	OK	22.5525	16.2814	-0.470065	-0.598516	0.53675	0.995311	no
XLOC_001050	XLOC_001050	KWMTBOMO06346	Bomo_Chr11:5096244-5101598	COR	Control	OK	3.24868	4.65072	0.517601	0.589256	0.55855	0.995311	no
XLOC_001051	XLOC_001051	KWMTBOMO06359	Bomo_Chr11:5652498-5661367	COR	Control	OK	16.861	13.0581	-1.30713	-0.60389	0.46025	0.995311	no
XLOC_001052	XLOC_001052	KWMTBOMO06364	Bomo_Chr11:5773644-5781429	COR	Control	OK	28.6729	27.5267	-0.0588563	-0.0809698	0.93355	0.995311	no
XLOC_001053	XLOC_001053	KWMTBOMO06365	Bomo_Chr11:5784530-5792203	COR	Control	OK	14.8886	16.4138	0.1407	0.206242	0.8319	0.995311	no
XLOC_001054	XLOC_001054	KWMTBOMO06370	Bomo_Chr11:5913536-5914679	COR	Control	OK	13.5797	11.2394	-0.272886	-0.306819	0.7598	0.995311	no
XLOC_001055	XLOC_001055	KWMTBOMO06372	Bomo_Chr11:5918663-5921336	COR	Control	OK	13.7181	9.54556	-0.523182	-0.592099	0.5536	0.995311	no
XLOC_001056	XLOC_001056	KWMTBOMO06373	Bomo_Chr11:5923640-5924428	COR	Control	OK	217.731	29.3857	-2.88936	-3.7266	0.00085	0.135963	no
XLOC_001057	XLOC_001057	KWMTBOMO06377	Bomo_Chr11:5944619-5946234	COR	Control	OK	767.917	887.372	0.208588	0.273598	0.7753	0.995311	no
XLOC_001058	XLOC_001058	KWMTBOMO06382	Bomo_Chr11:5974386-5977955	COR	Control	OK	2.91581	1.50729	-0.951942	-0.717255	0.47495	0.995311	no
XLOC_001059	XLOC_001059	KWMTBOMO06400	Bomo_Chr11:6381016-6420889	COR	Control	OK	8.74557	3.97256	-1.13848	-0.530891	0.37225	0.995311	no
XLOC_001060	XLOC_001060	KWMTBOMO06401	Bomo_Chr11:6461249-6462595	COR	Control	OK	686.544	451.102	-0.605899	-0.854885	0.39655	0.995311	no
XLOC_001061	XLOC_001061	KWMTBOMO06406	Bomo_Chr11:6497009-6516111	COR	Control	OK	2.8753	3.1064	0.11153	0.07459	0.93995	0.995311	no
XLOC_001062	XLOC_001062	KWMTBOMO06422	Bomo_Chr11:6871937-6873184	COR	Control	OK	7.66056	5.7834	-0.405534	-0.431734	0.6651	0.995311	no
XLOC_001063	XLOC_001063	KWMTBOMO06427	Bomo_Chr11:6932585-6939143	COR	Control	OK	160.986	129.464	-0.314382	-0.449035	0.64385	0.995311	no
XLOC_001064	XLOC_001064	KWMTBOMO06428	Bomo_Chr11:6954896-6969201	COR	Control	OK	173.212	178.522	0.043566	0.06177	0.9515	0.995311	no
XLOC_001065	XLOC_001065	KWMTBOMO06429	Bomo_Chr11:6970531-6978001	COR	Control	OK	12.1084	16.8674	0.478228	0.610822	0.5359	0.995311	no
XLOC_001066	XLOC_001066	KWMTBOMO06431	Bomo_Chr11:7017451-7021040	COR	Control	OK	13.1275	10.171	-0.47633	-0.554989	0.72825	0.995311	no
XLOC_001067	XLOC_001067	KWMTBOMO06434	Bomo_Chr11:7079473-7086420	COR	Control	OK	24.5328	14.9585	-0.713746	-1.02035	0.30465	0.995311	no
XLOC_001068	XLOC_001068	KWMTBOMO06441	Bomo_Chr11:7142173-7143366	COR	Control	OK	37.6468	18.0372	-1.06155	-1.17918	0.23455	0.995311	no
XLOC_001069	XLOC_001069	KWMTBOMO06449	Bomo_Chr11:7339139-7354028	COR	Control	OK	310.32	97.3435	-1.6726	-2.31843	0.02075	0.635768	no
XLOC_001070	XLOC_001070	KWMTBOMO06450	Bomo_Chr11:7357673-7371425	COR	Control	OK	698.285	420.831	-0.730576	-0.962433	0.3349	0.995311	no
XLOC_001071	XLOC_001071	KWMTBOMO06452	Bomo_Chr11:7375019-7384497	COR	Control	OK	239.81	167.793	-0.51521	-0.72412	0.4642	0.995311	no
XLOC_001072	XLOC_001072	KWMTBOMO06457	Bomo_Chr11:7627717-7641347	COR	Control	OK	7.78842	4.34159	-0.84311	-1.09154	0.26695	0.995311	no
XLOC_001073	XLOC_001073	KWMTBOMO06460	Bomo_Chr11:7660772-7802125	COR	Control	OK	3.02674	4.7104	0.638086	0.795967	0.4088	0.995311	no
XLOC_001074	XLOC_001074	KWMTBOMO06463	Bomo_Chr11:7807231-7824488	COR	Control	OK	3.76659	2.45288	-0.618779	-0.796965	0.4203	0.995311	no
XLOC_001075	XLOC_001075	KWMTBOMO06474	Bomo_Chr11:8603828-8607957	COR	Control	OK	189.729	181.983	-0.0601312	-0.0838887	0.935	0.995311	no
XLOC_001076	XLOC_001076	KWMTBOMO06476	Bomo_Chr11:8618623-8625438	COR	Control	OK	66.5783	51.3877	-0.373628	-0.517739	0.60975	0.995311	no
XLOC_001077	XLOC_001077	KWMTBOMO06480	Bomo_Chr11:8644843-8650106	COR	Control	OK	688.742	1006.57	0.547414	0.680392	0.49265	0.995311	no
XLOC_001078	XLOC_001078	KWMTBOMO06484	Bomo_Chr11:8673132-8677632	COR	Control	OK	14.7566	17.2252	0.22316	0.275895	0.7787	0.995311	no
XLOC_001079	XLOC_001079	KWMTBOMO06486	Bomo_Chr11:8697497-8708723	COR	Control	OK	1.62262	1.79677	0.147086	0.126287	0.8965	0.995311	no
XLOC_001080	XLOC_001080	KWMTBOMO06488	Bomo_Chr11:8724159-8727000	COR	Control	OK	14.8092	5.89657	-1.74744	-1.07191	0.3828	0.995311	no
XLOC_001081	XLOC_001081	KWMTBOMO06491	Bomo_Chr11:8899990-8904761	COR	Control	OK	1.88822	2.77737	0.55669	0.544332	0.5865	0.995311	no
XLOC_001082	XLOC_001082	KWMTBOMO06492	Bomo_Chr11:8909403-8936192	COR	Control	OK	98.0864	87.3486	-0.167268	-0.234414	0.81595	0.995311	no
XLOC_001083	XLOC_001083	KWMTBOMO06496	Bomo_Chr11:9137833-9147008	COR	Control	OK	11.8094	12.1229	0.0377956	0.0429316	0.96505	0.995311	no
XLOC_001084	XLOC_001084	KWMTBOMO06501	Bomo_Chr11:9326515-9360084	COR	Control	OK	1.8535	1.85459	0.000843707	0.000920503	0.98735	0.997159	no
XLOC_001085	XLOC_001085	KWMTBOMO06507	Bomo_Chr11:9495826-9508522	COR	Control	OK	5.19007	4.2617	-0.284324	-0.380558	0.7024	0.995311	no
XLOC_001086	XLOC_001086	KWMTBOMO06516	Bomo_Chr11:9680549-9727326	COR	Control	OK	2.69349	2.72233	0.0153648	0.0147669	0.9808	0.996644	no
XLOC_001087	XLOC_001087	KWMTBOMO06521	Bomo_Chr11:9736879-9743114	COR	Control	OK	24.41	27.7698	0.186047	0.261616	0.79745	0.995311	no
XLOC_001088	XLOC_001088	KWMTBOMO06523	Bomo_Chr11:9751592-9774800	COR	Control	OK	26.7475	32.0483	0.260844	0.372896	0.70295	0.995311	no
XLOC_001089	XLOC_001089	KWMTBOMO06525	Bomo_Chr11:9793040-9799204	COR	Control	OK	13.1148	11.5007	-0.189473	-0.208156	0.83175	0.995311	no
XLOC_001090	XLOC_001090	KWMTBOMO06527	Bomo_Chr11:9812536-9814602	COR	Control	OK	7.71322	10.154	0.396637	0.444469	0.65505	0.995311	no
XLOC_001091	XLOC_001091	KWMTBOMO06535	Bomo_Chr11:9963696-9986477	COR	Control	OK	67.5711	46.4149	-0.541818	-0.796421	0.4073	0.995311	no
XLOC_001092	XLOC_001092	KWMTBOMO06539	Bomo_Chr11:10063319-10087452	COR	Control	OK	13.1888	3.59179	-1.87653	-1.71884	0.10705	0.995311	no
XLOC_001093	XLOC_001093	KWMTBOMO06548	Bomo_Chr11:10221407-10232386	COR	Control	OK	10.5775	8.66792	-0.287238	-0.357732	0.7173	0.995311	no
XLOC_001094	XLOC_001094	KWMTBOMO06550	Bomo_Chr11:10233308-10268876	COR	Control	OK	44.5264	35.6261	-0.321727	-0.414714	0.66595	0.995311	no
XLOC_001095	XLOC_001095	KWMTBOMO06553	Bomo_Chr11:10323767-10329918	COR	Control	OK	26.0495	19.2065	-0.439657	-0.585604	0.5482	0.995311	no
XLOC_001096	XLOC_001096	KWMTBOMO06557	Bomo_Chr11:10449572-10450911	COR	Control	OK	16.7825	20.0989	0.260161	0.336117	0.7413	0.995311	no
XLOC_001097	XLOC_001097	KWMTBOMO06562	Bomo_Chr11:10542088-10543786	COR	Control	OK	4.57338	6.81721	0.575922	0.614157	0.5441	0.995311	no
XLOC_001098	XLOC_001098	KWMTBOMO06564	Bomo_Chr11:10556230-10559457	COR	Control	OK	2.52156	0.760537	-1.72923	-0.812917	0.3063	0.995311	no
XLOC_001099	XLOC_001099	KWMTBOMO06567	Bomo_Chr11:10580209-10585679	COR	Control	OK	34.0015	67.8647	0.997061	1.4386	0.15645	0.995311	no
XLOC_001100	XLOC_001100	KWMTBOMO06569	Bomo_Chr11:10596255-10598973	COR	Control	OK	28.09	23.7201	-0.243947	-0.358549	0.7143	0.995311	no
XLOC_001101	XLOC_001101	KWMTBOMO06570	Bomo_Chr11:10643998-10670422	COR	Control	OK	32.2557	52.235	0.695462	0.992162	0.31975	0.995311	no
XLOC_001102	XLOC_001102	KWMTBOMO06577	Bomo_Chr11:10830636-10844792	COR	Control	OK	9.92543	14.005	0.496745	0.633931	0.5315	0.995311	no
XLOC_001103	XLOC_001103	KWMTBOMO06582	Bomo_Chr11:11055343-11060136	COR	Control	OK	9.96632	16.376	0.716449	0.741567	0.4527	0.995311	no
XLOC_001104	XLOC_001104	KWMTBOMO06585	Bomo_Chr11:11111886-11114555	COR	Control	OK	2.67477	0.433138	-2.62651	-0.669787	0.4214	0.995311	no
XLOC_001105	XLOC_001105	KWMTBOMO06588	Bomo_Chr11:11200067-11202348	COR	Control	OK	10.0884	7.53603	-0.324565	-0.526962	0.70935	0.995311	no
XLOC_001106	XLOC_001106	KWMTBOMO06590	Bomo_Chr11:11217587-11231443	COR	Control	OK	9.66556	5.59315	-0.789193	-0.611375	0.4663	0.995311	no
XLOC_001107	XLOC_001107	KWMTBOMO06592	Bomo_Chr11:11241234-11245027	COR	Control	OK	1.90626	2.00599	0.0735682	0.0700779	0.9456	0.995311	no
XLOC_001108	XLOC_001108	KWMTBOMO06595	Bomo_Chr11:11269252-11278846	COR	Control	OK	26.6311	19.3578	-0.460198	-0.678229	0.4856	0.995311	no
XLOC_001109	XLOC_001109	KWMTBOMO06597	Bomo_Chr11:11303809-11349731	COR	Control	OK	8.0784	5.90352	-0.452495	-0.586008	0.56185	0.995311	no
XLOC_001110	XLOC_001110	KWMTBOMO06601	Bomo_Chr11:11358913-11368984	COR	Control	OK	7.30076	10.0257	0.457589	0.633641	0.52085	0.995311	no
XLOC_001111	XLOC_001111	KWMTBOMO06603	Bomo_Chr11:11378200-11386988	COR	Control	OK	12.5622	9.60226	-0.387647	-0.329491	0.7359	0.995311	no
XLOC_001112	XLOC_001112	KWMTBOMO06610	Bomo_Chr11:11554859-11640866	COR	Control	OK	7.11234	9.7564	0.456025	0.663709	0.49785	0.995311	no
XLOC_001113	XLOC_001113	-	Bomo_Chr11:11660464-11665863	COR	Control	OK	8.62244	6.61175	-0.383063	-0.298294	0.7671	0.995311	no
XLOC_001114	XLOC_001114	KWMTBOMO06613	Bomo_Chr11:11677749-11681571	COR	Control	OK	19.961	19.1744	-0.057999	-0.080565	0.93305	0.995311	no
XLOC_001115	XLOC_001115	KWMTBOMO06618	Bomo_Chr11:11746171-11747972	COR	Control	OK	21.612	33.7392	0.642597	0.86773	0.3873	0.995311	no
XLOC_001116	XLOC_001116	KWMTBOMO06619	Bomo_Chr11:11750697-11756047	COR	Control	OK	58.1167	75.0181	0.368288	0.482308	0.61215	0.995311	no
XLOC_001117	XLOC_001117	KWMTBOMO06620	Bomo_Chr11:11769422-11778606	COR	Control	OK	8.19779	11.3091	0.464173	0.603689	0.5177	0.995311	no
XLOC_001118	XLOC_001118	-	Bomo_Chr11:11798349-11799903	COR	Control	OK	24.1139	22.6156	-0.0925479	-0.128536	0.89435	0.995311	no
XLOC_001119	XLOC_001119	KWMTBOMO06623	Bomo_Chr11:11810744-11812496	COR	Control	OK	10.0474	6.21416	-0.693188	-0.777399	0.45015	0.995311	no
XLOC_001120	XLOC_001120	KWMTBOMO06624	Bomo_Chr11:11820967-11823114	COR	Control	OK	1.92631	9.93974	2.80513	2.27135	0.2707	0.995311	no
XLOC_001121	XLOC_001121	KWMTBOMO06625	Bomo_Chr11:11839301-11847497	COR	Control	OK	4.36226	3.03566	-0.523063	-0.285941	0.7833	0.995311	no
XLOC_001122	XLOC_001122	KWMTBOMO06627	Bomo_Chr11:11848803-11852100	COR	Control	OK	6.94493	6.78779	-0.0330193	-0.0401579	0.96815	0.995311	no
XLOC_001123	XLOC_001123	KWMTBOMO06629	Bomo_Chr11:11877577-11886538	COR	Control	OK	7.85283	8.12781	0.0496552	0.063718	0.9489	0.995311	no
XLOC_001124	XLOC_001124	KWMTBOMO06631	Bomo_Chr11:11897195-11908434	COR	Control	OK	26.1832	22.0893	-0.245297	-0.339497	0.7284	0.995311	no
XLOC_001125	XLOC_001125	KWMTBOMO06632	Bomo_Chr11:11919503-11938683	COR	Control	OK	9.75393	8.76761	-0.1538	-0.217522	0.82895	0.995311	no
XLOC_001126	XLOC_001126	KWMTBOMO06634	Bomo_Chr11:11947802-11949839	COR	Control	OK	216.162	200.688	-0.107153	-0.152492	0.87615	0.995311	no
XLOC_001127	XLOC_001127	KWMTBOMO06635	Bomo_Chr11:11956157-11960873	COR	Control	OK	45.1274	41.7127	-0.113514	-0.160009	0.87245	0.995311	no
XLOC_001128	XLOC_001128	KWMTBOMO06636	Bomo_Chr11:11965832-11969542	COR	Control	OK	989.654	896.447	-0.142706	-0.187283	0.8432	0.995311	no
XLOC_001129	XLOC_001129	KWMTBOMO06637	Bomo_Chr11:11972896-11975841	COR	Control	OK	43.6628	25.7543	-0.761592	-1.01717	0.3202	0.995311	no
XLOC_001130	XLOC_001130	KWMTBOMO06640	Bomo_Chr11:12004421-12005776	COR	Control	OK	14.9844	22.4777	0.58503	0.681466	0.48545	0.995311	no
XLOC_001131	XLOC_001131	KWMTBOMO06644	Bomo_Chr11:12033895-12098657	COR	Control	OK	11.7741	13.5987	0.207862	0.275847	0.7803	0.995311	no
XLOC_001132	XLOC_001132	KWMTBOMO06656	Bomo_Chr11:12260641-12267222	COR	Control	OK	12.491	8.34509	-0.581888	-0.716309	0.4619	0.995311	no
XLOC_001133	XLOC_001133	KWMTBOMO06658	Bomo_Chr11:12296893-12298012	COR	Control	OK	10.9551	2.99018	-1.8733	-1.07586	0.28015	0.995311	no
XLOC_001134	XLOC_001134	KWMTBOMO06660	Bomo_Chr11:12339394-12346180	COR	Control	OK	108.519	79.6246	-0.446668	-0.657262	0.49705	0.995311	no
XLOC_001135	XLOC_001135	KWMTBOMO06662	Bomo_Chr11:12351167-12358565	COR	Control	OK	5.87374	4.65373	-0.335892	-0.468822	0.6372	0.995311	no
XLOC_001136	XLOC_001136	KWMTBOMO06663	Bomo_Chr11:12361476-12364292	COR	Control	OK	3.99645	3.23936	-0.30301	-0.198391	0.84655	0.995311	no
XLOC_001137	XLOC_001137	KWMTBOMO06667	Bomo_Chr11:12464386-12467405	COR	Control	OK	75.0479	77.3916	0.0443657	0.0615088	0.9501	0.995311	no
XLOC_001138	XLOC_001138	KWMTBOMO06668	Bomo_Chr11:12468330-12470243	COR	Control	OK	108.873	54.4202	-1.00043	-1.03882	0.2824	0.995311	no
XLOC_001139	XLOC_001139	KWMTBOMO06673	Bomo_Chr11:12502989-12510203	COR	Control	OK	40.3335	8.76071	-2.20286	-1.22231	0.27885	0.995311	no
XLOC_001140	XLOC_001140	KWMTBOMO06697	Bomo_Chr11:12690576-12691377	COR	Control	OK	0.391133	6.93676	4.14853	1.33437	0.25265	0.995311	no
XLOC_001141	XLOC_001141	KWMTBOMO06706	Bomo_Chr11:12834799-12844086	COR	Control	OK	8.43029	6.22262	-0.317303	-0.59195	0.76655	0.995311	no
XLOC_001142	XLOC_001142	KWMTBOMO06708	Bomo_Chr11:12858321-12864853	COR	Control	OK	7.97388	15.0067	0.912251	1.05485	0.3216	0.995311	no
XLOC_001143	XLOC_001143	KWMTBOMO06711	Bomo_Chr11:12883158-12885635	COR	Control	OK	7.72914	3.8004	-1.02416	-1.0323	0.32385	0.995311	no
XLOC_001144	XLOC_001144	KWMTBOMO06713	Bomo_Chr11:12892725-12917103	COR	Control	OK	902.194	967.306	0.100536	0.12772	0.89195	0.995311	no
XLOC_001145	XLOC_001145	KWMTBOMO06716	Bomo_Chr11:13031824-13034002	COR	Control	OK	36.8509	30.912	-0.253532	-0.372159	0.7037	0.995311	no
XLOC_001146	XLOC_001146	KWMTBOMO06721	Bomo_Chr11:13129857-13131776	COR	Control	OK	2092.21	2854.77	0.448344	0.570765	0.56885	0.995311	no
XLOC_001147	XLOC_001147	-	Bomo_Chr11:13135342-13138467	COR	Control	OK	4.74134	3.56459	-0.41156	-0.226576	0.8305	0.995311	no
XLOC_001148	XLOC_001148	KWMTBOMO06724	Bomo_Chr11:13149641-13150795	COR	Control	OK	10.5043	10.3161	-0.0260791	-0.0280093	0.97945	0.996363	no
XLOC_001149	XLOC_001149	KWMTBOMO06727	Bomo_Chr11:13175253-13182952	COR	Control	OK	12.2903	5.17441	-1.24805	-1.01635	0.30635	0.995311	no
XLOC_001150	XLOC_001150	KWMTBOMO06729	Bomo_Chr11:13185766-13191936	COR	Control	OK	8.83472	3.68883	-1.19533	-1.17469	0.3173	0.995311	no
XLOC_001151	XLOC_001151	KWMTBOMO06730	Bomo_Chr11:13206209-13213114	COR	Control	OK	8.26935	7.93802	0.181842	-0.0703631	0.86865	0.995311	no
XLOC_001152	XLOC_001152	KWMTBOMO06732	Bomo_Chr11:13235912-13239688	COR	Control	OK	273.958	653.595	1.25444	1.68333	0.0788	0.995311	no
XLOC_001153	XLOC_001153	KWMTBOMO06733	Bomo_Chr11:13240920-13245067	COR	Control	OK	26.2205	17.4611	-0.586553	-0.808876	0.41575	0.995311	no
XLOC_001154	XLOC_001154	KWMTBOMO06741	Bomo_Chr11:13581202-13602803	COR	Control	OK	174.321	288.538	0.727018	1.02435	0.2964	0.995311	no
XLOC_001155	XLOC_001155	KWMTBOMO06748	Bomo_Chr11:14205984-14262442	COR	Control	OK	3.22548	1.47664	-1.12719	-0.8562	0.4003	0.995311	no
XLOC_001156	XLOC_001156	KWMTBOMO06750	Bomo_Chr11:14279869-14281644	COR	Control	OK	13.4296	9.89882	-0.440084	-0.5197	0.60235	0.995311	no
XLOC_001157	XLOC_001157	KWMTBOMO06757	Bomo_Chr11:14361578-14378975	COR	Control	OK	4.97253	6.47296	0.380446	0.311678	0.74875	0.995311	no
XLOC_001158	XLOC_001158	KWMTBOMO06759	Bomo_Chr11:14381179-14385041	COR	Control	OK	4.01887	8.7223	1.11792	1.2989	0.20385	0.995311	no
XLOC_001159	XLOC_001159	KWMTBOMO06761	Bomo_Chr11:14395688-14398199	COR	Control	OK	87.2418	55.5574	-0.651041	-0.956862	0.3264	0.995311	no
XLOC_001160	XLOC_001160	KWMTBOMO06763	Bomo_Chr11:14402554-14404843	COR	Control	OK	175.791	215.477	0.293672	0.407617	0.6807	0.995311	no
XLOC_001161	XLOC_001161	KWMTBOMO06771	Bomo_Chr11:14654688-14659212	COR	Control	OK	255.711	417.653	0.70779	0.966218	0.33375	0.995311	no
XLOC_001162	XLOC_001162	KWMTBOMO06772	Bomo_Chr11:14663689-14667718	COR	Control	OK	56.2584	31.238	-0.848767	-1.21671	0.2143	0.995311	no
XLOC_001163	XLOC_001163	KWMTBOMO06775	Bomo_Chr11:14722204-14727196	COR	Control	OK	17.4513	30.7621	0.628307	1.24318	0.5371	0.995311	no
XLOC_001164	XLOC_001164	KWMTBOMO06777	Bomo_Chr11:14783272-14815181	COR	Control	OK	1.97523	6.41676	1.69983	1.97292	0.05865	0.995311	no
XLOC_001165	XLOC_001165	KWMTBOMO06782	Bomo_Chr11:14840261-14846323	COR	Control	OK	16.8961	12.2125	-0.468337	-0.627715	0.5333	0.995311	no
XLOC_001166	XLOC_001166	KWMTBOMO06783	Bomo_Chr11:14849006-14865351	COR	Control	OK	8.44801	4.86037	-0.797546	-0.988335	0.3158	0.995311	no
XLOC_001167	XLOC_001167	KWMTBOMO06784	Bomo_Chr11:14866350-14868838	COR	Control	OK	12.3113	11.0842	-0.151486	-0.168986	0.8686	0.995311	no
XLOC_001168	XLOC_001168	KWMTBOMO06786	Bomo_Chr11:14875775-14878247	COR	Control	OK	3.22698	6.07348	0.912338	1.03274	0.30795	0.995311	no
XLOC_001169	XLOC_001169	KWMTBOMO06797	Bomo_Chr11:15368816-15369746	COR	Control	OK	4.32668	1.5158	-1.51318	-0.927194	0.3774	0.995311	no
XLOC_001170	XLOC_001170	KWMTBOMO06801	Bomo_Chr11:15411558-15413027	COR	Control	OK	108.082	68.8106	-0.651427	-0.932862	0.3495	0.995311	no
XLOC_001171	XLOC_001171	KWMTBOMO06803	Bomo_Chr11:15426607-15443648	COR	Control	OK	16.0222	6.30554	-1.34538	-1.71205	0.0873	0.995311	no
XLOC_001172	XLOC_001172	KWMTBOMO06806	Bomo_Chr11:15505633-15514218	COR	Control	OK	17.484	32.7855	0.907028	0.671154	0.4789	0.995311	no
XLOC_001173	XLOC_001173	KWMTBOMO06814	Bomo_Chr11:15992344-16006758	COR	Control	OK	5.92305	6.78068	-0.087655	0.245492	0.94345	0.995311	no
XLOC_001174	XLOC_001174	KWMTBOMO06821	Bomo_Chr11:16051619-16061394	COR	Control	OK	5.74141	11.0326	0.942292	1.32975	0.18035	0.995311	no
XLOC_001175	XLOC_001175	KWMTBOMO06822	Bomo_Chr11:16070064-16074123	COR	Control	OK	2.58575	4.19271	0.697299	0.794239	0.43145	0.995311	no
XLOC_001176	XLOC_001176	KWMTBOMO06827	Bomo_Chr11:16183675-16250991	COR	Control	OK	52.4086	13.4542	-1.96174	-2.57586	0.01505	0.528061	no
XLOC_001177	XLOC_001177	KWMTBOMO06828	Bomo_Chr11:16258143-16262592	COR	Control	OK	31.3939	44.7951	0.512857	0.755087	0.43615	0.995311	no
XLOC_001178	XLOC_001178	KWMTBOMO06832	Bomo_Chr11:16467963-16472818	COR	Control	OK	16.6367	15.8759	-0.0675383	-0.0882607	0.92855	0.995311	no
XLOC_001179	XLOC_001179	KWMTBOMO06834	Bomo_Chr11:16593850-16598427	COR	Control	OK	1.97666	1.99089	0.010349	0.00972252	0.9831	0.996805	no
XLOC_001180	XLOC_001180	KWMTBOMO06835	Bomo_Chr11:16599477-16603152	COR	Control	OK	6.40813	7.19136	0.166363	0.186388	0.8523	0.995311	no
XLOC_001181	XLOC_001181	KWMTBOMO06854	Bomo_Chr11:17652524-17654407	COR	Control	OK	1.88808	0	#NAME?	nan	0.00685	0.37141	no
XLOC_001182	XLOC_001182	KWMTBOMO06856	Bomo_Chr11:17677320-17678918	COR	Control	OK	16.6088	22.1663	0.416422	0.515377	0.6046	0.995311	no
XLOC_001183	XLOC_001183	KWMTBOMO06858	Bomo_Chr11:17680135-17682730	COR	Control	OK	16.9935	36.7051	1.11099	1.30935	0.2004	0.995311	no
XLOC_001184	XLOC_001184	KWMTBOMO06862	Bomo_Chr11:17754757-17811004	COR	Control	OK	1.94893	1.78453	-0.127137	-0.10405	0.9168	0.995311	no
XLOC_001185	XLOC_001185	KWMTBOMO06866	Bomo_Chr11:17944726-17948516	COR	Control	OK	14.3368	6.25441	-2.26925	-0.886418	0.3475	0.995311	no
XLOC_001186	XLOC_001186	KWMTBOMO06868	Bomo_Chr11:18036296-18043781	COR	Control	OK	2.0106	0.537564	-1.90312	-0.934587	0.22065	0.995311	no
XLOC_001187	XLOC_001187	KWMTBOMO06871	Bomo_Chr11:18057563-18059830	COR	Control	OK	5.31938	6.40206	0.267277	0.31623	0.7501	0.995311	no
XLOC_001188	XLOC_001188	KWMTBOMO06874	Bomo_Chr11:18133483-18195879	COR	Control	OK	5.14554	1.86997	-1.4603	-0.445301	0.53005	0.995311	no
XLOC_001189	XLOC_001189	KWMTBOMO06879	Bomo_Chr11:18220799-18229834	COR	Control	OK	9.94999	9.45426	-0.0737313	-0.0963401	0.92475	0.995311	no
XLOC_001190	XLOC_001190	KWMTBOMO06881	Bomo_Chr11:18256760-18429947	COR	Control	OK	5.75744	3.35116	-0.780767	-0.791085	0.4464	0.995311	no
XLOC_001191	XLOC_001191	KWMTBOMO06883	Bomo_Chr11:18562478-18565048	COR	Control	OK	11.7479	7.02333	-0.999332	-0.48092	0.5102	0.995311	no
XLOC_001192	XLOC_001192	KWMTBOMO06886	Bomo_Chr11:18710770-18871478	COR	Control	OK	6.16544	3.84689	-0.68051	-0.677529	0.48855	0.995311	no
XLOC_001193	XLOC_001193	KWMTBOMO06893	Bomo_Chr11:18913894-18915032	COR	Control	OK	105.192	51.8571	-1.02041	-1.49385	0.1228	0.995311	no
XLOC_001194	XLOC_001194	KWMTBOMO06895	Bomo_Chr11:18922002-18929234	COR	Control	OK	10.3486	5.2735	-0.972608	-0.572987	0.5476	0.995311	no
XLOC_001195	XLOC_001195	KWMTBOMO06897	Bomo_Chr11:18931992-18937723	COR	Control	OK	17.1268	11.698	-0.549994	-0.685775	0.49415	0.995311	no
XLOC_001196	XLOC_001196	KWMTBOMO06899	Bomo_Chr11:19004746-19006851	COR	Control	OK	4.56702	60.2591	3.72185	3.65009	0.01065	0.406937	no
XLOC_001197	XLOC_001197	KWMTBOMO06908	Bomo_Chr11:19629519-19641754	COR	Control	OK	17.6626	13.1973	-0.42046	-0.209926	0.84895	0.995311	no
XLOC_001198	XLOC_001198	KWMTBOMO06910	Bomo_Chr11:19645878-19653249	COR	Control	OK	20.8959	19.7088	-0.0843809	-0.107719	0.91565	0.995311	no
XLOC_001199	XLOC_001199	KWMTBOMO06912	Bomo_Chr11:19657556-19663434	COR	Control	OK	34.0647	33.3582	-0.0302378	-0.0438368	0.9652	0.995311	no
XLOC_001200	XLOC_001200	KWMTBOMO06915	Bomo_Chr11:19673873-19689318	COR	Control	OK	22.1289	17.0721	-0.37429	-0.532722	0.59135	0.995311	no
XLOC_001201	XLOC_001201	KWMTBOMO06925	Bomo_Chr11:20198416-20199268	COR	Control	OK	2.70578	0	#NAME?	nan	0.0097	0.380891	no
XLOC_001202	XLOC_001202	KWMTBOMO06927	Bomo_Chr11:20266839-20273395	COR	Control	OK	38.6091	30.5783	-0.336432	-0.495074	0.605	0.995311	no
XLOC_001203	XLOC_001203	KWMTBOMO06928	Bomo_Chr11:20274067-20282307	COR	Control	OK	115.176	159.221	0.467192	0.573652	0.5586	0.995311	no
XLOC_001204	XLOC_001204	KWMTBOMO06073	Bomo_Chr11:27149-33675	COR	Control	OK	179.974	429.477	1.25479	1.57696	0.1193	0.995311	no
XLOC_001205	XLOC_001205	KWMTBOMO06075	Bomo_Chr11:66966-81239	COR	Control	OK	16.2375	14.2822	-0.185116	-0.230379	0.81985	0.995311	no
XLOC_001206	XLOC_001206	KWMTBOMO06076	Bomo_Chr11:83101-85820	COR	Control	OK	77.826	70.3489	-0.145724	-0.204882	0.8436	0.995311	no
XLOC_001207	XLOC_001207	KWMTBOMO06077	Bomo_Chr11:88240-92422	COR	Control	OK	5.01217	3.53252	-0.504738	-0.567298	0.56875	0.995311	no
XLOC_001208	XLOC_001208	KWMTBOMO06081	Bomo_Chr11:121764-137031	COR	Control	OK	9.18497	21.2026	1.20689	1.6536	0.11735	0.995311	no
XLOC_001209	XLOC_001209	KWMTBOMO06082	Bomo_Chr11:140786-145141	COR	Control	OK	44.6753	83.8965	0.909133	1.29125	0.1856	0.995311	no
XLOC_001210	XLOC_001210	KWMTBOMO06086	Bomo_Chr11:172866-177839	COR	Control	OK	4.31427	17.1717	1.78515	1.56646	0.2025	0.995311	no
XLOC_001211	XLOC_001211	KWMTBOMO06089	Bomo_Chr11:201347-211246	COR	Control	OK	5.66767	5.28381	-0.101177	-0.109606	0.91145	0.995311	no
XLOC_001212	XLOC_001212	KWMTBOMO06091	Bomo_Chr11:227074-228028	COR	Control	OK	3.09839	2.49744	-0.311066	-0.206522	0.849	0.995311	no
XLOC_001213	XLOC_001213	KWMTBOMO06092	Bomo_Chr11:231367-245729	COR	Control	OK	3.99881	5.78103	0.531756	0.577544	0.56265	0.995311	no
XLOC_001214	XLOC_001214	KWMTBOMO06097	Bomo_Chr11:322472-323368	COR	Control	OK	67.9034	31.2714	-1.11864	-0.980226	0.34535	0.995311	no
XLOC_001215	XLOC_001215	KWMTBOMO06098	Bomo_Chr11:328081-331402	COR	Control	OK	26.8429	18.918	-0.504777	-0.539445	0.5882	0.995311	no
XLOC_001216	XLOC_001216	KWMTBOMO06099	Bomo_Chr11:331503-338564	COR	Control	OK	12.4627	11.3205	-0.138676	-0.164219	0.86415	0.995311	no
XLOC_001217	XLOC_001217	KWMTBOMO06102	Bomo_Chr11:431081-437855	COR	Control	OK	21.1528	22.5894	0.0948006	0.121406	0.8981	0.995311	no
XLOC_001218	XLOC_001218	KWMTBOMO06106	Bomo_Chr11:507111-536649	COR	Control	OK	40.3571	65.5624	0.700044	0.998652	0.3131	0.995311	no
XLOC_001219	XLOC_001219	KWMTBOMO06107	Bomo_Chr11:541848-543813	COR	Control	OK	3.81654	2.24962	-0.76258	-0.762597	0.4385	0.995311	no
XLOC_001220	XLOC_001220	KWMTBOMO06109	Bomo_Chr11:553789-558083	COR	Control	OK	31.667	6.96609	0.0995687	-2.07998	0.92335	0.995311	no
XLOC_001221	XLOC_001221	KWMTBOMO06112	Bomo_Chr11:602197-608084	COR	Control	OK	5.55849	6.36249	0.330114	0.210009	0.7703	0.995311	no
XLOC_001222	XLOC_001222	KWMTBOMO06117	Bomo_Chr11:666965-670965	COR	Control	OK	2.80268	2.14376	-0.386664	-0.279992	0.78125	0.995311	no
XLOC_001223	XLOC_001223	KWMTBOMO06119	Bomo_Chr11:689627-693379	COR	Control	OK	3.15302	3.43964	0.125523	0.13611	0.898	0.995311	no
XLOC_001224	XLOC_001224	KWMTBOMO06126	Bomo_Chr11:790309-791457	COR	Control	OK	9.8243	6.58831	-0.576447	-0.613526	0.53805	0.995311	no
XLOC_001225	XLOC_001225	KWMTBOMO06129	Bomo_Chr11:838481-839921	COR	Control	OK	1.90383	1.98321	0.0589351	0.0483663	0.9625	0.995311	no
XLOC_001226	XLOC_001226	KWMTBOMO06135	Bomo_Chr11:912145-926595	COR	Control	OK	24.6841	48.1972	0.965367	1.38298	0.1682	0.995311	no
XLOC_001227	XLOC_001227	KWMTBOMO06137	Bomo_Chr11:945180-946838	COR	Control	OK	2.73301	2.59265	-0.0760638	-0.0626455	0.95415	0.995311	no
XLOC_001228	XLOC_001228	KWMTBOMO06140	Bomo_Chr11:1001243-1004747	COR	Control	OK	12.9368	15.3704	0.248672	0.335339	0.7307	0.995311	no
XLOC_001229	XLOC_001229	-	Bomo_Chr11:1016303-1054891	COR	Control	OK	4.44947	2.12745	-1.06451	-0.841296	0.4113	0.995311	no
XLOC_001230	XLOC_001230	KWMTBOMO06142	Bomo_Chr11:1157187-1200845	COR	Control	OK	5.9292	5.67268	-0.063807	-0.0518024	0.96095	0.995311	no
XLOC_001231	XLOC_001231	KWMTBOMO06142	Bomo_Chr11:1157187-1200845	COR	Control	OK	1.35742	2.84635	1.06824	0.397511	0.375	0.995311	no
XLOC_001232	XLOC_001232	KWMTBOMO06143	Bomo_Chr11:1212754-1220951	COR	Control	OK	17.8726	11.0735	-0.690642	-0.954611	0.3405	0.995311	no
XLOC_001233	XLOC_001233	KWMTBOMO06153	Bomo_Chr11:1479689-1482708	COR	Control	OK	6.04319	5.29639	-0.190301	-0.23307	0.81525	0.995311	no
XLOC_001234	XLOC_001234	KWMTBOMO06168	Bomo_Chr11:1831198-1858179	COR	Control	OK	8.70846	6.99992	-0.315079	-0.449254	0.6578	0.995311	no
XLOC_001235	XLOC_001235	KWMTBOMO06169	Bomo_Chr11:1862353-1863909	COR	Control	OK	3.7484	2.48873	-0.779707	-0.574575	0.57655	0.995311	no
XLOC_001236	XLOC_001236	KWMTBOMO06171	Bomo_Chr11:1872381-1879411	COR	Control	OK	32.3383	30.1023	-0.103371	-0.143907	0.8904	0.995311	no
XLOC_001237	XLOC_001237	KWMTBOMO06172	Bomo_Chr11:1880129-1884076	COR	Control	OK	3.05345	8.7327	1.51599	0.65452	0.46245	0.995311	no
XLOC_001238	XLOC_001238	KWMTBOMO06173	Bomo_Chr11:1885892-1891652	COR	Control	OK	3.11155	6.45183	1.05208	1.06786	0.3029	0.995311	no
XLOC_001239	XLOC_001239	KWMTBOMO06180	Bomo_Chr11:1955139-1963710	COR	Control	OK	28.179	17.6129	-0.943145	-1.10105	0.3231	0.995311	no
XLOC_001240	XLOC_001240	KWMTBOMO06190	Bomo_Chr11:2075581-2075859	COR	Control	OK	40.1441	27.7468	-0.486748	-0.548495	0.69415	0.995311	no
XLOC_001241	XLOC_001241	KWMTBOMO06191	Bomo_Chr11:2078947-2089671	COR	Control	OK	6.95014	10.7506	0.629309	0.701344	0.48835	0.995311	no
XLOC_001242	XLOC_001242	KWMTBOMO06192	Bomo_Chr11:2095061-2101387	COR	Control	OK	4.19203	5.0936	-1.62778	0.205514	0.5065	0.995311	no
XLOC_001243	XLOC_001243	KWMTBOMO06194	Bomo_Chr11:2120612-2124844	COR	Control	OK	1.92854	6.91997	1.84326	0.921116	0.211	0.995311	no
XLOC_001244	XLOC_001244	KWMTBOMO06195	Bomo_Chr11:2128493-2133331	COR	Control	OK	0.703343	4.2474	2.59428	1.20058	0.2409	0.995311	no
XLOC_001245	XLOC_001245	KWMTBOMO06201	Bomo_Chr11:2225196-2251903	COR	Control	OK	13.4032	8.39768	-0.67451	-0.931351	0.35545	0.995311	no
XLOC_001246	XLOC_001246	KWMTBOMO06204	Bomo_Chr11:2354159-2362043	COR	Control	OK	2.64835	3.13609	0.243873	0.29998	0.76405	0.995311	no
XLOC_001247	XLOC_001247	KWMTBOMO06210	Bomo_Chr11:2455499-2473334	COR	Control	OK	3.70959	8.67117	1.22497	1.77295	0.08175	0.995311	no
XLOC_001248	XLOC_001248	KWMTBOMO06221	Bomo_Chr11:2723501-2741593	COR	Control	OK	16.345	12.6484	-0.369897	-0.492571	0.63705	0.995311	no
XLOC_001249	XLOC_001249	KWMTBOMO06223	Bomo_Chr11:2754866-2844808	COR	Control	OK	6.9933	8.22038	0.233231	0.343744	0.72855	0.995311	no
XLOC_001250	XLOC_001250	KWMTBOMO06226	Bomo_Chr11:2859070-2877874	COR	Control	OK	20.9155	12.6847	-0.721488	-1.02152	0.30045	0.995311	no
XLOC_001251	XLOC_001251	KWMTBOMO06227	Bomo_Chr11:2907280-2979591	COR	Control	OK	18.2311	11.7838	-0.841614	-1.06767	0.2755	0.995311	no
XLOC_001252	XLOC_001252	KWMTBOMO06235	Bomo_Chr11:3075823-3225661	COR	Control	OK	187.004	316.977	0.761309	0.951991	0.32715	0.995311	no
XLOC_001253	XLOC_001253	KWMTBOMO06246	Bomo_Chr11:3251974-3255106	COR	Control	OK	7.19701	11.4294	0.667276	0.900833	0.3698	0.995311	no
XLOC_001254	XLOC_001254	KWMTBOMO06247	Bomo_Chr11:3262173-3266547	COR	Control	OK	2.72854	3.0462	0.158883	0.131168	0.90255	0.995311	no
XLOC_001255	XLOC_001255	KWMTBOMO06254	Bomo_Chr11:3367302-3397807	COR	Control	OK	8.11836	3.72417	-1.12427	-0.832603	0.4006	0.995311	no
XLOC_001256	XLOC_001256	KWMTBOMO06256	Bomo_Chr11:3404212-3407418	COR	Control	OK	8.59128	8.85443	0.0435264	0.0455569	0.96365	0.995311	no
XLOC_001257	XLOC_001257	KWMTBOMO06258	Bomo_Chr11:3409851-3410400	COR	Control	OK	177.156	389.124	1.13521	1.66708	0.08395	0.995311	no
XLOC_001258	XLOC_001258	KWMTBOMO06269	Bomo_Chr11:3587689-3588787	COR	Control	OK	3.82853	8.06502	1.11649	1.20661	0.3441	0.995311	no
XLOC_001259	XLOC_001259	KWMTBOMO06273	Bomo_Chr11:3643560-3649274	COR	Control	OK	21.3305	21.9216	0.0394346	0.0540334	0.95385	0.995311	no
XLOC_001260	XLOC_001260	KWMTBOMO06276	Bomo_Chr11:3681540-3706345	COR	Control	OK	4.11679	2.48684	-0.727208	-0.862653	0.38305	0.995311	no
XLOC_001261	XLOC_001261	KWMTBOMO06286	Bomo_Chr11:4003483-4011019	COR	Control	OK	48.6264	34.4216	-0.26898	-0.828882	0.78875	0.995311	no
XLOC_001262	XLOC_001262	KWMTBOMO06288	Bomo_Chr11:4031814-4036161	COR	Control	OK	2.39767	1.3786	-0.798432	-0.457146	0.6642	0.995311	no
XLOC_001263	XLOC_001263	KWMTBOMO06289	Bomo_Chr11:4036911-4041969	COR	Control	OK	15.9585	45.0813	1.4982	1.90667	0.0694	0.995311	no
XLOC_001264	XLOC_001264	KWMTBOMO06297	Bomo_Chr11:4244137-4249315	COR	Control	OK	3.59132	10.9307	1.6058	2.18865	0.02695	0.759417	no
XLOC_001265	XLOC_001265	-	Bomo_Chr11:4475678-4477228	COR	Control	OK	9.45172	2.23645	-2.07937	-0.826403	0.35575	0.995311	no
XLOC_001266	XLOC_001266	KWMTBOMO06310	Bomo_Chr11:4538288-4558981	COR	Control	OK	0.206829	4.00431	4.27504	0.872851	0.24405	0.995311	no
XLOC_001267	XLOC_001267	KWMTBOMO06315	Bomo_Chr11:4631582-4649825	COR	Control	OK	16.5915	8.20212	-1.01638	-0.814467	0.436	0.995311	no
XLOC_001268	XLOC_001268	KWMTBOMO06317	Bomo_Chr11:4688694-4690668	COR	Control	NOTEST	1.06589	1.17239	0.137395	0	1	1	no
XLOC_001269	XLOC_001269	KWMTBOMO06327	Bomo_Chr11:4831079-4841015	COR	Control	OK	4.37805	2.89894	-0.594763	-0.723332	0.46955	0.995311	no
XLOC_001270	XLOC_001270	KWMTBOMO06328	Bomo_Chr11:4847941-4851611	COR	Control	OK	46.291	48.8787	0.0784744	0.0925088	0.9299	0.995311	no
XLOC_001271	XLOC_001271	KWMTBOMO06330	Bomo_Chr11:4856699-4876000	COR	Control	OK	4.44486	6.17843	0.475102	0.601308	0.55355	0.995311	no
XLOC_001272	XLOC_001272	KWMTBOMO06332	Bomo_Chr11:4881766-4890149	COR	Control	OK	36.4073	21.6985	-0.746631	-0.924757	0.3683	0.995311	no
XLOC_001273	XLOC_001273	KWMTBOMO06343	Bomo_Chr11:5066130-5073453	COR	Control	OK	4.58073	7.23026	0.658472	0.701884	0.49355	0.995311	no
XLOC_001274	XLOC_001274	KWMTBOMO06344	Bomo_Chr11:5077240-5086423	COR	Control	OK	34.9854	56.371	0.688201	1.00213	0.29755	0.995311	no
XLOC_001275	XLOC_001275	KWMTBOMO06345	Bomo_Chr11:5088055-5094881	COR	Control	OK	3.99037	6.14658	0.623262	0.549205	0.58605	0.995311	no
XLOC_001276	XLOC_001276	KWMTBOMO06347	Bomo_Chr11:5107965-5115425	COR	Control	OK	13.2293	16.0734	0.280935	0.345507	0.73125	0.995311	no
XLOC_001277	XLOC_001277	KWMTBOMO06354	Bomo_Chr11:5406194-5424269	COR	Control	OK	94.4	46.7334	-1.01433	-1.45633	0.14515	0.995311	no
XLOC_001278	XLOC_001278	KWMTBOMO06355	Bomo_Chr11:5427360-5429163	COR	Control	OK	8.45317	3.92617	-1.10637	-1.15292	0.2567	0.995311	no
XLOC_001279	XLOC_001279	KWMTBOMO06360	Bomo_Chr11:5664200-5771945	COR	Control	OK	171.054	133.883	-0.353473	-0.499227	0.61425	0.995311	no
XLOC_001280	XLOC_001280	KWMTBOMO06366	Bomo_Chr11:5793110-5907305	COR	Control	OK	9.77376	9.72529	-0.713745	-0.0123708	0.43095	0.995311	no
XLOC_001281	XLOC_001281	KWMTBOMO06371	Bomo_Chr11:5914825-5917980	COR	Control	OK	7.4609	4.44564	-0.746958	-0.750451	0.4639	0.995311	no
XLOC_001282	XLOC_001282	KWMTBOMO06374	Bomo_Chr11:5925668-5936840	COR	Control	OK	49.4466	37.8737	-0.384672	-0.564998	0.56845	0.995311	no
XLOC_001283	XLOC_001283	KWMTBOMO06376	Bomo_Chr11:5937672-5942840	COR	Control	OK	13.3541	7.49627	-0.833034	-1.18772	0.22755	0.995311	no
XLOC_001284	XLOC_001284	KWMTBOMO06378	Bomo_Chr11:5948112-5960310	COR	Control	OK	7.36635	10.3299	0.487802	0.624148	0.51755	0.995311	no
XLOC_001285	XLOC_001285	KWMTBOMO06381	Bomo_Chr11:5971137-5973680	COR	Control	OK	163.478	127.054	-0.363656	-0.519974	0.60155	0.995311	no
XLOC_001286	XLOC_001286	KWMTBOMO06399	Bomo_Chr11:6371453-6378059	COR	Control	OK	16.857	9.06368	-0.895176	-1.11779	0.2634	0.995311	no
XLOC_001287	XLOC_001287	KWMTBOMO06402	Bomo_Chr11:6464978-6473188	COR	Control	OK	66.2964	33.8101	-3.57602	-1.49492	0.25915	0.995311	no
XLOC_001288	XLOC_001288	KWMTBOMO06404	Bomo_Chr11:6479718-6485773	COR	Control	OK	10.0961	9.32459	-0.114687	-0.151814	0.8755	0.995311	no
XLOC_001289	XLOC_001289	KWMTBOMO06407	Bomo_Chr11:6497009-6516111	COR	Control	OK	10.9291	10.2992	-0.0856431	-0.110548	0.90995	0.995311	no
XLOC_001290	XLOC_001290	KWMTBOMO06413	Bomo_Chr11:6747893-6751432	COR	Control	OK	3.31945	0.862387	-1.94454	-1.16499	0.2741	0.995311	no
XLOC_001291	XLOC_001291	-	Bomo_Chr11:6924377-6925102	COR	Control	OK	3248.75	3585.61	0.142335	0.187613	0.84815	0.995311	no
XLOC_001292	XLOC_001292	KWMTBOMO06430	Bomo_Chr11:6978088-6983837	COR	Control	OK	26.2121	20.7412	-0.337731	-0.449027	0.6447	0.995311	no
XLOC_001293	XLOC_001293	KWMTBOMO06432	Bomo_Chr11:7026494-7030580	COR	Control	OK	4.28059	4.03265	-0.0860813	-0.0847226	0.93165	0.995311	no
XLOC_001294	XLOC_001294	KWMTBOMO06435	Bomo_Chr11:7089075-7093945	COR	Control	OK	104.831	188.232	0.844443	1.20728	0.22205	0.995311	no
XLOC_001295	XLOC_001295	KWMTBOMO06437	Bomo_Chr11:7096253-7099531	COR	Control	OK	22.0166	10.0439	-1.13226	-1.54751	0.12185	0.995311	no
XLOC_001296	XLOC_001296	KWMTBOMO06439	Bomo_Chr11:7109307-7115529	COR	Control	OK	15.2374	38.888	1.3517	1.85111	0.0624	0.995311	no
XLOC_001297	XLOC_001297	KWMTBOMO06440	Bomo_Chr11:7121448-7138035	COR	Control	OK	39.8594	20.9728	-0.926404	-1.33419	0.18205	0.995311	no
XLOC_001298	XLOC_001298	KWMTBOMO06453	Bomo_Chr11:7390590-7391970	COR	Control	OK	2.70031	2.72553	0.0134142	0.0120564	0.9703	0.995311	no
XLOC_001299	XLOC_001299	KWMTBOMO06454	Bomo_Chr11:7437284-7441313	COR	Control	OK	97.6495	74.0603	-0.398912	-0.584036	0.54865	0.995311	no
XLOC_001300	XLOC_001300	KWMTBOMO06456	Bomo_Chr11:7620916-7626792	COR	Control	OK	15.2936	13.0753	-0.22608	-0.271407	0.78505	0.995311	no
XLOC_001301	XLOC_001301	KWMTBOMO06462	Bomo_Chr11:7804271-7806148	COR	Control	OK	20.0038	17.6399	-0.181433	-0.21411	0.8208	0.995311	no
XLOC_001302	XLOC_001302	KWMTBOMO06464	Bomo_Chr11:7843895-7850982	COR	Control	OK	1.3333	6.50309	2.28612	1.05343	0.2584	0.995311	no
XLOC_001303	XLOC_001303	-	Bomo_Chr11:8527581-8528074	COR	Control	OK	21.489	0	#NAME?	nan	0.00795	0.373766	no
XLOC_001304	XLOC_001304	KWMTBOMO06473	Bomo_Chr11:8591501-8598360	COR	Control	OK	31.1498	26.4619	-0.235306	-0.345969	0.72425	0.995311	no
XLOC_001305	XLOC_001305	KWMTBOMO06475	Bomo_Chr11:8609626-8612683	COR	Control	OK	2.16859	1.21735	-0.833008	-0.593129	0.5411	0.995311	no
XLOC_001306	XLOC_001306	KWMTBOMO06481	Bomo_Chr11:8644843-8650106	COR	Control	OK	7.43024	8.84078	0.250765	0.0369949	0.9222	0.995311	no
XLOC_001307	XLOC_001307	KWMTBOMO06482	Bomo_Chr11:8651750-8671390	COR	Control	OK	9.19845	8.22186	-0.161926	-0.219739	0.8262	0.995311	no
XLOC_001308	XLOC_001308	KWMTBOMO06485	Bomo_Chr11:8673132-8677632	COR	Control	OK	7.31574	3.07205	-1.2518	-0.791154	0.4178	0.995311	no
XLOC_001309	XLOC_001309	KWMTBOMO06487	Bomo_Chr11:8709318-8712304	COR	Control	OK	8.61994	7.46213	-0.20809	-0.268859	0.7922	0.995311	no
XLOC_001310	XLOC_001310	KWMTBOMO06490	Bomo_Chr11:8815539-8899226	COR	Control	OK	7.9262	8.80336	0.151425	0.211219	0.82765	0.995311	no
XLOC_001311	XLOC_001311	KWMTBOMO06494	Bomo_Chr11:8938897-8984667	COR	Control	OK	6.26247	20.2439	1.69268	2.39344	0.02305	0.692582	no
XLOC_001312	XLOC_001312	-	Bomo_Chr11:9511660-9514753	COR	Control	OK	11.3421	21.5603	0.926687	1.23662	0.2188	0.995311	no
XLOC_001313	XLOC_001313	KWMTBOMO06509	Bomo_Chr11:9528409-9533885	COR	Control	OK	5.23634	4.66586	-0.166415	-0.18123	0.8601	0.995311	no
XLOC_001314	XLOC_001314	KWMTBOMO06520	Bomo_Chr11:9731622-9733247	COR	Control	OK	97.6086	78.6804	-0.311004	-0.414535	0.67785	0.995311	no
XLOC_001315	XLOC_001315	KWMTBOMO06524	Bomo_Chr11:9775730-9792821	COR	Control	OK	1463.77	1166.09	-0.328009	-0.382688	0.69485	0.995311	no
XLOC_001316	XLOC_001316	KWMTBOMO06526	Bomo_Chr11:9801654-9804443	COR	Control	OK	6.36925	4.34263	-0.0799111	-0.694525	0.93085	0.995311	no
XLOC_001317	XLOC_001317	KWMTBOMO06528	Bomo_Chr11:9814848-9819738	COR	Control	OK	25.3555	32.656	0.365049	0.510889	0.60705	0.995311	no
XLOC_001318	XLOC_001318	KWMTBOMO06531	Bomo_Chr11:9828762-9854614	COR	Control	OK	45.5969	60.759	0.414164	0.580647	0.5501	0.995311	no
XLOC_001319	XLOC_001319	KWMTBOMO06534	Bomo_Chr11:9951857-9955573	COR	Control	OK	9.51567	2.54911	-1.90031	-1.70449	0.0984	0.995311	no
XLOC_001320	XLOC_001320	KWMTBOMO06538	Bomo_Chr11:10035254-10040252	COR	Control	OK	534.085	1202.02	1.17032	1.58676	0.1028	0.995311	no
XLOC_001321	XLOC_001321	KWMTBOMO06541	Bomo_Chr11:10096170-10106669	COR	Control	OK	13.9428	22.1922	0.670534	0.886171	0.3627	0.995311	no
XLOC_001322	XLOC_001322	KWMTBOMO06547	Bomo_Chr11:10215336-10218504	COR	Control	OK	6.84876	5.74498	-0.253541	-0.240785	0.81295	0.995311	no
XLOC_001323	XLOC_001323	KWMTBOMO06549	Bomo_Chr11:10221407-10232386	COR	Control	OK	3.38356	3.80617	0.169798	0.105985	0.91355	0.995311	no
XLOC_001324	XLOC_001324	KWMTBOMO06552	Bomo_Chr11:10316841-10323311	COR	Control	OK	7.77138	5.57366	-0.479546	-0.542421	0.5918	0.995311	no
XLOC_001325	XLOC_001325	KWMTBOMO06554	Bomo_Chr11:10330342-10374206	COR	Control	OK	14.0935	15.1544	0.104708	0.153916	0.87765	0.995311	no
XLOC_001326	XLOC_001326	KWMTBOMO06556	Bomo_Chr11:10431171-10445390	COR	Control	OK	0.507229	4.58039	3.17476	2.37311	0.07215	0.995311	no
XLOC_001327	XLOC_001327	KWMTBOMO06558	Bomo_Chr11:10453580-10456918	COR	Control	OK	113.545	95.1682	-0.254714	-0.370902	0.711	0.995311	no
XLOC_001328	XLOC_001328	KWMTBOMO06560	Bomo_Chr11:10474827-10476214	COR	Control	OK	0.488045	13.6762	4.80851	2.88361	0.0881	0.995311	no
XLOC_001329	XLOC_001329	KWMTBOMO06561	Bomo_Chr11:10534951-10540983	COR	Control	OK	23.6878	16.9347	-0.484163	-0.636214	0.521	0.995311	no
XLOC_001330	XLOC_001330	KWMTBOMO06563	Bomo_Chr11:10544591-10548283	COR	Control	OK	2.84405	5.81532	1.03191	1.20851	0.23835	0.995311	no
XLOC_001331	XLOC_001331	KWMTBOMO06565	Bomo_Chr11:10570444-10573565	COR	Control	OK	15.5026	10.5293	-0.558098	-0.590592	0.55335	0.995311	no
XLOC_001332	XLOC_001332	KWMTBOMO06566	Bomo_Chr11:10575417-10578628	COR	Control	OK	250.873	233.629	-0.102737	-0.142898	0.88825	0.995311	no
XLOC_001333	XLOC_001333	KWMTBOMO06568	Bomo_Chr11:10586693-10590463	COR	Control	OK	3.18922	3.91563	0.296041	0.317501	0.75315	0.995311	no
XLOC_001334	XLOC_001334	KWMTBOMO06572	Bomo_Chr11:10764235-10766803	COR	Control	OK	14.213	13.5537	-0.0685212	-0.0932907	0.92655	0.995311	no
XLOC_001335	XLOC_001335	KWMTBOMO06573	Bomo_Chr11:10770890-10776108	COR	Control	OK	3.9284	4.02954	0.0366726	0.0430258	0.96485	0.995311	no
XLOC_001336	XLOC_001336	KWMTBOMO06574	Bomo_Chr11:10811417-10819237	COR	Control	OK	12.3796	32.3665	1.38654	1.99628	0.04905	0.995311	no
XLOC_001337	XLOC_001337	KWMTBOMO06575	Bomo_Chr11:10821596-10827271	COR	Control	OK	1.59054	12.4471	2.96822	1.69925	0.12515	0.995311	no
XLOC_001338	XLOC_001338	KWMTBOMO06578	Bomo_Chr11:10845739-10847099	COR	Control	OK	2.7647	4.15748	0.588589	0.428583	0.6676	0.995311	no
XLOC_001339	XLOC_001339	KWMTBOMO06580	Bomo_Chr11:10944071-11009704	COR	Control	OK	19.5464	11.2805	-0.793066	-1.06363	0.2853	0.995311	no
XLOC_001340	XLOC_001340	KWMTBOMO06583	Bomo_Chr11:11055343-11060136	COR	Control	OK	6.14884	7.4507	0.277062	0.264617	0.7959	0.995311	no
XLOC_001341	XLOC_001341	KWMTBOMO06589	Bomo_Chr11:11202890-11211592	COR	Control	OK	5.39697	4.40385	-0.293387	-0.391099	0.69245	0.995311	no
XLOC_001342	XLOC_001342	KWMTBOMO06591	Bomo_Chr11:11217587-11231443	COR	Control	OK	2.73323	4.28728	0.649455	0.589824	0.55695	0.995311	no
XLOC_001343	XLOC_001343	KWMTBOMO06593	Bomo_Chr11:11256366-11258047	COR	Control	OK	106.003	91.9827	-0.204673	-0.301069	0.7587	0.995311	no
XLOC_001344	XLOC_001344	KWMTBOMO06600	Bomo_Chr11:11350064-11355675	COR	Control	OK	3.88608	4.28456	0.14083	0.182273	0.85585	0.995311	no
XLOC_001345	XLOC_001345	KWMTBOMO06602	Bomo_Chr11:11370043-11372846	COR	Control	OK	4.59148	8.62332	0.909282	1.0316	0.3229	0.995311	no
XLOC_001346	XLOC_001346	KWMTBOMO06603	Bomo_Chr11:11378200-11386988	COR	Control	OK	18.5875	18.1621	-0.0333956	-0.0383766	0.9671	0.995311	no
XLOC_001347	XLOC_001347	KWMTBOMO06604	Bomo_Chr11:11387618-11403078	COR	Control	OK	40.7513	41.8334	0.0378094	0.0315681	0.97705	0.996108	no
XLOC_001348	XLOC_001348	KWMTBOMO06605	Bomo_Chr11:11405230-11413063	COR	Control	OK	5.67751	6.72869	0.245066	0.316882	0.75575	0.995311	no
XLOC_001349	XLOC_001349	KWMTBOMO06608	Bomo_Chr11:11538306-11552425	COR	Control	OK	15.3706	8.35163	-0.880039	-1.16548	0.2359	0.995311	no
XLOC_001350	XLOC_001350	KWMTBOMO06611	Bomo_Chr11:11643385-11657557	COR	Control	OK	426.678	623.394	0.546998	0.724544	0.46855	0.995311	no
XLOC_001351	XLOC_001351	KWMTBOMO06612	Bomo_Chr11:11660464-11665863	COR	Control	OK	11.838	4.71939	-1.32675	-1.42155	0.1781	0.995311	no
XLOC_001352	XLOC_001352	KWMTBOMO06615	Bomo_Chr11:11695867-11701786	COR	Control	OK	10.7116	11.3631	0.0851744	0.118779	0.9053	0.995311	no
XLOC_001353	XLOC_001353	-	Bomo_Chr11:11739966-11741404	COR	Control	OK	7.5673	7.62881	0.0116785	0.00966345	0.96655	0.995311	no
XLOC_001354	XLOC_001354	KWMTBOMO06621	Bomo_Chr11:11785281-11792247	COR	Control	OK	16.2266	16.1851	-0.0036971	-0.0051276	0.9951	0.997409	no
XLOC_001355	XLOC_001355	KWMTBOMO06622	Bomo_Chr11:11805846-11807166	COR	Control	OK	13.3482	8.37803	-0.400796	-0.880864	0.67345	0.995311	no
XLOC_001356	XLOC_001356	KWMTBOMO06626	Bomo_Chr11:11839301-11847497	COR	Control	OK	6.70172	7.3658	0.136311	0.125583	0.89615	0.995311	no
XLOC_001357	XLOC_001357	KWMTBOMO06628	Bomo_Chr11:11855709-11875072	COR	Control	OK	74.3623	51.7373	-0.523366	-0.675019	0.50555	0.995311	no
XLOC_001358	XLOC_001358	KWMTBOMO06630	Bomo_Chr11:11890043-11893334	COR	Control	OK	1.91398	1.40621	-0.444767	-0.439411	0.6559	0.995311	no
XLOC_001359	XLOC_001359	KWMTBOMO06633	Bomo_Chr11:11939903-11940744	COR	Control	OK	158.69	184.139	0.214583	0.315891	0.74265	0.995311	no
XLOC_001360	XLOC_001360	-	Bomo_Chr11:11963157-11963805	COR	Control	OK	73.7398	42.451	-0.796646	-1.00802	0.30725	0.995311	no
XLOC_001361	XLOC_001361	KWMTBOMO06638	Bomo_Chr11:11977259-11979898	COR	Control	OK	13.3464	12.7276	-0.0684914	-0.0902533	0.92455	0.995311	no
XLOC_001362	XLOC_001362	KWMTBOMO06639	Bomo_Chr11:11986946-11990104	COR	Control	OK	73.7152	49.5691	-0.57252	-0.842346	0.38625	0.995311	no
XLOC_001363	XLOC_001363	KWMTBOMO06641	Bomo_Chr11:12011905-12016473	COR	Control	OK	23.5063	22.3916	-0.0700908	-0.0963661	0.92405	0.995311	no
XLOC_001364	XLOC_001364	KWMTBOMO06643	Bomo_Chr11:12028738-12032231	COR	Control	OK	18.9539	17.9475	-0.0787143	-0.109474	0.91225	0.995311	no
XLOC_001365	XLOC_001365	KWMTBOMO06654	Bomo_Chr11:12246895-12248347	COR	Control	OK	112.034	82.3662	-0.443819	-0.633786	0.52715	0.995311	no
XLOC_001366	XLOC_001366	KWMTBOMO06655	Bomo_Chr11:12253418-12258350	COR	Control	OK	14.8878	13.5483	-0.136022	-0.157445	0.87605	0.995311	no
XLOC_001367	XLOC_001367	KWMTBOMO06656	Bomo_Chr11:12260641-12267222	COR	Control	OK	15.3909	14.6838	-0.067851	-0.0356831	0.9723	0.995311	no
XLOC_001368	XLOC_001368	KWMTBOMO06657	Bomo_Chr11:12269026-12282715	COR	Control	OK	722.271	1408.17	0.963214	1.26206	0.19285	0.995311	no
XLOC_001369	XLOC_001369	KWMTBOMO06659	Bomo_Chr11:12330898-12335058	COR	Control	OK	2.73091	2.50188	-0.126372	-0.137245	0.89215	0.995311	no
XLOC_001370	XLOC_001370	KWMTBOMO06661	Bomo_Chr11:12348221-12350139	COR	Control	OK	8.94182	4.40236	-1.02229	-1.15274	0.2613	0.995311	no
XLOC_001371	XLOC_001371	KWMTBOMO06664	Bomo_Chr11:12364627-12367622	COR	Control	OK	38.4687	31.1124	-0.306198	-0.450099	0.65125	0.995311	no
XLOC_001372	XLOC_001372	KWMTBOMO06671	Bomo_Chr11:12494668-12495545	COR	Control	OK	7.48125	0	#NAME?	nan	0.0097	0.380891	no
XLOC_001373	XLOC_001373	KWMTBOMO06672	Bomo_Chr11:12498751-12499680	COR	Control	OK	10.2977	0.672831	-3.93594	-1.05945	0.25435	0.995311	no
XLOC_001374	XLOC_001374	KWMTBOMO06673,KWMTBOMO06674	Bomo_Chr11:12502989-12510203	COR	Control	OK	270.523	52.3239	-2.37021	-2.90128	0.00755	0.373766	no
XLOC_001375	XLOC_001375	KWMTBOMO06675	Bomo_Chr11:12514135-12514987	COR	Control	OK	220.985	29.1536	-2.9222	-3.80083	0.0008	0.135963	no
XLOC_001376	XLOC_001376	KWMTBOMO06676	Bomo_Chr11:12517082-12517832	COR	Control	OK	107.262	767.114	2.8383	3.69511	0.00135	0.147485	no
XLOC_001377	XLOC_001377	KWMTBOMO06679	Bomo_Chr11:12555600-12556441	COR	Control	OK	0	5.36347	inf	nan	0.0088	0.373766	no
XLOC_001378	XLOC_001378	KWMTBOMO06702	Bomo_Chr11:12727022-12729011	COR	Control	OK	35.554	32.6676	-0.122149	-0.155525	0.87065	0.995311	no
XLOC_001379	XLOC_001379	KWMTBOMO06703	Bomo_Chr11:12733103-12822116	COR	Control	OK	11.9166	19.8882	0.738932	1.01639	0.30605	0.995311	no
XLOC_001380	XLOC_001380	KWMTBOMO06705	Bomo_Chr11:12823420-12830225	COR	Control	OK	83.9237	113.433	0.434694	0.590034	0.54945	0.995311	no
XLOC_001381	XLOC_001381	KWMTBOMO06707	Bomo_Chr11:12852062-12853736	COR	Control	OK	17.9021	11.0139	-0.700808	-0.711685	0.48815	0.995311	no
XLOC_001382	XLOC_001382	KWMTBOMO06726	Bomo_Chr11:13165065-13169816	COR	Control	OK	2.29207	1.08294	-1.08169	-0.647225	0.4945	0.995311	no
XLOC_001383	XLOC_001383	KWMTBOMO06728	Bomo_Chr11:13183002-13184901	COR	Control	OK	16.9642	19.4947	0.20059	0.244685	0.80865	0.995311	no
XLOC_001384	XLOC_001384	KWMTBOMO06731	Bomo_Chr11:13225431-13233258	COR	Control	OK	10.1539	8.19706	-0.308856	-0.398524	0.6898	0.995311	no
XLOC_001385	XLOC_001385	KWMTBOMO06736	Bomo_Chr11:13257826-13337515	COR	Control	OK	7.12023	7.62218	0.0982812	0.11632	0.9118	0.995311	no
XLOC_001386	XLOC_001386	KWMTBOMO06742	Bomo_Chr11:13637427-13642556	COR	Control	OK	36.8019	29.5855	-0.314889	-0.46179	0.6363	0.995311	no
XLOC_001387	XLOC_001387	KWMTBOMO06749	Bomo_Chr11:14274466-14278738	COR	Control	OK	2.74452	2.60365	-0.0760187	-0.0626083	0.95415	0.995311	no
XLOC_001388	XLOC_001388	KWMTBOMO06751	Bomo_Chr11:14285234-14290210	COR	Control	OK	9.78601	14.3075	0.341389	0.968486	0.7181	0.995311	no
XLOC_001389	XLOC_001389	KWMTBOMO06756	Bomo_Chr11:14351413-14358151	COR	Control	OK	33.2147	31.6679	-0.0688009	-0.101307	0.92235	0.995311	no
XLOC_001390	XLOC_001390	KWMTBOMO06758	Bomo_Chr11:14361578-14378975	COR	Control	OK	30.2376	12.693	-1.2523	-1.3932	0.15745	0.995311	no
XLOC_001391	XLOC_001391	KWMTBOMO06760	Bomo_Chr11:14389000-14393450	COR	Control	OK	213.55	106.408	-0.888358	-2.00567	0.1812	0.995311	no
XLOC_001392	XLOC_001392	KWMTBOMO06764	Bomo_Chr11:14407784-14409514	COR	Control	OK	4.58463	2.49196	-0.879526	-0.47439	0.6228	0.995311	no
XLOC_001393	XLOC_001393	KWMTBOMO06766	Bomo_Chr11:14427389-14437547	COR	Control	OK	21.0155	20.5851	-0.0298545	-0.0440325	0.9655	0.995311	no
XLOC_001394	XLOC_001394	KWMTBOMO06767	Bomo_Chr11:14498389-14503680	COR	Control	OK	83.7957	58.1739	-0.526504	-0.775292	0.4217	0.995311	no
XLOC_001395	XLOC_001395	KWMTBOMO06770	Bomo_Chr11:14638549-14641743	COR	Control	OK	7.40709	5.13411	-0.528794	-0.59845	0.54935	0.995311	no
XLOC_001396	XLOC_001396	KWMTBOMO06776	Bomo_Chr11:14728061-14731041	COR	Control	OK	113.792	141.558	0.315003	0.46257	0.64095	0.995311	no
XLOC_001397	XLOC_001397	KWMTBOMO06778	Bomo_Chr11:14817134-14824138	COR	Control	OK	10.1511	11.0617	0.123946	0.161418	0.87125	0.995311	no
XLOC_001398	XLOC_001398	KWMTBOMO06780	Bomo_Chr11:14828632-14831098	COR	Control	OK	29.7137	17.3197	-0.778712	-0.966615	0.3331	0.995311	no
XLOC_001399	XLOC_001399	KWMTBOMO06785	Bomo_Chr11:14870644-14873630	COR	Control	OK	11.6038	8.57332	-0.436672	-0.583204	0.55735	0.995311	no
XLOC_001400	XLOC_001400	KWMTBOMO06787	Bomo_Chr11:14879851-14885962	COR	Control	OK	26.1902	19.7095	-0.41014	-0.583642	0.5556	0.995311	no
XLOC_001401	XLOC_001401	KWMTBOMO06798	Bomo_Chr11:15377934-15385987	COR	Control	OK	5.21338	5.81707	0.158073	0.176601	0.85855	0.995311	no
XLOC_001402	XLOC_001402	KWMTBOMO06800	Bomo_Chr11:15406637-15410401	COR	Control	OK	12.5508	15.5816	0.312062	0.415762	0.6773	0.995311	no
XLOC_001403	XLOC_001403	KWMTBOMO06802	Bomo_Chr11:15414931-15426096	COR	Control	OK	5.87052	6.23029	0.0858112	0.110325	0.9094	0.995311	no
XLOC_001404	XLOC_001404	KWMTBOMO06805	Bomo_Chr11:15486724-15498877	COR	Control	OK	15.0976	21.0121	0.889994	0.66443	0.35405	0.995311	no
XLOC_001405	XLOC_001405	KWMTBOMO06807	Bomo_Chr11:15505633-15514218	COR	Control	OK	182.193	366.136	1.00691	1.20952	0.2166	0.995311	no
XLOC_001406	XLOC_001406	KWMTBOMO06815	Bomo_Chr11:16015447-16020478	COR	Control	OK	2.54237	0.783665	-1.69786	-1.03333	0.32965	0.995311	no
XLOC_001407	XLOC_001407	KWMTBOMO06816	Bomo_Chr11:16024124-16026067	COR	Control	OK	5.95642	0.648072	-3.20022	-0.84893	0.2933	0.995311	no
XLOC_001408	XLOC_001408	KWMTBOMO06818	Bomo_Chr11:16031250-16033684	COR	Control	OK	27.5904	33.869	0.295796	0.412686	0.68285	0.995311	no
XLOC_001409	XLOC_001409	KWMTBOMO06820	Bomo_Chr11:16037709-16042919	COR	Control	OK	8.09579	5.41158	-0.581124	-0.584242	0.57225	0.995311	no
XLOC_001410	XLOC_001410	KWMTBOMO06823	Bomo_Chr11:16074808-16101535	COR	Control	OK	8.46058	3.76496	-1.44971	-0.761354	0.53285	0.995311	no
XLOC_001411	XLOC_001411	KWMTBOMO06829	Bomo_Chr11:16341654-16360534	COR	Control	OK	4.28498	3.25628	-0.396064	-0.37032	0.7052	0.995311	no
XLOC_001412	XLOC_001412	KWMTBOMO06831	Bomo_Chr11:16451885-16465121	COR	Control	OK	16.3847	15.1153	-0.116334	-0.169949	0.86125	0.995311	no
XLOC_001413	XLOC_001413	KWMTBOMO06833	Bomo_Chr11:16475783-16548211	COR	Control	OK	5.10835	2.82076	-0.85677	-1.06082	0.2878	0.995311	no
XLOC_001414	XLOC_001414	KWMTBOMO06836	Bomo_Chr11:16603828-16605110	COR	Control	OK	55.0591	34.625	-0.669167	-0.957704	0.33635	0.995311	no
XLOC_001415	XLOC_001415	KWMTBOMO06852	Bomo_Chr11:17603510-17608221	COR	Control	OK	48.1303	27.2696	-0.819651	-1.17649	0.2375	0.995311	no
XLOC_001416	XLOC_001416	KWMTBOMO06866	Bomo_Chr11:17943962-17944404	COR	Control	OK	11.726	2.49632	-2.23183	-0.578609	0.42975	0.995311	no
XLOC_001417	XLOC_001417	KWMTBOMO06867	Bomo_Chr11:17951684-17957583	COR	Control	OK	56.0584	37.5116	-0.579594	-0.830064	0.4008	0.995311	no
XLOC_001418	XLOC_001418	KWMTBOMO06870	Bomo_Chr11:18047702-18056821	COR	Control	OK	7.25592	3.69597	-0.973205	-0.974328	0.336	0.995311	no
XLOC_001419	XLOC_001419	KWMTBOMO06872	Bomo_Chr11:18066023-18126799	COR	Control	OK	149.156	235.659	0.659877	0.898253	0.3577	0.995311	no
XLOC_001420	XLOC_001420	KWMTBOMO06873	Bomo_Chr11:18133483-18195879	COR	Control	OK	3.38323	6.73253	0.992747	1.34165	0.17055	0.995311	no
XLOC_001421	XLOC_001421	KWMTBOMO06876	Bomo_Chr11:18201692-18219832	COR	Control	OK	15.5026	14.7526	0.186022	-0.11993	0.8352	0.995311	no
XLOC_001422	XLOC_001422	KWMTBOMO06880	Bomo_Chr11:18220799-18229834	COR	Control	OK	3.42824	3.9721	-0.566611	0.18585	0.60115	0.995311	no
XLOC_001423	XLOC_001423	KWMTBOMO06891	Bomo_Chr11:18871641-18873125	COR	Control	OK	110.606	65.7042	-0.751378	-1.10525	0.25905	0.995311	no
XLOC_001424	XLOC_001424	KWMTBOMO06896	Bomo_Chr11:18922002-18929234	COR	Control	OK	22.2943	17.5693	-0.343617	-0.440904	0.64725	0.995311	no
XLOC_001425	XLOC_001425	KWMTBOMO06904	Bomo_Chr11:19452141-19455392	COR	Control	OK	1.82269	3.90231	1.09826	1.14268	0.25755	0.995311	no
XLOC_001426	XLOC_001426	KWMTBOMO06907	Bomo_Chr11:19624262-19628923	COR	Control	OK	35.6535	16.4121	-1.11928	-1.57503	0.1063	0.995311	no
XLOC_001427	XLOC_001427	KWMTBOMO06909	Bomo_Chr11:19629519-19641754	COR	Control	OK	320.247	227.37	-0.494147	-0.595439	0.54785	0.995311	no
XLOC_001428	XLOC_001428	KWMTBOMO06911	Bomo_Chr11:19654190-19657302	COR	Control	OK	13.4641	13.6227	0.0168898	0.0237859	0.9796	0.996363	no
XLOC_001429	XLOC_001429	KWMTBOMO06913	Bomo_Chr11:19665790-19671602	COR	Control	OK	685.551	525.261	-0.38423	-0.5492	0.58085	0.995311	no
XLOC_001430	XLOC_001430	KWMTBOMO06916	Bomo_Chr11:19689999-19692225	COR	Control	OK	8.02122	5.30425	-0.596673	-0.632538	0.5216	0.995311	no
XLOC_001431	XLOC_001431	KWMTBOMO06917	Bomo_Chr11:19693530-19705079	COR	Control	OK	90.2056	75.0675	-0.265029	-0.38952	0.69075	0.995311	no
XLOC_001432	XLOC_001432	KWMTBOMO06919	Bomo_Chr11:19718868-19721828	COR	Control	OK	16.5477	16.2248	-0.0284337	-0.0338623	0.97155	0.995311	no
XLOC_001433	XLOC_001433	KWMTBOMO06920	Bomo_Chr11:19728638-19748826	COR	Control	OK	46.5593	63.7016	0.452259	0.605325	0.53795	0.995311	no
XLOC_001434	XLOC_001434	KWMTBOMO06922	Bomo_Chr11:19765782-19800974	COR	Control	OK	37.2521	134.81	1.85553	2.68235	0.00845	0.373766	no
XLOC_001435	XLOC_001435	KWMTBOMO06926	Bomo_Chr11:20236821-20265617	COR	Control	OK	13.9668	11.8428	-0.237999	-0.268538	0.7835	0.995311	no
XLOC_001436	XLOC_001436	KWMTBOMO06929	Bomo_Chr11:20274067-20282307	COR	Control	OK	93.1488	75.546	-0.302183	-0.221754	0.8258	0.995311	no
XLOC_001437	XLOC_001437	KWMTBOMO06932	Bomo_Chr11:20398580-20432940	COR	Control	OK	93.6473	263.951	1.49496	1.88597	0.0554	0.995311	no
XLOC_001438	XLOC_001438	KWMTBOMO06073	Bomo_Chr11:27149-33675	COR	Control	OK	44.3476	69.1365	0.640592	0.0443959	0.79495	0.995311	no
XLOC_001439	XLOC_001439	KWMTBOMO06075	Bomo_Chr11:66195-66572	COR	Control	OK	11.9072	10.3541	-0.201631	-0.144138	0.88395	0.995311	no
XLOC_001440	XLOC_001440	-	Bomo_Chr11:185199-185572	COR	Control	OK	10.8631	9.50761	-0.192285	-0.137226	0.89725	0.995311	no
XLOC_001441	XLOC_001441	-	Bomo_Chr11:224442-224613	COR	Control	OK	40.4263	12.8599	-1.65242	-0.648861	0.3942	0.995311	no
XLOC_001442	XLOC_001442	KWMTBOMO06091	Bomo_Chr11:225232-226060	COR	Control	OK	5.61674	8.14609	0.536374	0.503531	0.61245	0.995311	no
XLOC_001443	XLOC_001443	-	Bomo_Chr11:256098-257237	COR	Control	OK	6.65382	0.403127	-4.04488	-1.6968	0.23415	0.995311	no
XLOC_001444	XLOC_001444	KWMTBOMO06100	Bomo_Chr11:407024-407675	COR	Control	OK	18.9705	28.1817	0.571	0.649854	0.51875	0.995311	no
XLOC_001445	XLOC_001445	-	Bomo_Chr11:409104-409732	COR	Control	OK	4.65183	6.64919	0.515379	0.410021	0.6771	0.995311	no
XLOC_001446	XLOC_001446	-	Bomo_Chr11:410353-410773	COR	Control	OK	62.0758	147.045	1.24416	1.59672	0.11805	0.995311	no
XLOC_001447	XLOC_001447	-	Bomo_Chr11:410893-411052	COR	Control	OK	81.8096	229.284	1.48679	1.26915	0.2145	0.995311	no
XLOC_001448	XLOC_001448	-	Bomo_Chr11:538433-539511	COR	Control	OK	2.4159	4.31199	0.835794	0.712281	0.46805	0.995311	no
XLOC_001449	XLOC_001449	KWMTBOMO06107	Bomo_Chr11:539710-541224	COR	Control	OK	2.96508	3.31085	0.159131	0.150799	0.88125	0.995311	no
XLOC_001450	XLOC_001450	KWMTBOMO06108	Bomo_Chr11:547082-547789	COR	Control	OK	5.09236	7.48005	0.554713	0.485783	0.63485	0.995311	no
XLOC_001451	XLOC_001451	KWMTBOMO06110	Bomo_Chr11:588860-589538	COR	Control	OK	30.4252	39.2822	0.36861	0.454876	0.6498	0.995311	no
XLOC_001452	XLOC_001452	KWMTBOMO06110	Bomo_Chr11:589779-591244	COR	Control	OK	31.728	52.3373	0.722082	1.03375	0.29825	0.995311	no
XLOC_001453	XLOC_001453	-	Bomo_Chr11:591404-591898	COR	Control	OK	40.2402	95.276	1.24347	1.58001	0.1165	0.995311	no
XLOC_001454	XLOC_001454	-	Bomo_Chr11:592024-592236	COR	Control	OK	129.686	249.436	0.943642	1.06974	0.2894	0.995311	no
XLOC_001455	XLOC_001455	KWMTBOMO06118	Bomo_Chr11:682653-685691	COR	Control	OK	7.04495	5.46068	-0.367508	-0.454932	0.65685	0.995311	no
XLOC_001456	XLOC_001456	-	Bomo_Chr11:685913-686520	COR	Control	OK	4.60047	2.79708	-0.717857	-0.387793	0.7145	0.995311	no
XLOC_001457	XLOC_001457	-	Bomo_Chr11:686650-686888	COR	Control	OK	31.8732	13.6159	-1.22705	-0.748124	0.4461	0.995311	no
XLOC_001458	XLOC_001458	KWMTBOMO06125	Bomo_Chr11:748537-788417	COR	Control	OK	1.95517	3.38557	0.792104	0.180174	0.7664	0.995311	no
XLOC_001459	XLOC_001459	KWMTBOMO06125	Bomo_Chr11:748537-788417	COR	Control	OK	3.78576	7.39022	0.965034	0.479698	0.4035	0.995311	no
XLOC_001460	XLOC_001460	-	Bomo_Chr11:846625-848234	COR	Control	OK	4.19072	3.35576	-0.320557	-0.318559	0.74685	0.995311	no
XLOC_001461	XLOC_001461	KWMTBOMO06136	Bomo_Chr11:943418-944112	COR	Control	OK	3.56252	4.60663	0.370812	0.267579	0.79355	0.995311	no
XLOC_001462	XLOC_001462	-	Bomo_Chr11:1005440-1007568	COR	Control	OK	4.53699	5.19711	0.195974	0.211384	0.8369	0.995311	no
XLOC_001463	XLOC_001463	-	Bomo_Chr11:1007691-1008260	COR	Control	OK	6.33102	6.16975	-0.037225	-0.0302208	0.9652	0.995311	no
XLOC_001464	XLOC_001464	-	Bomo_Chr11:1016303-1054891	COR	Control	OK	3.04169	3.79535	0.319359	0.148245	0.6	0.995311	no
XLOC_001465	XLOC_001465	-	Bomo_Chr11:1016303-1054891	COR	Control	OK	2.24822	3.35878	0.579155	0.208174	0.37815	0.995311	no
XLOC_001466	XLOC_001466	-	Bomo_Chr11:1058231-1065531	COR	Control	OK	2.31856	1.38358	-0.744828	-0.863178	0.38895	0.995311	no
XLOC_001467	XLOC_001467	-	Bomo_Chr11:1120951-1122096	COR	Control	OK	1.37226	1.60225	0.223542	0.146054	0.87535	0.995311	no
XLOC_001468	XLOC_001468	-	Bomo_Chr11:1122201-1123294	COR	Control	OK	1.5837	2.1197	0.420563	0.275122	0.77915	0.995311	no
XLOC_001469	XLOC_001469	-	Bomo_Chr11:1145228-1145858	COR	Control	OK	2.72383	0.441213	-2.62609	-0.669678	0.4214	0.995311	no
XLOC_001470	XLOC_001470	-	Bomo_Chr11:1145956-1147392	COR	Control	OK	3.15145	2.60184	-0.276481	-0.254897	0.79485	0.995311	no
XLOC_001471	XLOC_001471	KWMTBOMO06142	Bomo_Chr11:1157187-1200845	COR	Control	OK	2.64632	2.15651	-0.295289	-0.154847	0.8868	0.995311	no
XLOC_001472	XLOC_001472	-	Bomo_Chr11:1203427-1204124	COR	Control	OK	1.88866	4.96026	1.39306	0.871411	0.4053	0.995311	no
XLOC_001473	XLOC_001473	-	Bomo_Chr11:1208538-1211215	COR	Control	OK	2.24421	1.22091	-0.878248	-0.765942	0.4658	0.995311	no
XLOC_001474	XLOC_001474	KWMTBOMO06144	Bomo_Chr11:1233787-1234059	COR	Control	OK	16.6515	16.0755	-0.0507871	-0.0343327	0.95715	0.995311	no
XLOC_001475	XLOC_001475	KWMTBOMO06144	Bomo_Chr11:1234178-1234604	COR	Control	OK	9.59099	3.31551	-1.53245	-0.876403	0.36185	0.995311	no
XLOC_001476	XLOC_001476	-	Bomo_Chr11:1236048-1236288	COR	Control	OK	10.9463	32.0395	1.54941	0.925678	0.36885	0.995311	no
XLOC_001477	XLOC_001477	KWMTBOMO06145	Bomo_Chr11:1245495-1247872	COR	Control	OK	26.2881	21.4476	-0.293591	-0.427759	0.6575	0.995311	no
XLOC_001478	XLOC_001478	-	Bomo_Chr11:1361711-1362531	COR	Control	OK	2.27545	0	#NAME?	nan	0.0089	0.373766	no
XLOC_001479	XLOC_001479	-	Bomo_Chr11:1365008-1366066	COR	Control	OK	2.74654	0	#NAME?	nan	0.00155	0.147485	no
XLOC_001480	XLOC_001480	KWMTBOMO06149	Bomo_Chr11:1402391-1402667	COR	Control	OK	6.91982	46.7136	2.75504	1.58352	0.137	0.995311	no
XLOC_001481	XLOC_001481	KWMTBOMO06149	Bomo_Chr11:1402958-1403237	COR	Control	OK	2.25503	22.8141	3.33871	1.06154	0.2636	0.995311	no
XLOC_001482	XLOC_001482	KWMTBOMO06149	Bomo_Chr11:1403446-1403624	COR	Control	OK	9.86413	91.9898	3.22121	1.28585	0.2562	0.995311	no
XLOC_001483	XLOC_001483	-	Bomo_Chr11:1525102-1526796	COR	Control	OK	1.89748	1.26583	-0.584	-0.420244	0.69565	0.995311	no
XLOC_001484	XLOC_001484	KWMTBOMO06158	Bomo_Chr11:1595638-1595944	COR	Control	OK	14.9321	12.5047	-0.255956	-0.169934	0.8745	0.995311	no
XLOC_001485	XLOC_001485	-	Bomo_Chr11:1596959-1597281	COR	Control	OK	3.37486	14.0806	2.06081	0.910426	0.32985	0.995311	no
XLOC_001486	XLOC_001486	KWMTBOMO06159	Bomo_Chr11:1637851-1638194	COR	Control	OK	14.939	26.072	0.803419	0.704614	0.49155	0.995311	no
XLOC_001487	XLOC_001487	KWMTBOMO06172	Bomo_Chr11:1884331-1885429	COR	Control	OK	10.237	24.2405	1.24362	1.46343	0.1546	0.995311	no
XLOC_001488	XLOC_001488	KWMTBOMO06178	Bomo_Chr11:1945461-1945586	COR	Control	OK	20.4968	168.681	3.04083	0.947202	0.3045	0.995311	no
XLOC_001489	XLOC_001489	-	Bomo_Chr11:2058151-2058936	COR	Control	OK	2.41044	5.18338	1.1046	0.801495	0.44	0.995311	no
XLOC_001490	XLOC_001490	KWMTBOMO06189	Bomo_Chr11:2069842-2071413	COR	Control	OK	1.63645	1.65548	0.0166776	0.0134273	0.9628	0.995311	no
XLOC_001491	XLOC_001491	-	Bomo_Chr11:2072047-2072642	COR	Control	OK	2.3689	4.32311	0.867854	0.506896	0.64045	0.995311	no
XLOC_001492	XLOC_001492	KWMTBOMO06190	Bomo_Chr11:2074559-2075420	COR	Control	OK	12.1005	15.4763	0.354998	0.384278	0.7069	0.995311	no
XLOC_001493	XLOC_001493	-	Bomo_Chr11:2363155-2364671	COR	Control	OK	7.35663	5.74924	-0.355672	-0.382876	0.70565	0.995311	no
XLOC_001494	XLOC_001494	KWMTBOMO06205	Bomo_Chr11:2372988-2374447	COR	Control	OK	1.21889	2.10349	0.787215	0.587348	0.57705	0.995311	no
XLOC_001495	XLOC_001495	-	Bomo_Chr11:2492091-2492520	COR	Control	OK	10.4738	1.63731	-2.67738	-1.09794	0.2687	0.995311	no
XLOC_001496	XLOC_001496	-	Bomo_Chr11:2627331-2628006	COR	Control	OK	0.493792	9.18406	4.21716	1.35563	0.25215	0.995311	no
XLOC_001497	XLOC_001497	-	Bomo_Chr11:2882316-2885464	COR	Control	OK	13.565	20.322	0.583146	0.834666	0.4022	0.995311	no
XLOC_001498	XLOC_001498	-	Bomo_Chr11:2885627-2886311	COR	Control	OK	20.8428	19.9844	-0.0606767	-0.0650671	0.95	0.995311	no
XLOC_001499	XLOC_001499	KWMTBOMO06227	Bomo_Chr11:2886422-2888606	COR	Control	OK	5.30302	5.62199	0.0842676	0.09787	0.9167	0.995311	no
XLOC_001500	XLOC_001500	KWMTBOMO06244	Bomo_Chr11:3075823-3225661	COR	Control	OK	24.699	14.4527	-0.773116	-0.0884813	0.7678	0.995311	no
XLOC_001501	XLOC_001501	KWMTBOMO06246	Bomo_Chr11:3259451-3260835	COR	Control	OK	2.49187	4.15435	0.737393	0.648851	0.53185	0.995311	no
XLOC_001502	XLOC_001502	KWMTBOMO06248	Bomo_Chr11:3322143-3322564	COR	Control	OK	4.63662	13.5421	1.5463	0.911091	0.38845	0.995311	no
XLOC_001503	XLOC_001503	KWMTBOMO06253	Bomo_Chr11:3357645-3358161	COR	Control	OK	6.62511	7.19597	0.119245	0.0948752	0.9233	0.995311	no
XLOC_001504	XLOC_001504	KWMTBOMO06253	Bomo_Chr11:3358245-3358742	COR	Control	OK	12.8928	11.473	-0.168323	-0.156418	0.8735	0.995311	no
XLOC_001505	XLOC_001505	-	Bomo_Chr11:3358818-3359151	COR	Control	OK	22.9233	36.8558	0.685073	0.6403	0.5189	0.995311	no
XLOC_001506	XLOC_001506	KWMTBOMO06255	Bomo_Chr11:3398065-3398561	COR	Control	OK	21.9496	25.58	0.220821	0.236017	0.8088	0.995311	no
XLOC_001507	XLOC_001507	-	Bomo_Chr11:3432181-3433052	COR	Control	OK	5.08415	3.10545	-0.711204	-0.597694	0.52815	0.995311	no
XLOC_001508	XLOC_001508	-	Bomo_Chr11:3433372-3433638	COR	Control	OK	18.7066	10.5525	-0.825959	-0.469616	0.65465	0.995311	no
XLOC_001509	XLOC_001509	-	Bomo_Chr11:3433774-3434218	COR	Control	OK	7.05578	5.39661	-0.386753	-0.250925	0.80505	0.995311	no
XLOC_001510	XLOC_001510	-	Bomo_Chr11:3673204-3676762	COR	Control	OK	1.26866	4.10809	1.69517	1.78761	0.08935	0.995311	no
XLOC_001511	XLOC_001511	-	Bomo_Chr11:3676994-3678430	COR	Control	OK	2.29196	4.89758	1.09549	0.995218	0.32195	0.995311	no
XLOC_001512	XLOC_001512	KWMTBOMO06279	Bomo_Chr11:3757306-3757696	COR	Control	OK	1.17895	12.6377	3.42216	1.08986	0.264	0.995311	no
XLOC_001513	XLOC_001513	-	Bomo_Chr11:4121689-4122743	COR	Control	OK	0.275933	6.87187	4.63831	1.48927	0.2516	0.995311	no
XLOC_001514	XLOC_001514	-	Bomo_Chr11:4128656-4130171	COR	Control	OK	3.86067	1.86993	-1.04587	-0.921051	0.37445	0.995311	no
XLOC_001515	XLOC_001515	-	Bomo_Chr11:4262973-4264101	COR	Control	OK	2.03238	5.71082	1.49052	1.13118	0.28245	0.995311	no
XLOC_001516	XLOC_001516	KWMTBOMO06302	Bomo_Chr11:4364688-4385834	COR	Control	OK	5.06229	11.2645	1.15392	0.349999	0.59215	0.995311	no
XLOC_001517	XLOC_001517	-	Bomo_Chr11:4388441-4391675	COR	Control	OK	20.8247	36.6258	0.814565	1.19849	0.22425	0.995311	no
XLOC_001518	XLOC_001518	-	Bomo_Chr11:4401819-4407109	COR	Control	OK	1.1863	1.85592	0.645668	0.682221	0.48995	0.995311	no
XLOC_001519	XLOC_001519	-	Bomo_Chr11:4432924-4435142	COR	Control	OK	7.79155	17.1436	1.13769	1.45428	0.1544	0.995311	no
XLOC_001520	XLOC_001520	-	Bomo_Chr11:4534747-4536846	COR	Control	OK	0.435712	10.8518	4.63842	3.04368	0.08955	0.995311	no
XLOC_001521	XLOC_001521	-	Bomo_Chr11:4574754-4574930	COR	Control	OK	20.3504	172.037	3.07959	1.76301	0.11765	0.995311	no
XLOC_001522	XLOC_001522	-	Bomo_Chr11:4683637-4685357	COR	Control	OK	2.7977	2.73713	-0.0315754	-0.0301763	0.9778	0.996108	no
XLOC_001523	XLOC_001523	-	Bomo_Chr11:5146044-5146181	COR	Control	OK	80.4306	135.407	0.751491	0.520903	0.5719	0.995311	no
XLOC_001524	XLOC_001524	KWMTBOMO06373	Bomo_Chr11:5925022-5925532	COR	Control	OK	37.1183	32.3892	-0.196616	-0.220625	0.81975	0.995311	no
XLOC_001525	XLOC_001525	KWMTBOMO06378	Bomo_Chr11:5948112-5960310	COR	Control	OK	25.7081	34.0946	0.407321	0.149814	0.55445	0.995311	no
XLOC_001526	XLOC_001526	-	Bomo_Chr11:6183065-6183199	COR	Control	OK	86.7694	92.4626	0.0916843	0.0581367	0.94105	0.995311	no
XLOC_001527	XLOC_001527	KWMTBOMO06398	Bomo_Chr11:6363149-6363732	COR	Control	OK	3.05212	3.46775	0.184187	0.0978603	0.91425	0.995311	no
XLOC_001528	XLOC_001528	KWMTBOMO06400	Bomo_Chr11:6381016-6420889	COR	Control	OK	0.817899	2.3575	1.52727	0.922405	0.387	0.995311	no
XLOC_001529	XLOC_001529	KWMTBOMO06400	Bomo_Chr11:6457375-6457773	COR	Control	OK	6.82217	4.68294	-0.542818	-0.308522	0.7638	0.995311	no
XLOC_001530	XLOC_001530	-	Bomo_Chr11:6458282-6459850	COR	Control	OK	3.36637	5.66864	0.751809	0.761592	0.4555	0.995311	no
XLOC_001531	XLOC_001531	KWMTBOMO06401	Bomo_Chr11:6462892-6463924	COR	Control	OK	20.531	26.1682	0.350009	0.450363	0.64975	0.995311	no
XLOC_001532	XLOC_001532	KWMTBOMO06422	Bomo_Chr11:6873624-6874151	COR	Control	OK	6.05334	2.89866	-1.06235	-0.63565	0.4995	0.995311	no
XLOC_001533	XLOC_001533	KWMTBOMO06422	Bomo_Chr11:6874453-6875114	COR	Control	OK	8.64632	11.9327	0.464759	0.440228	0.66485	0.995311	no
XLOC_001534	XLOC_001534	-	Bomo_Chr11:6875258-6875682	COR	Control	OK	11.7046	15.8803	0.440166	0.385747	0.69995	0.995311	no
XLOC_001535	XLOC_001535	-	Bomo_Chr11:6875811-6876123	COR	Control	OK	17.9557	31.5336	0.812444	0.712529	0.48405	0.995311	no
XLOC_001536	XLOC_001536	-	Bomo_Chr11:6914955-6915629	COR	Control	OK	6.18527	4.40168	-0.49078	-0.392821	0.6951	0.995311	no
XLOC_001537	XLOC_001537	-	Bomo_Chr11:6915690-6918107	COR	Control	OK	2.56015	3.92216	0.61542	0.619745	0.5435	0.995311	no
XLOC_001538	XLOC_001538	-	Bomo_Chr11:6918166-6919990	COR	Control	OK	4.5834	6.17119	0.429131	0.461402	0.64775	0.995311	no
XLOC_001539	XLOC_001539	KWMTBOMO06431	Bomo_Chr11:7021107-7022837	COR	Control	OK	8.64724	9.39366	0.119447	0.142229	0.8888	0.995311	no
XLOC_001540	XLOC_001540	-	Bomo_Chr11:7022900-7023419	COR	Control	OK	5.8355	5.94098	0.0258448	0.0167805	0.9622	0.995311	no
XLOC_001541	XLOC_001541	KWMTBOMO06432	Bomo_Chr11:7023731-7024706	COR	Control	OK	5.46985	2.44329	-1.16267	-0.882608	0.38875	0.995311	no
XLOC_001542	XLOC_001542	KWMTBOMO06432	Bomo_Chr11:7025606-7026002	COR	Control	OK	7.4571	3.78102	-0.979839	-0.535702	0.607	0.995311	no
XLOC_001543	XLOC_001543	-	Bomo_Chr11:7118462-7119408	COR	Control	OK	37.5582	51.7861	0.463438	0.644916	0.51975	0.995311	no
XLOC_001544	XLOC_001544	-	Bomo_Chr11:7119880-7120120	COR	Control	OK	131.356	133.498	0.0233414	0.0250799	0.9813	0.996644	no
XLOC_001545	XLOC_001545	KWMTBOMO06440	Bomo_Chr11:7120298-7120966	COR	Control	OK	38.5839	34.4503	-0.163483	-0.200574	0.8437	0.995311	no
XLOC_001546	XLOC_001546	KWMTBOMO06440	Bomo_Chr11:7121106-7121278	COR	Control	OK	122.918	101.217	-0.280235	-0.245917	0.8085	0.995311	no
XLOC_001547	XLOC_001547	KWMTBOMO06452	Bomo_Chr11:7386111-7386392	COR	Control	OK	14.441	16.8513	0.222693	0.151036	0.8834	0.995311	no
XLOC_001548	XLOC_001548	KWMTBOMO06453	Bomo_Chr11:7388397-7390417	COR	Control	OK	2.40274	4.15536	0.790293	0.801039	0.43575	0.995311	no
XLOC_001549	XLOC_001549	-	Bomo_Chr11:7617766-7618528	COR	Control	OK	3.34429	2.02361	-0.724771	-0.391528	0.71405	0.995311	no
XLOC_001550	XLOC_001550	KWMTBOMO06462	Bomo_Chr11:7802265-7802763	COR	Control	OK	4.67318	10.8	1.20855	0.908195	0.3538	0.995311	no
XLOC_001551	XLOC_001551	KWMTBOMO06462	Bomo_Chr11:7803145-7804140	COR	Control	OK	8.59222	22.3877	1.3816	1.59769	0.1138	0.995311	no
XLOC_001552	XLOC_001552	KWMTBOMO06488	Bomo_Chr11:8727111-8727827	COR	Control	OK	2.72967	2.20472	-0.308131	-0.167322	0.86855	0.995311	no
XLOC_001553	XLOC_001553	KWMTBOMO06488	Bomo_Chr11:8727893-8728753	COR	Control	OK	2.67323	2.00923	-0.411939	-0.267266	0.80105	0.995311	no
XLOC_001554	XLOC_001554	-	Bomo_Chr11:8729004-8729354	COR	Control	OK	10.785	7.16042	-0.590904	-0.320976	0.74255	0.995311	no
XLOC_001555	XLOC_001555	-	Bomo_Chr11:8730194-8733452	COR	Control	OK	5.8038	12.7307	1.13324	1.51263	0.13135	0.995311	no
XLOC_001556	XLOC_001556	-	Bomo_Chr11:9387506-9389479	COR	Control	OK	1.53308	0.213282	-2.8456	-1.16717	0.26145	0.995311	no
XLOC_001557	XLOC_001557	-	Bomo_Chr11:9390337-9392248	COR	Control	NOTEST	1.10502	0.11051	-3.32183	0	1	1	no
XLOC_001558	XLOC_001558	-	Bomo_Chr11:9509290-9510122	COR	Control	OK	5.76752	8.39416	0.541434	0.510333	0.61295	0.995311	no
XLOC_001559	XLOC_001559	-	Bomo_Chr11:9510514-9511453	COR	Control	OK	9.87611	16.4009	0.731762	0.825382	0.40465	0.995311	no
XLOC_001560	XLOC_001560	-	Bomo_Chr11:9524598-9526183	COR	Control	OK	2.2168	2.7312	0.301056	0.261636	0.79275	0.995311	no
XLOC_001561	XLOC_001561	KWMTBOMO06514	Bomo_Chr11:9629787-9631381	COR	Control	OK	0.169426	3.66328	4.43441	1.42602	0.252	0.995311	no
XLOC_001562	XLOC_001562	KWMTBOMO06519	Bomo_Chr11:9727589-9730212	COR	Control	OK	2.87986	8.19096	1.50803	1.76105	0.08585	0.995311	no
XLOC_001563	XLOC_001563	-	Bomo_Chr11:9733770-9734128	COR	Control	OK	2.06765	10.2812	2.31394	0.897842	0.3464	0.995311	no
XLOC_001564	XLOC_001564	-	Bomo_Chr11:9949036-9949439	COR	Control	OK	12.79	17.3948	0.443639	0.388791	0.69605	0.995311	no
XLOC_001565	XLOC_001565	KWMTBOMO06535	Bomo_Chr11:9986817-9987026	COR	Control	OK	114.774	134.931	0.233429	0.245704	0.79875	0.995311	no
XLOC_001566	XLOC_001566	KWMTBOMO06535	Bomo_Chr11:9987286-9987456	COR	Control	OK	37.3626	52.2889	0.484911	0.26306	0.80305	0.995311	no
XLOC_001567	XLOC_001567	KWMTBOMO06535	Bomo_Chr11:9987520-9988153	COR	Control	OK	49.7761	60.4648	0.28064	0.373126	0.70425	0.995311	no
XLOC_001568	XLOC_001568	-	Bomo_Chr11:10043739-10044598	COR	Control	OK	2.32029	0	#NAME?	nan	0.00685	0.37141	no
XLOC_001569	XLOC_001569	-	Bomo_Chr11:10089474-10090532	COR	Control	OK	7.553	1.32382	-2.51234	-1.53141	0.18675	0.995311	no
XLOC_001570	XLOC_001570	-	Bomo_Chr11:10108575-10109352	COR	Control	OK	1.01815	6.89785	2.76019	1.42765	0.1411	0.995311	no
XLOC_001571	XLOC_001571	-	Bomo_Chr11:10109455-10111282	COR	Control	OK	2.54165	4.6489	0.871124	0.882205	0.3862	0.995311	no
XLOC_001572	XLOC_001572	KWMTBOMO06542	Bomo_Chr11:10111348-10112480	COR	Control	OK	1.51778	2.03081	0.420088	0.274812	0.77915	0.995311	no
XLOC_001573	XLOC_001573	KWMTBOMO06550	Bomo_Chr11:10233308-10268876	COR	Control	OK	13.2664	13.3888	0.0132515	0.00611261	0.1115	0.995311	no
XLOC_001574	XLOC_001574	-	Bomo_Chr11:10269295-10270748	COR	Control	OK	25.4361	42.5734	0.743074	1.06301	0.2868	0.995311	no
XLOC_001575	XLOC_001575	KWMTBOMO06559	Bomo_Chr11:10466995-10467607	COR	Control	OK	3.97735	64.9332	4.02908	3.43828	0.02595	0.750687	no
XLOC_001576	XLOC_001576	KWMTBOMO06565	Bomo_Chr11:10568484-10569351	COR	Control	OK	2.82175	6.53227	1.211	0.917198	0.3753	0.995311	no
XLOC_001577	XLOC_001577	KWMTBOMO06573	Bomo_Chr11:10768248-10770805	COR	Control	OK	4.46558	9.46306	1.08346	1.31934	0.17975	0.995311	no
XLOC_001578	XLOC_001578	-	Bomo_Chr11:10810949-10811145	COR	Control	OK	5.088	48.7086	3.25901	1.03362	0.26505	0.995311	no
XLOC_001579	XLOC_001579	-	Bomo_Chr11:10941235-10943844	COR	Control	OK	5.30218	10.2002	0.943936	1.16737	0.2596	0.995311	no
XLOC_001580	XLOC_001580	KWMTBOMO06585	Bomo_Chr11:11116700-11118743	COR	Control	OK	1.85979	1.64138	-0.180232	-0.15551	0.87785	0.995311	no
XLOC_001581	XLOC_001581	KWMTBOMO06586	Bomo_Chr11:11119933-11121059	COR	Control	OK	2.67323	4.70118	0.814438	0.72037	0.4848	0.995311	no
XLOC_001582	XLOC_001582	KWMTBOMO06592	Bomo_Chr11:11245133-11246464	COR	Control	OK	2.19083	1.17099	-0.903752	-0.647494	0.51295	0.995311	no
XLOC_001583	XLOC_001583	-	Bomo_Chr11:11249090-11249737	COR	Control	OK	2.09731	5.94155	1.5023	0.9401	0.38135	0.995311	no
XLOC_001584	XLOC_001584	-	Bomo_Chr11:11250323-11250943	COR	Control	OK	5.2966	8.58306	0.696426	0.598441	0.5402	0.995311	no
XLOC_001585	XLOC_001585	-	Bomo_Chr11:11287031-11287622	COR	Control	OK	2.99086	3.39682	0.183626	0.0975626	0.91425	0.995311	no
XLOC_001586	XLOC_001586	KWMTBOMO06598	Bomo_Chr11:11303809-11349731	COR	Control	OK	0.989644	6.0023	2.60053	0.584162	0.3614	0.995311	no
XLOC_001587	XLOC_001587	KWMTBOMO06598	Bomo_Chr11:11303809-11349731	COR	Control	OK	0.390275	3.13382	3.00536	0.595606	0.3508	0.995311	no
XLOC_001588	XLOC_001588	-	Bomo_Chr11:11739470-11739811	COR	Control	OK	13.5949	12.559	-0.114343	-0.0809779	0.9353	0.995311	no
XLOC_001589	XLOC_001589	KWMTBOMO06620	Bomo_Chr11:11779143-11780340	COR	Control	OK	8.87076	13.4768	0.603343	0.683554	0.50525	0.995311	no
XLOC_001590	XLOC_001590	-	Bomo_Chr11:11781835-11784092	COR	Control	OK	7.75913	11.1203	0.519224	0.63529	0.53385	0.995311	no
XLOC_001591	XLOC_001591	KWMTBOMO06621	Bomo_Chr11:11784275-11785057	COR	Control	OK	8.88345	9.11784	0.0375723	0.0357273	0.97455	0.995374	no
XLOC_001592	XLOC_001592	-	Bomo_Chr11:11855709-11875072	COR	Control	OK	4.51293	6.1733	0.451977	0.218599	0.41935	0.995311	no
XLOC_001593	XLOC_001593	KWMTBOMO06629	Bomo_Chr11:11886950-11888034	COR	Control	OK	2.13297	3.42613	0.683712	0.491542	0.63645	0.995311	no
XLOC_001594	XLOC_001594	KWMTBOMO06632	Bomo_Chr11:11939161-11939595	COR	Control	OK	4.88954	0.802165	-2.60773	-0.664997	0.42145	0.995311	no
XLOC_001595	XLOC_001595	KWMTBOMO06634	Bomo_Chr11:11950240-11950770	COR	Control	OK	3.52942	0.574514	-2.61902	-0.667875	0.4214	0.995311	no
XLOC_001596	XLOC_001596	KWMTBOMO06639	Bomo_Chr11:11985121-11986209	COR	Control	OK	1.85799	2.34483	0.335738	0.24186	0.80935	0.995311	no
XLOC_001597	XLOC_001597	KWMTBOMO06642	Bomo_Chr11:12026544-12027764	COR	Control	NOTEST	1.38747	1.11315	-0.317815	0	1	1	no
XLOC_001598	XLOC_001598	KWMTBOMO06651	Bomo_Chr11:12198228-12198436	COR	Control	OK	21.9135	22.7627	0.0548494	0.025697	0.9407	0.995311	no
XLOC_001599	XLOC_001599	-	Bomo_Chr11:12321589-12322133	COR	Control	OK	44.0679	8.26975	-2.41381	-2.31179	0.04645	0.992578	no
XLOC_001600	XLOC_001600	KWMTBOMO06660	Bomo_Chr11:12347105-12347537	COR	Control	OK	5.42116	1.61736	-1.74496	-0.685198	0.3828	0.995311	no
XLOC_001601	XLOC_001601	-	Bomo_Chr11:12388517-12388903	COR	Control	OK	7.80651	2.97264	-1.39293	-0.664231	0.3379	0.995311	no
XLOC_001602	XLOC_001602	-	Bomo_Chr11:12733103-12822116	COR	Control	OK	5.85646	0	#NAME?	nan	0.11375	0.995311	no
XLOC_001603	XLOC_001603	KWMTBOMO06706	Bomo_Chr11:12849640-12850312	COR	Control	OK	5.21738	1.20556	-2.11362	-1.04899	0.2079	0.995311	no
XLOC_001604	XLOC_001604	KWMTBOMO06706	Bomo_Chr11:12850467-12851365	COR	Control	OK	8.26053	11.1258	0.429605	0.430662	0.67265	0.995311	no
XLOC_001605	XLOC_001605	-	Bomo_Chr11:13139588-13139719	COR	Control	OK	179.702	227.929	0.342979	0.282911	0.78425	0.995311	no
XLOC_001606	XLOC_001606	KWMTBOMO06725	Bomo_Chr11:13163562-13164384	COR	Control	OK	3.40229	0.609254	-2.48139	-1.01023	0.2753	0.995311	no
XLOC_001607	XLOC_001607	KWMTBOMO06727	Bomo_Chr11:13175253-13182952	COR	Control	OK	4.39189	3.67561	-0.25686	-0.211415	0.83215	0.995311	no
XLOC_001608	XLOC_001608	-	Bomo_Chr11:13221913-13222772	COR	Control	OK	16.0635	16.0983	0.00312156	0.00361058	0.9881	0.997251	no
XLOC_001609	XLOC_001609	-	Bomo_Chr11:13222833-13223191	COR	Control	OK	13.7843	19.42	0.494517	0.4232	0.6721	0.995311	no
XLOC_001610	XLOC_001610	-	Bomo_Chr11:13223587-13224060	COR	Control	OK	19.4746	17.9921	-0.114226	-0.107917	0.91695	0.995311	no
XLOC_001611	XLOC_001611	KWMTBOMO06735	Bomo_Chr11:13257326-13257726	COR	Control	OK	3.38092	10.2085	1.59429	0.876571	0.31075	0.995311	no
XLOC_001612	XLOC_001612	-	Bomo_Chr11:13465796-13465930	COR	Control	OK	102.546	171.716	0.743761	0.554629	0.5843	0.995311	no
XLOC_001613	XLOC_001613	-	Bomo_Chr11:13551401-13552938	COR	Control	OK	64.6437	27.7281	-1.22116	-1.7598	0.08155	0.995311	no
XLOC_001614	XLOC_001614	-	Bomo_Chr11:14264780-14266196	COR	Control	OK	4.95019	5.13384	0.0525535	0.0546483	0.95425	0.995311	no
XLOC_001615	XLOC_001615	-	Bomo_Chr11:14268429-14269927	COR	Control	OK	3.27436	5.53764	0.758061	0.763342	0.4462	0.995311	no
XLOC_001616	XLOC_001616	KWMTBOMO06749	Bomo_Chr11:14270033-14272642	COR	Control	OK	2.602	2.19696	-0.244109	-0.243216	0.81225	0.995311	no
XLOC_001617	XLOC_001617	-	Bomo_Chr11:14604629-14605004	COR	Control	OK	8.22631	1.04577	-2.97568	-0.791869	0.2963	0.995311	no
XLOC_001618	XLOC_001618	-	Bomo_Chr11:14685460-14686025	COR	Control	OK	1.91966	6.23718	1.70004	0.941775	0.30545	0.995311	no
XLOC_001619	XLOC_001619	KWMTBOMO06775	Bomo_Chr11:14727430-14727591	COR	Control	OK	87.5732	22.8837	-1.93617	-0.95806	0.22195	0.995311	no
XLOC_001620	XLOC_001620	KWMTBOMO06778	Bomo_Chr11:14815708-14816010	COR	Control	OK	17.2485	36.9514	1.09916	0.940822	0.35325	0.995311	no
XLOC_001621	XLOC_001621	KWMTBOMO06778	Bomo_Chr11:14816480-14816987	COR	Control	OK	14.76	23.4461	0.667658	0.672044	0.5001	0.995311	no
XLOC_001622	XLOC_001622	-	Bomo_Chr11:14838030-14838559	COR	Control	OK	3.53982	1.15249	-1.61892	-0.589546	0.50655	0.995311	no
XLOC_001623	XLOC_001623	KWMTBOMO06797	Bomo_Chr11:15374451-15374986	COR	Control	OK	7.65224	19.2444	1.33049	1.21967	0.22695	0.995311	no
XLOC_001624	XLOC_001624	-	Bomo_Chr11:15375459-15375994	COR	Control	OK	5.21744	6.79216	0.380528	0.27459	0.78575	0.995311	no
XLOC_001625	XLOC_001625	-	Bomo_Chr11:15877989-15878204	COR	Control	OK	18.1958	31.4039	0.787339	0.436942	0.6789	0.995311	no
XLOC_001626	XLOC_001626	KWMTBOMO06814	Bomo_Chr11:15950959-15951075	COR	Control	OK	250.976	215.249	-0.221542	-0.158105	0.8804	0.995311	no
XLOC_001627	XLOC_001627	KWMTBOMO06814	Bomo_Chr11:16007236-16008497	COR	Control	OK	3.33527	7.6687	1.20118	1.19705	0.23835	0.995311	no
XLOC_001628	XLOC_001628	-	Bomo_Chr11:16008572-16009277	COR	Control	OK	7.6685	22.9049	1.57864	1.64682	0.1187	0.995311	no
XLOC_001629	XLOC_001629	KWMTBOMO06819	Bomo_Chr11:16036247-16036584	COR	Control	OK	5.40749	14.1409	1.38685	0.821347	0.4016	0.995311	no
XLOC_001630	XLOC_001630	KWMTBOMO06827	Bomo_Chr11:16251232-16251422	COR	Control	OK	85.5223	48.1271	-0.82945	-0.624961	0.52855	0.995311	no
XLOC_001631	XLOC_001631	KWMTBOMO06827	Bomo_Chr11:16251934-16252444	COR	Control	OK	32.6191	39.7227	0.284244	0.320298	0.74685	0.995311	no
XLOC_001632	XLOC_001632	KWMTBOMO06827	Bomo_Chr11:16252531-16253839	COR	Control	OK	25.3425	25.2729	-0.00396765	-0.00546445	0.9948	0.997409	no
XLOC_001633	XLOC_001633	-	Bomo_Chr11:16338830-16339016	COR	Control	OK	43.7744	20.3834	-1.10269	-0.594947	0.54325	0.995311	no
XLOC_001634	XLOC_001634	KWMTBOMO06829	Bomo_Chr11:16340513-16341393	COR	Control	OK	4.15229	4.73562	0.189646	0.162307	0.87255	0.995311	no
XLOC_001635	XLOC_001635	KWMTBOMO06831	Bomo_Chr11:16450630-16450852	COR	Control	OK	43.067	41.8794	-0.0403402	-0.0334082	0.9673	0.995311	no
XLOC_001636	XLOC_001636	KWMTBOMO06831	Bomo_Chr11:16450932-16451408	COR	Control	OK	10.4749	14.3785	0.456974	0.401658	0.69845	0.995311	no
XLOC_001637	XLOC_001637	KWMTBOMO06834	Bomo_Chr11:16583947-16587980	COR	Control	OK	7.25657	11.092	0.612156	0.843817	0.39005	0.995311	no
XLOC_001638	XLOC_001638	KWMTBOMO06853	Bomo_Chr11:17621467-17623585	COR	Control	OK	1.23259	4.04139	1.71316	1.584	0.1352	0.995311	no
XLOC_001639	XLOC_001639	-	Bomo_Chr11:17685791-17686584	COR	Control	OK	16.0528	14.7005	-0.126961	-0.137057	0.89175	0.995311	no
XLOC_001640	XLOC_001640	KWMTBOMO06866	Bomo_Chr11:17943445-17943765	COR	Control	OK	9.39459	8.5557	-0.134944	-0.0721247	0.929	0.995311	no
XLOC_001641	XLOC_001641	KWMTBOMO06866	Bomo_Chr11:17950636-17950889	COR	Control	OK	30.5816	33.0705	0.11288	0.0930277	0.92915	0.995311	no
XLOC_001642	XLOC_001642	KWMTBOMO06866	Bomo_Chr11:17951040-17951545	COR	Control	OK	70.076	71.4126	0.0272591	0.0354109	0.9711	0.995311	no
XLOC_001643	XLOC_001643	-	Bomo_Chr11:18046244-18046561	COR	Control	OK	20.8795	21.8027	0.0624233	0.0513679	0.9646	0.995311	no
XLOC_001644	XLOC_001644	KWMTBOMO06870	Bomo_Chr11:18047208-18047569	COR	Control	OK	5.42881	4.49659	-0.271805	-0.134189	0.8797	0.995311	no
XLOC_001645	XLOC_001645	-	Bomo_Chr11:18491333-18491466	COR	Control	OK	89.102	0	#NAME?	nan	0.00825	0.373766	no
XLOC_001646	XLOC_001646	-	Bomo_Chr11:18951047-18951323	COR	Control	OK	39.2123	56.4456	0.525554	0.497814	0.62505	0.995311	no
XLOC_001647	XLOC_001647	-	Bomo_Chr11:18984223-18987385	COR	Control	OK	0.599159	1.72271	1.52367	1.16921	0.27205	0.995311	no
XLOC_001648	XLOC_001648	-	Bomo_Chr11:19315714-19315834	COR	Control	OK	259.006	683.871	1.40074	1.29155	0.2049	0.995311	no
XLOC_001649	XLOC_001649	KWMTBOMO06918	Bomo_Chr11:19717722-19718214	COR	Control	OK	10.7216	9.72108	-0.141325	-0.121659	0.903	0.995311	no
XLOC_001650	XLOC_001650	KWMTBOMO06918	Bomo_Chr11:19718401-19718597	COR	Control	OK	43.248	61.9928	0.519466	0.412502	0.6781	0.995311	no
XLOC_001651	XLOC_001651	-	Bomo_Chr11:19728638-19748826	COR	Control	OK	2.41084	7.33516	1.60529	0.283683	0.61255	0.995311	no
XLOC_001652	XLOC_001652	KWMTBOMO06924	Bomo_Chr11:20087447-20088177	COR	Control	OK	112.754	67.2494	-0.745581	-1.07035	0.28425	0.995311	no
XLOC_001653	XLOC_001653	KWMTBOMO06954	Bomo_Chr12:283861-289287	COR	Control	OK	135.291	129.394	-0.064299	-0.0942205	0.9196	0.995311	no
XLOC_001654	XLOC_001654	KWMTBOMO06961	Bomo_Chr12:579268-582622	COR	Control	OK	53.6132	25.2771	-1.08476	-1.44738	0.14805	0.995311	no
XLOC_001655	XLOC_001655	KWMTBOMO06962	Bomo_Chr12:583803-595789	COR	Control	OK	11.748	15.902	0.436801	0.643179	0.5151	0.995311	no
XLOC_001656	XLOC_001656	KWMTBOMO06963	Bomo_Chr12:598624-662865	COR	Control	OK	20.6676	29.9068	0.533101	0.783671	0.4161	0.995311	no
XLOC_001657	XLOC_001657	KWMTBOMO06965	Bomo_Chr12:671540-674577	COR	Control	OK	2.5243	3.2126	0.34786	0.37439	0.7135	0.995311	no
XLOC_001658	XLOC_001658	KWMTBOMO06970	Bomo_Chr12:922121-925006	COR	Control	OK	8.03822	11.5629	0.524551	0.699183	0.4748	0.995311	no
XLOC_001659	XLOC_001659	KWMTBOMO06973	Bomo_Chr12:936804-938178	COR	Control	OK	31.1512	32.6588	0.0681856	0.08269	0.9304	0.995311	no
XLOC_001660	XLOC_001660	KWMTBOMO06975	Bomo_Chr12:941634-946049	COR	Control	OK	8.05573	5.34295	-0.592378	-0.655528	0.5145	0.995311	no
XLOC_001661	XLOC_001661	KWMTBOMO06977	Bomo_Chr12:963859-968512	COR	Control	OK	569.826	408.681	-0.479546	-0.684998	0.48805	0.995311	no
XLOC_001662	XLOC_001662	KWMTBOMO06982	Bomo_Chr12:1030917-1087713	COR	Control	OK	12.4755	14.2374	0.190588	0.269827	0.7841	0.995311	no
XLOC_001663	XLOC_001663	KWMTBOMO06983	Bomo_Chr12:1088485-1089725	COR	Control	OK	7.45747	4.226	-0.819394	-0.722862	0.48475	0.995311	no
XLOC_001664	XLOC_001664	KWMTBOMO06985	Bomo_Chr12:1093713-1097542	COR	Control	OK	6.1445	6.40841	0.0606719	0.0772225	0.9387	0.995311	no
XLOC_001665	XLOC_001665	KWMTBOMO06989	Bomo_Chr12:1189123-1192160	COR	Control	OK	2.96898	0.437139	-2.7638	-0.730303	0.30565	0.995311	no
XLOC_001666	XLOC_001666	KWMTBOMO07005	Bomo_Chr12:1585186-1587902	COR	Control	OK	2.9373	2.96213	0.0121443	0.0114092	0.9831	0.996805	no
XLOC_001667	XLOC_001667	KWMTBOMO07013	Bomo_Chr12:1832631-1844185	COR	Control	OK	22.9241	23.5737	0.0403105	0.0538313	0.9551	0.995311	no
XLOC_001668	XLOC_001668	KWMTBOMO07014	Bomo_Chr12:1853751-1855025	COR	Control	OK	7.60451	3.00381	-1.34006	-1.23803	0.23265	0.995311	no
XLOC_001669	XLOC_001669	KWMTBOMO07021	Bomo_Chr12:1984144-2001465	COR	Control	OK	4.98592	3.44274	-0.534302	-0.663018	0.5169	0.995311	no
XLOC_001670	XLOC_001670	KWMTBOMO07026	Bomo_Chr12:2010722-2013741	COR	Control	OK	2.14181	3.05544	0.512551	0.410841	0.68715	0.995311	no
XLOC_001671	XLOC_001671	KWMTBOMO07028	Bomo_Chr12:2048371-2053592	COR	Control	OK	4.30391	1.89559	-1.183	-1.18306	0.24465	0.995311	no
XLOC_001672	XLOC_001672	KWMTBOMO07044	Bomo_Chr12:2381111-2397224	COR	Control	OK	8.48455	9.5035	0.16362	0.212323	0.83125	0.995311	no
XLOC_001673	XLOC_001673	KWMTBOMO07048	Bomo_Chr12:2729671-2744918	COR	Control	OK	3.75306	8.07605	1.10558	0.520679	0.6156	0.995311	no
XLOC_001674	XLOC_001674	KWMTBOMO07055	Bomo_Chr12:2859809-2863879	COR	Control	OK	5.88009	5.09453	-1.19335	-0.275802	0.48995	0.995311	no
XLOC_001675	XLOC_001675	KWMTBOMO07057	Bomo_Chr12:2931299-2938642	COR	Control	OK	31.169	15.5998	-0.998582	-0.796979	0.40485	0.995311	no
XLOC_001676	XLOC_001676	KWMTBOMO07064	Bomo_Chr12:2986818-2995638	COR	Control	OK	6.7717	11.0865	0.711213	0.518685	0.6153	0.995311	no
XLOC_001677	XLOC_001677	KWMTBOMO07071	Bomo_Chr12:3118579-3129987	COR	Control	OK	10.3191	8.35942	-0.303838	-0.439361	0.6571	0.995311	no
XLOC_001678	XLOC_001678	KWMTBOMO07075	Bomo_Chr12:3159712-3163088	COR	Control	OK	6.40815	6.36672	-0.00935868	-0.0122607	0.99045	0.997327	no
XLOC_001679	XLOC_001679	KWMTBOMO07077	Bomo_Chr12:3178338-3181115	COR	Control	OK	17.3502	15.6222	-0.151351	-0.209933	0.83015	0.995311	no
XLOC_001680	XLOC_001680	KWMTBOMO07078	Bomo_Chr12:3183024-3185344	COR	Control	OK	11.1861	7.72013	-0.535007	-0.657707	0.522	0.995311	no
XLOC_001681	XLOC_001681	KWMTBOMO07082	Bomo_Chr12:3237056-3244509	COR	Control	OK	70.9091	48.6101	-0.544713	-0.802706	0.4074	0.995311	no
XLOC_001682	XLOC_001682	KWMTBOMO07104	Bomo_Chr12:4645318-4657743	COR	Control	OK	16.4594	11.0996	-0.568408	-0.789634	0.38875	0.995311	no
XLOC_001683	XLOC_001683	KWMTBOMO07108	Bomo_Chr12:4738761-4761056	COR	Control	OK	29.7092	31.8421	0.100028	0.0893761	0.92925	0.995311	no
XLOC_001684	XLOC_001684	KWMTBOMO07117	Bomo_Chr12:4992908-4995947	COR	Control	OK	267.241	245.108	-0.124723	-0.176269	0.86095	0.995311	no
XLOC_001685	XLOC_001685	KWMTBOMO07127	Bomo_Chr12:5618952-5620719	COR	Control	OK	3.33228	31.4389	3.23797	3.25509	0.01525	0.529994	no
XLOC_001686	XLOC_001686	KWMTBOMO07128	Bomo_Chr12:5642861-5652787	COR	Control	OK	10.6126	9.91792	-0.289109	-0.129343	0.7916	0.995311	no
XLOC_001687	XLOC_001687	KWMTBOMO07132	Bomo_Chr12:5914300-5933189	COR	Control	OK	29.7699	31.0394	0.0602469	0.0884056	0.92855	0.995311	no
XLOC_001688	XLOC_001688	KWMTBOMO07141	Bomo_Chr12:6288508-6302390	COR	Control	OK	3.71663	3.20993	-0.211452	-0.229484	0.8146	0.995311	no
XLOC_001689	XLOC_001689	KWMTBOMO07162	Bomo_Chr12:6637377-6856716	COR	Control	OK	19.498	24.0234	0.604639	0.450867	0.58685	0.995311	no
XLOC_001690	XLOC_001690	KWMTBOMO07164	Bomo_Chr12:6917938-6930239	COR	Control	OK	11.5729	15.1872	0.0785768	0.66279	0.94105	0.995311	no
XLOC_001691	XLOC_001691	KWMTBOMO07165	Bomo_Chr12:6944519-6989359	COR	Control	OK	5.15277	4.1577	-0.309562	-0.397371	0.6943	0.995311	no
XLOC_001692	XLOC_001692	KWMTBOMO07167	Bomo_Chr12:6991566-7019795	COR	Control	OK	11.9893	11.2678	-0.0895401	-0.130873	0.8948	0.995311	no
XLOC_001693	XLOC_001693	KWMTBOMO07171	Bomo_Chr12:7059876-7070096	COR	Control	OK	12.8308	9.22434	-0.47609	-0.658452	0.50585	0.995311	no
XLOC_001694	XLOC_001694	KWMTBOMO07172	Bomo_Chr12:7072813-7074071	COR	Control	NOTEST	1.33788	0.536545	-1.31817	0	1	1	no
XLOC_001695	XLOC_001695	KWMTBOMO07175	Bomo_Chr12:7104092-7109345	COR	Control	OK	4.53554	2.31908	-0.967721	-1.06686	0.2826	0.995311	no
XLOC_001696	XLOC_001696	KWMTBOMO07177	Bomo_Chr12:7127376-7141382	COR	Control	OK	19.2944	21.1204	0.130452	0.187375	0.8526	0.995311	no
XLOC_001697	XLOC_001697	KWMTBOMO07178	Bomo_Chr12:7154722-7163008	COR	Control	OK	15.8949	14.8002	-0.102949	-0.108538	0.91305	0.995311	no
XLOC_001698	XLOC_001698	KWMTBOMO07187	Bomo_Chr12:7551817-7555587	COR	Control	OK	19.8552	14.5605	-0.447456	-0.561793	0.5732	0.995311	no
XLOC_001699	XLOC_001699	KWMTBOMO07189	Bomo_Chr12:7562642-7588347	COR	Control	OK	32.5483	20.4012	-0.673927	-0.975551	0.3289	0.995311	no
XLOC_001700	XLOC_001700	KWMTBOMO07195	Bomo_Chr12:7672033-7675358	COR	Control	OK	14.7265	9.34819	-0.655658	-0.753173	0.43735	0.995311	no
XLOC_001701	XLOC_001701	KWMTBOMO07198	Bomo_Chr12:7771119-7777493	COR	Control	OK	4.66643	4.97769	0.0931556	0.0877916	0.93045	0.995311	no
XLOC_001702	XLOC_001702	KWMTBOMO07200	Bomo_Chr12:7788487-7790878	COR	Control	OK	1873.36	2608.01	0.477321	0.604938	0.54355	0.995311	no
XLOC_001703	XLOC_001703	KWMTBOMO07204	Bomo_Chr12:7841554-7857286	COR	Control	OK	6.04496	8.13719	0.428797	0.29641	0.765	0.995311	no
XLOC_001704	XLOC_001704	KWMTBOMO07214	Bomo_Chr12:8366783-8380690	COR	Control	OK	10.8115	12.5604	0.216315	0.315766	0.74625	0.995311	no
XLOC_001705	XLOC_001705	KWMTBOMO07218	Bomo_Chr12:8435752-8450059	COR	Control	OK	3.02385	2.79856	-0.1117	-0.117385	0.9034	0.995311	no
XLOC_001706	XLOC_001706	KWMTBOMO07221	Bomo_Chr12:8513163-8516322	COR	Control	OK	33.9745	21.4979	-0.660256	-0.908319	0.3586	0.995311	no
XLOC_001707	XLOC_001707	KWMTBOMO07226	Bomo_Chr12:8607285-8619631	COR	Control	OK	7.70094	8.64669	0.167113	0.20845	0.82835	0.995311	no
XLOC_001708	XLOC_001708	KWMTBOMO07232	Bomo_Chr12:8647168-8751890	COR	Control	OK	5.36133	11.9952	1.1618	1.61457	0.1118	0.995311	no
XLOC_001709	XLOC_001709	-	Bomo_Chr12:8950372-8977748	COR	Control	OK	3.54306	4.90502	0.469264	0.375706	0.7159	0.995311	no
XLOC_001710	XLOC_001710	KWMTBOMO07243	Bomo_Chr12:8950372-8977748	COR	Control	OK	9.99232	5.56743	-0.843809	-0.699861	0.47085	0.995311	no
XLOC_001711	XLOC_001711	KWMTBOMO07244	Bomo_Chr12:8981854-8983367	COR	Control	OK	29.7632	21.1768	-0.491046	-0.680797	0.4912	0.995311	no
XLOC_001712	XLOC_001712	KWMTBOMO07247	Bomo_Chr12:9026981-9029712	COR	Control	OK	436.231	397.403	-0.13449	-0.187722	0.85525	0.995311	no
XLOC_001713	XLOC_001713	KWMTBOMO07252	Bomo_Chr12:9121478-9149174	COR	Control	OK	7.7852	7.32411	-0.0880813	-0.020157	0.875	0.995311	no
XLOC_001714	XLOC_001714	KWMTBOMO07260	Bomo_Chr12:9215262-9227315	COR	Control	OK	9.89489	14.1675	0.517827	0.696748	0.48595	0.995311	no
XLOC_001715	XLOC_001715	KWMTBOMO07263	Bomo_Chr12:9490447-9497234	COR	Control	OK	94.0719	100.286	0.0922919	0.128037	0.89935	0.995311	no
XLOC_001716	XLOC_001716	KWMTBOMO07274	Bomo_Chr12:9843951-9857834	COR	Control	OK	13.0745	12.5539	-0.0586156	-0.0815825	0.93185	0.995311	no
XLOC_001717	XLOC_001717	KWMTBOMO07277	Bomo_Chr12:9879352-9893834	COR	Control	OK	3.54171	3.53288	-0.00359925	-0.00389904	0.9975	0.998142	no
XLOC_001718	XLOC_001718	KWMTBOMO07285	Bomo_Chr12:9995426-10003059	COR	Control	OK	6.46277	8.50648	-0.320741	0.468746	0.74685	0.995311	no
XLOC_001719	XLOC_001719	KWMTBOMO07287	Bomo_Chr12:10016158-10026100	COR	Control	OK	4.87587	7.17808	0.557939	0.561234	0.5796	0.995311	no
XLOC_001720	XLOC_001720	KWMTBOMO07291	Bomo_Chr12:10060977-10062100	COR	Control	OK	9.57813	9.84313	0.0393724	0.0425619	0.96655	0.995311	no
XLOC_001721	XLOC_001721	KWMTBOMO07295	Bomo_Chr12:10086948-10089359	COR	Control	OK	35.6383	23.8214	-0.581168	-0.72744	0.4766	0.995311	no
XLOC_001722	XLOC_001722	KWMTBOMO07297	Bomo_Chr12:10128248-10135395	COR	Control	OK	14.7635	17.0556	0.20821	0.270156	0.78865	0.995311	no
XLOC_001723	XLOC_001723	KWMTBOMO07298	Bomo_Chr12:10143623-10144594	COR	Control	OK	12.676	10.0696	-0.332097	-0.359236	0.72535	0.995311	no
XLOC_001724	XLOC_001724	KWMTBOMO07302	Bomo_Chr12:10170701-10177063	COR	Control	OK	17.1889	17.1543	-0.00290408	-0.00426375	0.9967	0.997801	no
XLOC_001725	XLOC_001725	KWMTBOMO07303	Bomo_Chr12:10179328-10183090	COR	Control	OK	18.0723	15.7226	-0.200945	-0.292569	0.76095	0.995311	no
XLOC_001726	XLOC_001726	KWMTBOMO07305	Bomo_Chr12:10262403-10265127	COR	Control	OK	9.55981	0.14977	-5.99616	-2.5494	0.2337	0.995311	no
XLOC_001727	XLOC_001727	KWMTBOMO07306	Bomo_Chr12:10398748-10402601	COR	Control	OK	1723.91	918.79	-0.90788	-1.24566	0.21575	0.995311	no
XLOC_001728	XLOC_001728	KWMTBOMO07313	Bomo_Chr12:10527249-10531263	COR	Control	OK	7.83321	10.123	0.369965	0.490477	0.6179	0.995311	no
XLOC_001729	XLOC_001729	KWMTBOMO07316	Bomo_Chr12:10567246-10571835	COR	Control	OK	25.4911	17.9827	-0.503385	-0.660631	0.50695	0.995311	no
XLOC_001730	XLOC_001730	KWMTBOMO07322	Bomo_Chr12:10611371-10623433	COR	Control	OK	5.81925	12.6073	1.11535	1.24535	0.1645	0.995311	no
XLOC_001731	XLOC_001731	-	Bomo_Chr12:10623821-10625543	COR	Control	OK	3.71958	6.38475	0.779492	0.719266	0.46685	0.995311	no
XLOC_001732	XLOC_001732	KWMTBOMO07323	Bomo_Chr12:10629826-10642100	COR	Control	OK	41.6057	16.8242	-1.30624	-1.63373	0.1027	0.995311	no
XLOC_001733	XLOC_001733	KWMTBOMO07326	Bomo_Chr12:10657516-10670035	COR	Control	OK	6.32461	5.51284	-0.198179	-0.244465	0.80255	0.995311	no
XLOC_001734	XLOC_001734	KWMTBOMO07328	Bomo_Chr12:10675835-10677166	COR	Control	OK	117.979	76.1005	-0.632554	-0.852093	0.4005	0.995311	no
XLOC_001735	XLOC_001735	KWMTBOMO07330	Bomo_Chr12:10691309-10695336	COR	Control	OK	12.3501	11.5831	-0.0925044	-0.132089	0.8906	0.995311	no
XLOC_001736	XLOC_001736	KWMTBOMO07331	Bomo_Chr12:10695839-10717620	COR	Control	OK	11.4429	9.04472	-0.33931	-0.487397	0.62155	0.995311	no
XLOC_001737	XLOC_001737	KWMTBOMO07335	Bomo_Chr12:10753924-10755702	COR	Control	OK	52.6911	27.2868	-0.949356	-1.27911	0.21175	0.995311	no
XLOC_001738	XLOC_001738	KWMTBOMO07340	Bomo_Chr12:10825934-10830852	COR	Control	OK	45.2149	76.3898	0.756582	1.08478	0.2693	0.995311	no
XLOC_001739	XLOC_001739	KWMTBOMO07343	Bomo_Chr12:10869475-10870669	COR	Control	OK	9.03644	3.7561	-1.47274	-1.12346	0.37095	0.995311	no
XLOC_001740	XLOC_001740	KWMTBOMO07356	Bomo_Chr12:11087661-11102077	COR	Control	OK	8.91163	6.85044	-0.379493	-0.506067	0.61095	0.995311	no
XLOC_001741	XLOC_001741	KWMTBOMO07359	Bomo_Chr12:11174439-11176406	COR	Control	OK	343.634	617.163	0.844777	1.19018	0.24205	0.995311	no
XLOC_001742	XLOC_001742	-	Bomo_Chr12:11378286-11379947	COR	Control	OK	3.09402	5.15837	0.737433	0.560906	0.582	0.995311	no
XLOC_001743	XLOC_001743	KWMTBOMO07368	Bomo_Chr12:11385677-11386426	COR	Control	OK	601.853	283.898	-1.08404	-1.54976	0.12585	0.995311	no
XLOC_001744	XLOC_001744	KWMTBOMO07371	Bomo_Chr12:11460809-11487601	COR	Control	OK	6.88791	11.7101	0.765609	1.05727	0.28805	0.995311	no
XLOC_001745	XLOC_001745	KWMTBOMO07372	Bomo_Chr12:11492958-11493826	COR	Control	OK	0.644094	3.46551	2.42773	0.937002	0.3336	0.995311	no
XLOC_001746	XLOC_001746	KWMTBOMO07375	Bomo_Chr12:11522602-11535074	COR	Control	OK	3.76658	6.64414	0.818826	0.948524	0.35195	0.995311	no
XLOC_001747	XLOC_001747	KWMTBOMO07377	Bomo_Chr12:11539785-11543960	COR	Control	OK	55.2309	39.1302	-0.497195	-0.401822	0.6897	0.995311	no
XLOC_001748	XLOC_001748	KWMTBOMO07380	Bomo_Chr12:11569328-11589590	COR	Control	OK	51.9037	47.3936	-0.131147	-0.192578	0.8468	0.995311	no
XLOC_001749	XLOC_001749	KWMTBOMO07381	Bomo_Chr12:11591981-11593985	COR	Control	NOTEST	1.00365	0	#NAME?	0	1	1	no
XLOC_001750	XLOC_001750	KWMTBOMO07384	Bomo_Chr12:11667096-11671740	COR	Control	OK	11.3522	2.96507	-1.93683	-2.07848	0.05395	0.995311	no
XLOC_001751	XLOC_001751	KWMTBOMO07387	Bomo_Chr12:11895261-11903151	COR	Control	OK	6.36914	6.98201	0.132543	0.167116	0.86805	0.995311	no
XLOC_001752	XLOC_001752	KWMTBOMO07389	Bomo_Chr12:11903653-11906023	COR	Control	OK	57.4572	67.8307	0.23945	0.299946	0.75915	0.995311	no
XLOC_001753	XLOC_001753	KWMTBOMO07391	Bomo_Chr12:11933837-11978796	COR	Control	OK	190.55	159.935	-0.252684	-0.352825	0.71135	0.995311	no
XLOC_001754	XLOC_001754	KWMTBOMO07392	Bomo_Chr12:11982871-11989876	COR	Control	NOTEST	1.17729	0.786275	-0.58236	0	1	1	no
XLOC_001755	XLOC_001755	KWMTBOMO07393	Bomo_Chr12:11991258-12003560	COR	Control	OK	69.3512	184.57	1.41218	0.865115	0.37285	0.995311	no
XLOC_001756	XLOC_001756	KWMTBOMO07397	Bomo_Chr12:12024360-12034723	COR	Control	OK	2.13954	6.86736	1.68246	1.0039	0.3679	0.995311	no
XLOC_001757	XLOC_001757	KWMTBOMO07402	Bomo_Chr12:12092389-12093216	COR	Control	OK	5.47544	2.5045	-1.01314	-0.857847	0.5378	0.995311	no
XLOC_001758	XLOC_001758	KWMTBOMO07413	Bomo_Chr12:12451817-12456702	COR	Control	OK	10.6818	10.4854	-0.0267747	-0.0314878	0.97765	0.996108	no
XLOC_001759	XLOC_001759	KWMTBOMO07415	Bomo_Chr12:12462006-12463752	COR	Control	OK	169.162	119.893	-0.496657	-0.711399	0.46835	0.995311	no
XLOC_001760	XLOC_001760	KWMTBOMO07417	Bomo_Chr12:12471364-12487664	COR	Control	OK	80.3645	129.892	0.69268	0.988118	0.32185	0.995311	no
XLOC_001761	XLOC_001761	KWMTBOMO07441	Bomo_Chr12:13441876-13444109	COR	Control	OK	28.0404	22.4248	-0.322413	-0.415054	0.6745	0.995311	no
XLOC_001762	XLOC_001762	KWMTBOMO07444	Bomo_Chr12:13487678-13511540	COR	Control	OK	3.655	3.66013	0.00202267	0.00193547	0.9811	0.996644	no
XLOC_001763	XLOC_001763	KWMTBOMO07446	Bomo_Chr12:13598165-13658450	COR	Control	OK	6.04354	1.65146	-2.90726	-1.76017	0.12635	0.995311	no
XLOC_001764	XLOC_001764	KWMTBOMO07448	Bomo_Chr12:13674476-13679511	COR	Control	OK	3.60138	4.65957	0.371648	0.425162	0.67205	0.995311	no
XLOC_001765	XLOC_001765	-	Bomo_Chr12:13679676-13681133	COR	Control	OK	1.52756	4.08799	1.42016	1.08292	0.28045	0.995311	no
XLOC_001766	XLOC_001766	KWMTBOMO07450	Bomo_Chr12:13699366-13738274	COR	Control	OK	76.8149	116.094	0.595839	0.72425	0.4631	0.995311	no
XLOC_001767	XLOC_001767	KWMTBOMO07453	Bomo_Chr12:13746198-13796452	COR	Control	OK	7.36951	10.1175	0.457209	0.517584	0.61445	0.995311	no
XLOC_001768	XLOC_001768	KWMTBOMO07456	Bomo_Chr12:13806289-13808176	COR	Control	OK	29.1454	39.5481	0.440339	0.62655	0.53045	0.995311	no
XLOC_001769	XLOC_001769	KWMTBOMO07463	Bomo_Chr12:13839771-13840548	COR	Control	OK	15.4278	13.9765	-0.142526	-0.153474	0.87555	0.995311	no
XLOC_001770	XLOC_001770	KWMTBOMO07470	Bomo_Chr12:13874904-13880134	COR	Control	OK	8.40305	6.72349	-0.321703	-0.450569	0.6555	0.995311	no
XLOC_001771	XLOC_001771	KWMTBOMO07486	Bomo_Chr12:14236961-14242793	COR	Control	OK	1.90689	4.58405	1.2654	1.10425	0.2871	0.995311	no
XLOC_001772	XLOC_001772	KWMTBOMO07487	Bomo_Chr12:14247930-14262639	COR	Control	OK	3.96664	3.2406	-0.291657	-0.276097	0.78745	0.995311	no
XLOC_001773	XLOC_001773	KWMTBOMO07491	Bomo_Chr12:14277685-14329032	COR	Control	OK	21.2853	26.835	0.334258	0.476216	0.6312	0.995311	no
XLOC_001774	XLOC_001774	KWMTBOMO07493	Bomo_Chr12:14395348-14507181	COR	Control	OK	3.28884	20.8834	2.66671	2.52283	0.0312	0.821701	no
XLOC_001775	XLOC_001775	KWMTBOMO07498	Bomo_Chr12:15153963-15166470	COR	Control	OK	2.18253	1.58747	-0.45927	-0.235436	0.7874	0.995311	no
XLOC_001776	XLOC_001776	KWMTBOMO07504	Bomo_Chr12:15218607-15222913	COR	Control	OK	22.4721	17.3695	-0.371582	-0.466191	0.63025	0.995311	no
XLOC_001777	XLOC_001777	KWMTBOMO07507	Bomo_Chr12:15239002-15246244	COR	Control	OK	10.0807	16.1884	0.683361	0.770756	0.4525	0.995311	no
XLOC_001778	XLOC_001778	KWMTBOMO07510	Bomo_Chr12:15266777-15271501	COR	Control	OK	1.82329	3.25521	0.836206	0.896354	0.36645	0.995311	no
XLOC_001779	XLOC_001779	KWMTBOMO07514	Bomo_Chr12:15320935-15323879	COR	Control	OK	27.5819	19.7753	-0.480027	-0.596276	0.55	0.995311	no
XLOC_001780	XLOC_001780	KWMTBOMO07516	Bomo_Chr12:15337356-15362306	COR	Control	OK	5.42858	10.5041	0.952306	1.33247	0.19995	0.995311	no
XLOC_001781	XLOC_001781	KWMTBOMO07518	Bomo_Chr12:15364053-15376720	COR	Control	OK	6.12667	10.777	0.814782	1.03974	0.30075	0.995311	no
XLOC_001782	XLOC_001782	KWMTBOMO07521	Bomo_Chr12:15389471-15398673	COR	Control	OK	4.7316	7.47364	0.659485	0.738838	0.4653	0.995311	no
XLOC_001783	XLOC_001783	KWMTBOMO07538	Bomo_Chr12:17118229-17134460	COR	Control	OK	65.865	66.542	0.014753	0.0205329	0.98345	0.996923	no
XLOC_001784	XLOC_001784	KWMTBOMO07540,KWMTBOMO07541	Bomo_Chr12:17148651-17191335	COR	Control	OK	16.9426	48.2415	1.93045	2.69376	0.0177	0.574695	no
XLOC_001785	XLOC_001785	KWMTBOMO07543	Bomo_Chr12:17217842-17225240	COR	Control	OK	35.048	20.4133	-0.779822	-1.12568	0.2584	0.995311	no
XLOC_001786	XLOC_001786	KWMTBOMO07547	Bomo_Chr12:17247307-17248653	COR	Control	OK	59.3728	46.2818	-0.359359	-0.494691	0.6032	0.995311	no
XLOC_001787	XLOC_001787	KWMTBOMO07549	Bomo_Chr12:17256174-17276824	COR	Control	OK	29.9089	26.7808	-0.159375	-0.134296	0.88775	0.995311	no
XLOC_001788	XLOC_001788	KWMTBOMO07552	Bomo_Chr12:17316047-17318126	COR	Control	OK	3.79274	9.80466	1.37023	0.811504	0.40635	0.995311	no
XLOC_001789	XLOC_001789	KWMTBOMO07555	Bomo_Chr12:17389244-17400499	COR	Control	OK	31.6858	25.1016	-0.336054	-0.495226	0.61475	0.995311	no
XLOC_001790	XLOC_001790	KWMTBOMO07556	Bomo_Chr12:17406860-17429337	COR	Control	OK	6.33162	3.75435	-0.754009	-0.853962	0.4055	0.995311	no
XLOC_001791	XLOC_001791	KWMTBOMO07558	Bomo_Chr12:17432327-17437565	COR	Control	OK	3.7836	4.65021	0.297538	0.384	0.6982	0.995311	no
XLOC_001792	XLOC_001792	KWMTBOMO07560	Bomo_Chr12:17440930-17444432	COR	Control	OK	5.85808	6.00192	0.0349939	0.0416294	0.96645	0.995311	no
XLOC_001793	XLOC_001793	KWMTBOMO07562	Bomo_Chr12:17484209-17485611	COR	Control	OK	84.4446	126.321	0.294634	1.15642	0.6731	0.995311	no
XLOC_001794	XLOC_001794	KWMTBOMO07564	Bomo_Chr12:17505475-17508705	COR	Control	OK	163.042	155.536	-0.0679944	-0.0998101	0.915	0.995311	no
XLOC_001795	XLOC_001795	KWMTBOMO07565	Bomo_Chr12:17509613-17519095	COR	Control	OK	9.50032	64.1396	2.75517	3.78275	0.0006	0.135963	no
XLOC_001796	XLOC_001796	KWMTBOMO06936	Bomo_Chr12:64538-77786	COR	Control	OK	6.76574	2.34927	-1.52604	-1.58569	0.13485	0.995311	no
XLOC_001797	XLOC_001797	-	Bomo_Chr12:577340-578101	COR	Control	OK	10.1636	10.5567	0.054739	0.0440707	0.9609	0.995311	no
XLOC_001798	XLOC_001798	KWMTBOMO06964	Bomo_Chr12:663591-669712	COR	Control	OK	4.4895	5.22048	0.217627	0.232384	0.81035	0.995311	no
XLOC_001799	XLOC_001799	KWMTBOMO06968	Bomo_Chr12:757262-758497	COR	Control	OK	26.3237	6.76474	-1.96025	-2.33578	0.0275	0.766968	no
XLOC_001800	XLOC_001800	KWMTBOMO06971	Bomo_Chr12:925396-928240	COR	Control	OK	66.167	83.4467	0.334742	0.475616	0.6256	0.995311	no
XLOC_001801	XLOC_001801	KWMTBOMO06972	Bomo_Chr12:928660-935659	COR	Control	OK	26.7834	18.925	-0.501045	-0.611608	0.5463	0.995311	no
XLOC_001802	XLOC_001802	KWMTBOMO06974	Bomo_Chr12:939211-940173	COR	Control	OK	2146.52	2499.9	0.219869	0.295298	0.76145	0.995311	no
XLOC_001803	XLOC_001803	KWMTBOMO06976	Bomo_Chr12:946745-962642	COR	Control	OK	7.64526	8.0824	0.0802176	0.112102	0.91115	0.995311	no
XLOC_001804	XLOC_001804	KWMTBOMO06984	Bomo_Chr12:1091244-1093234	COR	Control	OK	16.9805	16.1241	-0.0746596	-0.0966012	0.92225	0.995311	no
XLOC_001805	XLOC_001805	KWMTBOMO06986	Bomo_Chr12:1098742-1105207	COR	Control	OK	12.4984	6.81609	-0.87473	-1.01699	0.30775	0.995311	no
XLOC_001806	XLOC_001806	KWMTBOMO06993	Bomo_Chr12:1271152-1273114	COR	Control	OK	1.86147	0.498987	-1.89936	-0.752193	0.3716	0.995311	no
XLOC_001807	XLOC_001807	KWMTBOMO06994	Bomo_Chr12:1311224-1335428	COR	Control	OK	15.9794	9.86925	-0.695197	-0.913603	0.34345	0.995311	no
XLOC_001808	XLOC_001808	KWMTBOMO06995	Bomo_Chr12:1366911-1370197	COR	Control	OK	20.8179	12.9098	-0.689353	-0.796229	0.4203	0.995311	no
XLOC_001809	XLOC_001809	KWMTBOMO06996	Bomo_Chr12:1382848-1387356	COR	Control	OK	2.75613	0.603402	-2.19145	-1.08578	0.20025	0.995311	no
XLOC_001810	XLOC_001810	KWMTBOMO06998	Bomo_Chr12:1461850-1507312	COR	Control	OK	20.4691	27.3629	0.418776	0.598294	0.53805	0.995311	no
XLOC_001811	XLOC_001811	KWMTBOMO06999	Bomo_Chr12:1508510-1515629	COR	Control	OK	37.5114	26.9291	-0.478162	-0.70459	0.47155	0.995311	no
XLOC_001812	XLOC_001812	KWMTBOMO07001	Bomo_Chr12:1568732-1569358	COR	Control	OK	14.6291	6.23933	-1.22938	-0.905103	0.3282	0.995311	no
XLOC_001813	XLOC_001813	KWMTBOMO07009	Bomo_Chr12:1610901-1695547	COR	Control	OK	83.8405	269.876	1.68658	1.61962	0.1184	0.995311	no
XLOC_001814	XLOC_001814	-	Bomo_Chr12:1695663-1704355	COR	Control	OK	1.04861	5.41195	2.36766	2.29446	0.03745	0.92789	no
XLOC_001815	XLOC_001815	-	Bomo_Chr12:1704455-1708966	COR	Control	OK	0.88377	5.01273	2.50385	2.39029	0.0391	0.951433	no
XLOC_001816	XLOC_001816	KWMTBOMO07010	Bomo_Chr12:1771642-1773108	COR	Control	OK	9.06207	1.22308	-2.43522	-2.24112	0.1894	0.995311	no
XLOC_001817	XLOC_001817	KWMTBOMO07015	Bomo_Chr12:1864557-1881007	COR	Control	OK	16.2124	15.0176	-0.110439	-0.0908685	0.9282	0.995311	no
XLOC_001818	XLOC_001818	KWMTBOMO07018	Bomo_Chr12:1908720-1916993	COR	Control	OK	2.28661	2.40757	0.0743656	0.0708375	0.94355	0.995311	no
XLOC_001819	XLOC_001819	KWMTBOMO07019	Bomo_Chr12:1952875-1958280	COR	Control	OK	127.124	93.9632	-0.436067	-0.613472	0.531	0.995311	no
XLOC_001820	XLOC_001820	KWMTBOMO07020	Bomo_Chr12:1961636-1981766	COR	Control	OK	6.51438	4.09081	-0.671242	-0.894372	0.36625	0.995311	no
XLOC_001821	XLOC_001821	KWMTBOMO07025	Bomo_Chr12:2005292-2009207	COR	Control	OK	30.1556	22.995	-0.391102	-0.542257	0.58095	0.995311	no
XLOC_001822	XLOC_001822	KWMTBOMO07027	Bomo_Chr12:2034008-2034744	COR	Control	OK	0.65719	6.01273	3.19364	1.2881	0.24605	0.995311	no
XLOC_001823	XLOC_001823	KWMTBOMO07038	Bomo_Chr12:2277841-2296869	COR	Control	OK	140.657	201.253	0.516827	0.7519	0.43405	0.995311	no
XLOC_001824	XLOC_001824	KWMTBOMO07039	Bomo_Chr12:2320137-2322401	COR	Control	OK	13.9003	19.045	0.594256	0.328575	0.74515	0.995311	no
XLOC_001825	XLOC_001825	KWMTBOMO07041	Bomo_Chr12:2331862-2335332	COR	Control	OK	3.35627	0.835671	-2.00585	-0.80015	0.3502	0.995311	no
XLOC_001826	XLOC_001826	KWMTBOMO07047	Bomo_Chr12:2727656-2729396	COR	Control	OK	7.97761	7.61342	-0.0674121	-0.0799538	0.9338	0.995311	no
XLOC_001827	XLOC_001827	KWMTBOMO07049	Bomo_Chr12:2729671-2744918	COR	Control	OK	27.0775	30.5535	0.17424	0.231697	0.8138	0.995311	no
XLOC_001828	XLOC_001828	KWMTBOMO07058	Bomo_Chr12:2931299-2938642	COR	Control	OK	30.8578	30.2264	-0.0298257	-0.0338593	0.97275	0.995311	no
XLOC_001829	XLOC_001829	KWMTBOMO07063	Bomo_Chr12:2956435-2971666	COR	Control	OK	30.5271	31.1118	0.0273738	0.0402032	0.96715	0.995311	no
XLOC_001830	XLOC_001830	KWMTBOMO07068	Bomo_Chr12:3096820-3100248	COR	Control	OK	3081.5	7212.07	1.22678	1.56423	0.12995	0.995311	no
XLOC_001831	XLOC_001831	KWMTBOMO07070	Bomo_Chr12:3110845-3115125	COR	Control	OK	7.38181	6.80881	-0.116573	-0.12697	0.903	0.995311	no
XLOC_001832	XLOC_001832	KWMTBOMO07072	Bomo_Chr12:3130431-3133147	COR	Control	OK	43.4233	40.2843	-0.108252	-0.160381	0.87095	0.995311	no
XLOC_001833	XLOC_001833	KWMTBOMO07076	Bomo_Chr12:3163435-3178029	COR	Control	OK	42.9364	28.6894	-0.581681	-0.830523	0.4016	0.995311	no
XLOC_001834	XLOC_001834	KWMTBOMO07079	Bomo_Chr12:3193647-3220639	COR	Control	OK	12.7641	22.9185	0.844416	1.12913	0.2601	0.995311	no
XLOC_001835	XLOC_001835	KWMTBOMO07081	Bomo_Chr12:3231447-3235796	COR	Control	OK	95.786	77.5218	-0.305212	-0.427979	0.6643	0.995311	no
XLOC_001836	XLOC_001836	KWMTBOMO07103	Bomo_Chr12:4641730-4643591	COR	Control	OK	855.327	456.132	-0.907023	-1.23294	0.21165	0.995311	no
XLOC_001837	XLOC_001837	KWMTBOMO07107	Bomo_Chr12:4676322-4736359	COR	Control	OK	3.80168	6.21009	1.58378	0.717825	0.3707	0.995311	no
XLOC_001838	XLOC_001838	KWMTBOMO07109	Bomo_Chr12:4738761-4761056	COR	Control	OK	9.68672	15.8461	0.710048	0.743021	0.4451	0.995311	no
XLOC_001839	XLOC_001839	KWMTBOMO07114	Bomo_Chr12:4811073-4853439	COR	Control	OK	431.902	359.259	-0.265679	-0.33536	0.7322	0.995311	no
XLOC_001840	XLOC_001840	KWMTBOMO07116	Bomo_Chr12:4970482-4990882	COR	Control	OK	3.84655	5.8356	0.601316	0.66419	0.48885	0.995311	no
XLOC_001841	XLOC_001841	KWMTBOMO07118	Bomo_Chr12:4997181-5006989	COR	Control	OK	2.2038	6.73401	1.61147	1.62278	0.11475	0.995311	no
XLOC_001842	XLOC_001842	KWMTBOMO07126	Bomo_Chr12:5605525-5608447	COR	Control	OK	48.3839	207.259	2.09884	3.00873	0.00305	0.249435	no
XLOC_001843	XLOC_001843	KWMTBOMO07131	Bomo_Chr12:5785527-5857920	COR	Control	OK	3.19444	4.37514	0.453766	0.503832	0.6107	0.995311	no
XLOC_001844	XLOC_001844	KWMTBOMO07139	Bomo_Chr12:6207775-6241530	COR	Control	OK	3.13943	0.757487	-2.05121	-1.01498	0.21105	0.995311	no
XLOC_001845	XLOC_001845	KWMTBOMO07140	Bomo_Chr12:6265752-6282402	COR	Control	OK	53.4955	40.6222	-0.397152	-0.555988	0.58155	0.995311	no
XLOC_001846	XLOC_001846	KWMTBOMO07142	Bomo_Chr12:6288508-6302390	COR	Control	OK	2.44358	3.02895	0.309824	0.15969	0.87295	0.995311	no
XLOC_001847	XLOC_001847	KWMTBOMO07143	Bomo_Chr12:6306349-6318494	COR	Control	OK	8.00967	21.011	1.39133	1.79934	0.0863	0.995311	no
XLOC_001848	XLOC_001848	KWMTBOMO07145	Bomo_Chr12:6331107-6349839	COR	Control	OK	485.381	644.456	0.408963	0.518007	0.59725	0.995311	no
XLOC_001849	XLOC_001849	KWMTBOMO07147	Bomo_Chr12:6357045-6366769	COR	Control	OK	130.757	312.551	1.2572	1.76187	0.0768	0.995311	no
XLOC_001850	XLOC_001850	KWMTBOMO07150	Bomo_Chr12:6532983-6560157	COR	Control	OK	2.45369	6.69593	1.44833	1.32188	0.19165	0.995311	no
XLOC_001851	XLOC_001851	KWMTBOMO07168	Bomo_Chr12:7021943-7025628	COR	Control	OK	1.46426	1.61296	0.139538	0.0984859	0.91775	0.995311	no
XLOC_001852	XLOC_001852	KWMTBOMO07170	Bomo_Chr12:7052687-7056682	COR	Control	OK	6.23968	11.9929	0.942632	1.16736	0.2411	0.995311	no
XLOC_001853	XLOC_001853	KWMTBOMO07174	Bomo_Chr12:7093186-7094500	COR	Control	OK	1.86769	1.0933	-0.772565	-0.410229	0.6464	0.995311	no
XLOC_001854	XLOC_001854	KWMTBOMO07176	Bomo_Chr12:7117927-7123608	COR	Control	OK	131.7	70.4851	-0.901867	-1.32086	0.1762	0.995311	no
XLOC_001855	XLOC_001855	KWMTBOMO07188	Bomo_Chr12:7556299-7560706	COR	Control	OK	23.3689	8.91563	-1.39018	-1.76229	0.07915	0.995311	no
XLOC_001856	XLOC_001856	KWMTBOMO07190	Bomo_Chr12:7596568-7598825	COR	Control	OK	41.0561	17.1558	-1.2589	-1.72906	0.0842	0.995311	no
XLOC_001857	XLOC_001857	KWMTBOMO07192	Bomo_Chr12:7652770-7670161	COR	Control	OK	11.2502	8.60939	-0.597755	-0.328985	0.76635	0.995311	no
XLOC_001858	XLOC_001858	KWMTBOMO07196	Bomo_Chr12:7734572-7760245	COR	Control	OK	14.186	14.0874	-0.0100589	-0.0128055	0.9903	0.997319	no
XLOC_001859	XLOC_001859	KWMTBOMO07199	Bomo_Chr12:7780007-7787421	COR	Control	OK	6.16036	3.39119	-0.861224	-0.709198	0.44645	0.995311	no
XLOC_001860	XLOC_001860	KWMTBOMO07201	Bomo_Chr12:7798227-7818290	COR	Control	OK	11.7116	11.0785	-0.0801745	-0.106558	0.9175	0.995311	no
XLOC_001861	XLOC_001861	KWMTBOMO07205	Bomo_Chr12:7841554-7857286	COR	Control	OK	17.7567	16.6524	-0.0926337	-0.115465	0.90525	0.995311	no
XLOC_001862	XLOC_001862	KWMTBOMO07215	Bomo_Chr12:8383995-8392856	COR	Control	OK	115.231	95.0091	-0.278394	-0.391468	0.689	0.995311	no
XLOC_001863	XLOC_001863	KWMTBOMO07216	Bomo_Chr12:8394313-8408532	COR	Control	OK	26.3693	21.5535	-0.290939	-0.428383	0.65205	0.995311	no
XLOC_001864	XLOC_001864	KWMTBOMO07217	Bomo_Chr12:8413822-8414691	COR	Control	OK	20.3695	20.5701	0.0141446	0.0162956	0.9886	0.997251	no
XLOC_001865	XLOC_001865	KWMTBOMO07220	Bomo_Chr12:8477850-8479880	COR	Control	OK	3.68057	10.4835	1.88499	1.27891	0.06545	0.995311	no
XLOC_001866	XLOC_001866	KWMTBOMO07224	Bomo_Chr12:8589214-8595409	COR	Control	OK	6.19916	9.56029	0.624982	0.661704	0.504	0.995311	no
XLOC_001867	XLOC_001867	KWMTBOMO07225	Bomo_Chr12:8598669-8603170	COR	Control	OK	3.99789	7.77448	0.959508	0.787405	0.42945	0.995311	no
XLOC_001868	XLOC_001868	KWMTBOMO07227	Bomo_Chr12:8607285-8619631	COR	Control	OK	1.92177	4.90211	1.35097	0.808066	0.40115	0.995311	no
XLOC_001869	XLOC_001869	KWMTBOMO07229	Bomo_Chr12:8640866-8643291	COR	Control	OK	4.24475	1.91327	-1.14963	-0.819764	0.4154	0.995311	no
XLOC_001870	XLOC_001870	KWMTBOMO07237	Bomo_Chr12:8841390-8853758	COR	Control	OK	13.2473	39.0058	1.55799	2.21062	0.03015	0.809732	no
XLOC_001871	XLOC_001871	KWMTBOMO07238	Bomo_Chr12:8916196-8918117	COR	Control	OK	2.38732	0.274517	-3.12042	-0.829015	0.29825	0.995311	no
XLOC_001872	XLOC_001872	KWMTBOMO07241	Bomo_Chr12:8940717-8945030	COR	Control	OK	6.92074	6.21214	-0.155835	-0.206224	0.8328	0.995311	no
XLOC_001873	XLOC_001873	KWMTBOMO07242	Bomo_Chr12:8950372-8977748	COR	Control	OK	2.62987	4.72756	0.846105	0.645976	0.50115	0.995311	no
XLOC_001874	XLOC_001874	KWMTBOMO07245	Bomo_Chr12:8993369-9001124	COR	Control	OK	52.8016	104.759	0.988425	1.39078	0.16575	0.995311	no
XLOC_001875	XLOC_001875	KWMTBOMO07246	Bomo_Chr12:9013104-9014645	COR	Control	OK	3.20464	17.3281	1.07171	1.96463	0.2945	0.995311	no
XLOC_001876	XLOC_001876	KWMTBOMO07248	Bomo_Chr12:9033272-9035755	COR	Control	OK	1.78526	2.41707	0.437131	0.383312	0.7105	0.995311	no
XLOC_001877	XLOC_001877	KWMTBOMO07250	Bomo_Chr12:9109027-9119046	COR	Control	OK	73.9589	34.4297	-1.10307	-1.59055	0.1112	0.995311	no
XLOC_001878	XLOC_001878	KWMTBOMO07251	Bomo_Chr12:9121478-9149174	COR	Control	OK	30.6934	36.5391	0.25151	0.307808	0.7545	0.995311	no
XLOC_001879	XLOC_001879	KWMTBOMO07252	Bomo_Chr12:9121478-9149174	COR	Control	OK	4.45948	11.1259	1.31898	0.793727	0.4936	0.995311	no
XLOC_001880	XLOC_001880	KWMTBOMO07255	Bomo_Chr12:9175800-9181474	COR	Control	OK	2.03748	1.0933	-0.898096	-0.484406	0.6183	0.995311	no
XLOC_001881	XLOC_001881	KWMTBOMO07261	Bomo_Chr12:9215262-9227315	COR	Control	OK	1.15409	1.91667	0.731843	0.388096	0.70815	0.995311	no
XLOC_001882	XLOC_001882	KWMTBOMO07264	Bomo_Chr12:9499049-9502908	COR	Control	OK	45.3967	29.1426	-0.639458	-0.918406	0.35115	0.995311	no
XLOC_001883	XLOC_001883	KWMTBOMO07267	Bomo_Chr12:9532923-9534438	COR	Control	OK	3.2453	3.6654	0.17562	0.160233	0.8652	0.995311	no
XLOC_001884	XLOC_001884	KWMTBOMO07278	Bomo_Chr12:9894783-9914246	COR	Control	OK	19.097	21.1646	0.148313	0.218989	0.8216	0.995311	no
XLOC_001885	XLOC_001885	KWMTBOMO07279	Bomo_Chr12:9920968-9932550	COR	Control	OK	20.254	25.1812	0.314143	0.463303	0.6408	0.995311	no
XLOC_001886	XLOC_001886	KWMTBOMO07280	Bomo_Chr12:9939873-9942183	COR	Control	OK	5.82402	2.45813	-1.24445	-0.723424	0.4767	0.995311	no
XLOC_001887	XLOC_001887	KWMTBOMO07283	Bomo_Chr12:9986164-9990289	COR	Control	OK	11.4545	9.4135	-0.28311	-0.370468	0.7098	0.995311	no
XLOC_001888	XLOC_001888	KWMTBOMO07288	Bomo_Chr12:10026193-10035022	COR	Control	OK	2.85411	8.13815	1.51166	1.80952	0.0783	0.995311	no
XLOC_001889	XLOC_001889	KWMTBOMO07290	Bomo_Chr12:10040931-10059158	COR	Control	OK	3.71662	2.22405	-0.740803	-0.910651	0.35335	0.995311	no
XLOC_001890	XLOC_001890	KWMTBOMO07294	Bomo_Chr12:10083351-10085848	COR	Control	OK	24.9971	19.9401	-0.326091	-0.464215	0.6398	0.995311	no
XLOC_001891	XLOC_001891	KWMTBOMO07296	Bomo_Chr12:10119011-10126828	COR	Control	OK	5.70302	6.50386	0.189568	0.20506	0.8418	0.995311	no
XLOC_001892	XLOC_001892	KWMTBOMO07299	Bomo_Chr12:10145578-10146617	COR	Control	OK	12.578	6.63498	-0.922735	-0.803934	0.43365	0.995311	no
XLOC_001893	XLOC_001893	KWMTBOMO07304	Bomo_Chr12:10189806-10199374	COR	Control	OK	4.0514	7.10204	0.809812	0.872892	0.40455	0.995311	no
XLOC_001894	XLOC_001894	KWMTBOMO07312	Bomo_Chr12:10499435-10523903	COR	Control	OK	13.1649	11.6127	-0.180995	-0.26327	0.7856	0.995311	no
XLOC_001895	XLOC_001895	KWMTBOMO07314	Bomo_Chr12:10532994-10544325	COR	Control	OK	3.49123	25.1021	2.846	2.70819	0.03625	0.908505	no
XLOC_001896	XLOC_001896	KWMTBOMO07315	Bomo_Chr12:10544839-10560417	COR	Control	OK	15.0551	17.9034	0.249981	0.350867	0.7325	0.995311	no
XLOC_001897	XLOC_001897	KWMTBOMO07317	Bomo_Chr12:10574330-10578685	COR	Control	OK	8.15545	6.53424	-0.319744	-0.441154	0.65335	0.995311	no
XLOC_001898	XLOC_001898	KWMTBOMO07321	Bomo_Chr12:10603351-10605016	COR	Control	OK	8.06214	6.84189	-0.236767	-0.265931	0.78765	0.995311	no
XLOC_001899	XLOC_001899	KWMTBOMO07324	Bomo_Chr12:10629826-10642100	COR	Control	OK	9.02805	11.8612	0.393769	0.263006	0.77865	0.995311	no
XLOC_001900	XLOC_001900	KWMTBOMO07327	Bomo_Chr12:10657516-10670035	COR	Control	OK	1.84646	1.67286	-0.142446	-0.0745153	0.9416	0.995311	no
XLOC_001901	XLOC_001901	KWMTBOMO07329	Bomo_Chr12:10677846-10682549	COR	Control	OK	41.7381	45.7613	0.132763	0.195101	0.84425	0.995311	no
XLOC_001902	XLOC_001902	KWMTBOMO07333	Bomo_Chr12:10734517-10736510	COR	Control	OK	4.4175	8.56501	0.866515	1.30922	0.34015	0.995311	no
XLOC_001903	XLOC_001903	KWMTBOMO07334	Bomo_Chr12:10744540-10748169	COR	Control	OK	16.8861	14.7835	-0.191847	-0.246045	0.7991	0.995311	no
XLOC_001904	XLOC_001904	-	Bomo_Chr12:10815857-10816806	COR	Control	OK	18.7941	100.805	2.42321	2.29119	0.04745	0.992578	no
XLOC_001905	XLOC_001905	KWMTBOMO07339	Bomo_Chr12:10819939-10823401	COR	Control	OK	12.8619	23.076	0.843289	1.06523	0.2815	0.995311	no
XLOC_001906	XLOC_001906	-	Bomo_Chr12:10839366-10840332	COR	Control	OK	1.93097	5.85347	1.59997	1.00238	0.3392	0.995311	no
XLOC_001907	XLOC_001907	KWMTBOMO07342	Bomo_Chr12:10860378-10865101	COR	Control	OK	1.72227	2.58954	0.588387	0.424885	0.6694	0.995311	no
XLOC_001908	XLOC_001908	KWMTBOMO07349	Bomo_Chr12:10896877-10898088	COR	Control	OK	15.0647	15.4091	0.0326175	0.0152814	0.9408	0.995311	no
XLOC_001909	XLOC_001909	KWMTBOMO07351	Bomo_Chr12:10959291-10998053	COR	Control	OK	7.72287	6.9307	-0.156135	-0.17241	0.8568	0.995311	no
XLOC_001910	XLOC_001910	KWMTBOMO07358	Bomo_Chr12:11125386-11130639	COR	Control	OK	7.54138	0.825435	-3.1916	-0.846644	0.2933	0.995311	no
XLOC_001911	XLOC_001911	KWMTBOMO07367	Bomo_Chr12:11382157-11382922	COR	Control	OK	1818.89	2337.05	0.361624	0.480677	0.628	0.995311	no
XLOC_001912	XLOC_001912	KWMTBOMO07369	Bomo_Chr12:11389650-11391119	COR	Control	OK	5.95358	4.0247	-0.564876	-0.57193	0.57565	0.995311	no
XLOC_001913	XLOC_001913	KWMTBOMO07370	Bomo_Chr12:11394574-11409422	COR	Control	OK	9.02868	15.6645	0.794916	1.14041	0.2528	0.995311	no
XLOC_001914	XLOC_001914	KWMTBOMO07374	Bomo_Chr12:11494583-11520518	COR	Control	OK	52.6994	70.2481	0.414673	0.571384	0.5649	0.995311	no
XLOC_001915	XLOC_001915	KWMTBOMO07376	Bomo_Chr12:11535128-11537543	COR	Control	OK	46.687	33.8136	-0.465419	-0.622427	0.52905	0.995311	no
XLOC_001916	XLOC_001916	KWMTBOMO07378	Bomo_Chr12:11545164-11556538	COR	Control	OK	48.9831	11.4272	-2.09982	-2.94141	0.0059	0.37141	no
XLOC_001917	XLOC_001917	KWMTBOMO07379	Bomo_Chr12:11560148-11564112	COR	Control	OK	2.19803	2.30176	0.0665248	0.0716925	0.9438	0.995311	no
XLOC_001918	XLOC_001918	KWMTBOMO07381	Bomo_Chr12:11591981-11593985	COR	Control	OK	5.83491	11.0123	0.916337	1.06769	0.28945	0.995311	no
XLOC_001919	XLOC_001919	KWMTBOMO07383	Bomo_Chr12:11596081-11626274	COR	Control	OK	8.27499	5.01526	-0.318733	-0.705826	0.8069	0.995311	no
XLOC_001920	XLOC_001920	-	Bomo_Chr12:11661139-11662832	COR	Control	OK	7.00189	4.16461	-0.749562	-0.741038	0.45055	0.995311	no
XLOC_001921	XLOC_001921	KWMTBOMO07388	Bomo_Chr12:11895261-11903151	COR	Control	OK	3.75076	4.28997	0.193784	0.095965	0.92815	0.995311	no
XLOC_001922	XLOC_001922	KWMTBOMO07390	Bomo_Chr12:11907336-11931593	COR	Control	OK	10.3808	6.90368	-0.588473	-0.816622	0.41955	0.995311	no
XLOC_001923	XLOC_001923	KWMTBOMO07394	Bomo_Chr12:11991258-12003560	COR	Control	OK	204.508	435.416	1.09024	1.25221	0.2134	0.995311	no
XLOC_001924	XLOC_001924	KWMTBOMO07398	Bomo_Chr12:12024360-12034723	COR	Control	OK	23.1602	16.4433	-0.494148	-0.590026	0.5393	0.995311	no
XLOC_001925	XLOC_001925	KWMTBOMO07401	Bomo_Chr12:12076655-12080554	COR	Control	OK	3.14637	1.35391	-1.21656	-0.656384	0.51735	0.995311	no
XLOC_001926	XLOC_001926	KWMTBOMO07403	Bomo_Chr12:12097000-12101904	COR	Control	OK	2.56078	7.74724	1.5971	0.959746	0.3329	0.995311	no
XLOC_001927	XLOC_001927	KWMTBOMO07414	Bomo_Chr12:12457260-12457862	COR	Control	OK	26.485	7.55173	-1.8103	-1.71134	0.1048	0.995311	no
XLOC_001928	XLOC_001928	KWMTBOMO07416	Bomo_Chr12:12465528-12467649	COR	Control	OK	7.72499	6.4277	-0.265229	-0.128501	0.8875	0.995311	no
XLOC_001929	XLOC_001929	KWMTBOMO07419	Bomo_Chr12:12494288-12496160	COR	Control	OK	22.5835	12.4948	-0.853945	-1.07986	0.27575	0.995311	no
XLOC_001930	XLOC_001930	KWMTBOMO07438	Bomo_Chr12:13333108-13334073	COR	Control	OK	0	2.47532	inf	nan	0.00695	0.37141	no
XLOC_001931	XLOC_001931	KWMTBOMO07439	Bomo_Chr12:13411812-13418702	COR	Control	OK	10.0839	8.63303	-0.22411	-0.269252	0.78725	0.995311	no
XLOC_001932	XLOC_001932	KWMTBOMO07440	Bomo_Chr12:13427398-13439209	COR	Control	OK	11.9443	9.78375	-0.287863	-0.402029	0.69705	0.995311	no
XLOC_001933	XLOC_001933	KWMTBOMO07442	Bomo_Chr12:13444496-13453209	COR	Control	OK	9.16225	10.7762	0.530293	0.353367	0.52085	0.995311	no
XLOC_001934	XLOC_001934	KWMTBOMO07445	Bomo_Chr12:13514547-13589609	COR	Control	OK	12.7908	10.271	-0.31653	-0.442135	0.6612	0.995311	no
XLOC_001935	XLOC_001935	KWMTBOMO07447	Bomo_Chr12:13664578-13668923	COR	Control	OK	1.42787	4.08361	1.51598	0.893225	0.3929	0.995311	no
XLOC_001936	XLOC_001936	KWMTBOMO07449	Bomo_Chr12:13674476-13679511	COR	Control	OK	1.01087	1.68938	0.740899	0.457096	0.6441	0.995311	no
XLOC_001937	XLOC_001937	-	Bomo_Chr12:13683913-13687931	COR	Control	OK	1.04176	5.48028	2.39523	1.05307	0.2762	0.995311	no
XLOC_001938	XLOC_001938	KWMTBOMO07451	Bomo_Chr12:13699366-13738274	COR	Control	OK	22.952	28.409	0.307728	0.162372	0.8656	0.995311	no
XLOC_001939	XLOC_001939	KWMTBOMO07462	Bomo_Chr12:13831316-13837771	COR	Control	OK	15.9908	11.6448	-0.457557	-0.560363	0.5593	0.995311	no
XLOC_001940	XLOC_001940	KWMTBOMO07464	Bomo_Chr12:13840768-13841733	COR	Control	OK	9.15645	6.74395	-0.441194	-0.388747	0.7043	0.995311	no
XLOC_001941	XLOC_001941	KWMTBOMO07471	Bomo_Chr12:13881602-13887818	COR	Control	OK	6.95623	11.6921	0.749162	0.838577	0.4202	0.995311	no
XLOC_001942	XLOC_001942	KWMTBOMO07478	Bomo_Chr12:14051355-14061403	COR	Control	OK	3.20307	7.44117	1.21608	1.20729	0.22925	0.995311	no
XLOC_001943	XLOC_001943	KWMTBOMO07485	Bomo_Chr12:14196205-14197995	COR	Control	OK	607.725	503.092	-0.272596	-0.385655	0.6904	0.995311	no
XLOC_001944	XLOC_001944	KWMTBOMO07488	Bomo_Chr12:14266579-14275334	COR	Control	OK	59.1518	72.9097	0.301688	0.430159	0.6561	0.995311	no
XLOC_001945	XLOC_001945	KWMTBOMO07494	Bomo_Chr12:14512633-14623428	COR	Control	OK	2.57093	4.11222	0.677626	0.685623	0.5055	0.995311	no
XLOC_001946	XLOC_001946	KWMTBOMO07499	Bomo_Chr12:15153963-15166470	COR	Control	OK	68.098	49.5538	-0.458618	-0.633596	0.5173	0.995311	no
XLOC_001947	XLOC_001947	KWMTBOMO07501	Bomo_Chr12:15173057-15182325	COR	Control	OK	4.93592	9.20468	0.899048	1.10597	0.2672	0.995311	no
XLOC_001948	XLOC_001948	KWMTBOMO07506	Bomo_Chr12:15230970-15236261	COR	Control	OK	11.3392	8.80716	-0.364576	-0.411536	0.67775	0.995311	no
XLOC_001949	XLOC_001949	KWMTBOMO07509	Bomo_Chr12:15257135-15262211	COR	Control	OK	231.518	481.013	1.05495	1.4439	0.1445	0.995311	no
XLOC_001950	XLOC_001950	KWMTBOMO07512	Bomo_Chr12:15283924-15292072	COR	Control	OK	70.7851	82.2617	0.216774	0.307549	0.7438	0.995311	no
XLOC_001951	XLOC_001951	KWMTBOMO07515	Bomo_Chr12:15324294-15332263	COR	Control	OK	9.5259	10.6416	0.159793	0.234702	0.8109	0.995311	no
XLOC_001952	XLOC_001952	KWMTBOMO07518	Bomo_Chr12:15364053-15376720	COR	Control	OK	1.16555	1.71477	0.557003	0.262008	0.7424	0.995311	no
XLOC_001953	XLOC_001953	KWMTBOMO07519	Bomo_Chr12:15379030-15385973	COR	Control	OK	20.899	17.0817	-0.290984	-0.389275	0.6929	0.995311	no
XLOC_001954	XLOC_001954	KWMTBOMO07528	Bomo_Chr12:16428081-16439406	COR	Control	OK	7.94908	7.4018	-0.102911	-0.123054	0.90035	0.995311	no
XLOC_001955	XLOC_001955	KWMTBOMO07537	Bomo_Chr12:17113307-17115172	COR	Control	OK	7.28992	7.39348	0.0203517	0.0194689	0.97825	0.996108	no
XLOC_001956	XLOC_001956	KWMTBOMO07539	Bomo_Chr12:17135282-17143102	COR	Control	OK	7.80126	9.41117	0.368832	0.378079	0.7936	0.995311	no
XLOC_001957	XLOC_001957	KWMTBOMO07548	Bomo_Chr12:17249089-17255746	COR	Control	OK	12.5889	7.35042	-0.77625	-0.866166	0.37945	0.995311	no
XLOC_001958	XLOC_001958	KWMTBOMO07550	Bomo_Chr12:17256174-17276824	COR	Control	OK	22.6396	28.4712	0.330657	0.38225	0.6946	0.995311	no
XLOC_001959	XLOC_001959	KWMTBOMO07553	Bomo_Chr12:17332953-17348876	COR	Control	OK	77.6067	67.9369	-0.191985	-0.269733	0.7879	0.995311	no
XLOC_001960	XLOC_001960	KWMTBOMO07554	Bomo_Chr12:17357232-17373075	COR	Control	OK	481.18	326.688	0.69093	0.700868	0.49815	0.995311	no
XLOC_001961	XLOC_001961	KWMTBOMO07559	Bomo_Chr12:17437718-17440466	COR	Control	OK	21.7252	15.5776	-0.479893	-0.68406	0.4933	0.995311	no
XLOC_001962	XLOC_001962	KWMTBOMO07561	Bomo_Chr12:17452812-17463514	COR	Control	OK	2.19505	11.1152	2.34021	1.83407	0.06525	0.995311	no
XLOC_001963	XLOC_001963	KWMTBOMO07563	Bomo_Chr12:17492285-17500163	COR	Control	OK	33.1521	36.9026	0.154621	0.218105	0.82315	0.995311	no
XLOC_001964	XLOC_001964	KWMTBOMO06937	Bomo_Chr12:64538-77786	COR	Control	NOTEST	1.36615	0	#NAME?	0	1	1	no
XLOC_001965	XLOC_001965	-	Bomo_Chr12:281065-281421	COR	Control	OK	25.0726	0	#NAME?	nan	0.00045	0.10877	no
XLOC_001966	XLOC_001966	KWMTBOMO06965	Bomo_Chr12:674667-675228	COR	Control	OK	6.14475	3.15301	-0.962628	-0.554719	0.5772	0.995311	no
XLOC_001967	XLOC_001967	KWMTBOMO06972	Bomo_Chr12:928660-935659	COR	Control	OK	6.38495	6.61233	0.0504832	0.0228753	0.63575	0.995311	no
XLOC_001968	XLOC_001968	KWMTBOMO06980	Bomo_Chr12:1018816-1020580	COR	Control	OK	1.81283	3.5064	0.951749	0.831622	0.42375	0.995311	no
XLOC_001969	XLOC_001969	KWMTBOMO06983	Bomo_Chr12:1090393-1091128	COR	Control	OK	17.777	17.009	-0.0637135	-0.0685643	0.94655	0.995311	no
XLOC_001970	XLOC_001970	KWMTBOMO06985	Bomo_Chr12:1097688-1098263	COR	Control	OK	5.60862	5.05944	-0.148668	-0.105287	0.9145	0.995311	no
XLOC_001971	XLOC_001971	-	Bomo_Chr12:1263009-1263494	COR	Control	OK	4.06402	10.6179	1.38552	0.791532	0.43695	0.995311	no
XLOC_001972	XLOC_001972	-	Bomo_Chr12:1264070-1264653	COR	Control	OK	3.05212	2.97235	-0.0382058	-0.0178995	0.9408	0.995311	no
XLOC_001973	XLOC_001973	KWMTBOMO06993	Bomo_Chr12:1268445-1269654	COR	Control	OK	1.5194	0.187551	-3.01815	-0.80317	0.2915	0.995311	no
XLOC_001974	XLOC_001974	-	Bomo_Chr12:1308666-1308961	COR	Control	OK	14.0692	10.1264	-0.474412	-0.259345	0.8025	0.995311	no
XLOC_001975	XLOC_001975	-	Bomo_Chr12:1377334-1379442	COR	Control	OK	2.10636	2.08084	-0.0175838	-0.0167296	0.97655	0.996108	no
XLOC_001976	XLOC_001976	-	Bomo_Chr12:1709059-1710209	COR	Control	OK	0.496391	3.38682	2.77038	1.29766	0.2191	0.995311	no
XLOC_001977	XLOC_001977	-	Bomo_Chr12:1711194-1712435	COR	Control	OK	1.13302	5.8168	2.36006	1.415	0.2005	0.995311	no
XLOC_001978	XLOC_001978	-	Bomo_Chr12:1712527-1716113	COR	Control	OK	0.873736	6.02743	2.78627	2.73982	0.02615	0.75247	no
XLOC_001979	XLOC_001979	-	Bomo_Chr12:1766818-1767700	COR	Control	OK	2.41512	0	#NAME?	nan	0.00845	0.373766	no
XLOC_001980	XLOC_001980	-	Bomo_Chr12:1768483-1769355	COR	Control	OK	2.97596	2.25514	-0.40014	-0.287959	0.7766	0.995311	no
XLOC_001981	XLOC_001981	-	Bomo_Chr12:1846752-1848303	COR	Control	NOTEST	1.39839	0.140002	-3.32025	0	1	1	no
XLOC_001982	XLOC_001982	-	Bomo_Chr12:1850955-1851751	COR	Control	OK	2.16913	0	#NAME?	nan	0.00825	0.373766	no
XLOC_001983	XLOC_001983	KWMTBOMO07014	Bomo_Chr12:1856023-1856192	COR	Control	OK	208.951	106.344	-0.97443	-0.889736	0.3758	0.995311	no
XLOC_001984	XLOC_001984	KWMTBOMO07015	Bomo_Chr12:1862017-1863011	COR	Control	OK	362.511	698.471	0.946174	1.32689	0.1753	0.995311	no
XLOC_001985	XLOC_001985	-	Bomo_Chr12:1959015-1960325	COR	Control	OK	7.97176	12.1023	0.602309	0.682382	0.50605	0.995311	no
XLOC_001986	XLOC_001986	-	Bomo_Chr12:1961011-1961586	COR	Control	OK	5.9202	9.10699	0.621327	0.530367	0.58765	0.995311	no
XLOC_001987	XLOC_001987	KWMTBOMO07032	Bomo_Chr12:2225250-2225627	COR	Control	OK	15.6674	2.07082	-2.91949	-1.19536	0.25915	0.995311	no
XLOC_001988	XLOC_001988	KWMTBOMO07039	Bomo_Chr12:2316773-2317252	COR	Control	OK	7.87962	2.71012	-1.53977	-0.880591	0.36115	0.995311	no
XLOC_001989	XLOC_001989	KWMTBOMO07044	Bomo_Chr12:2397692-2397908	COR	Control	OK	45.9891	51.734	0.169821	0.141018	0.89855	0.995311	no
XLOC_001990	XLOC_001990	KWMTBOMO07045	Bomo_Chr12:2399895-2400419	COR	Control	OK	3.59271	9.94574	1.46901	0.857404	0.37095	0.995311	no
XLOC_001991	XLOC_001991	-	Bomo_Chr12:2939719-2940241	COR	Control	OK	8.67434	0.588631	-3.88132	-1.04454	0.25525	0.995311	no
XLOC_001992	XLOC_001992	KWMTBOMO07067	Bomo_Chr12:3091747-3092364	COR	Control	OK	1.68445	6.82488	2.01852	1.12519	0.23345	0.995311	no
XLOC_001993	XLOC_001993	KWMTBOMO07067	Bomo_Chr12:3092635-3093577	COR	Control	OK	0	4.08361	inf	nan	0.00095	0.135963	no
XLOC_001994	XLOC_001994	KWMTBOMO07068	Bomo_Chr12:3096451-3096580	COR	Control	OK	18.1351	180.354	3.31397	1.05367	0.26505	0.995311	no
XLOC_001995	XLOC_001995	KWMTBOMO07082	Bomo_Chr12:3246058-3247413	COR	Control	OK	1.43033	3.27603	1.1956	0.923868	0.36565	0.995311	no
XLOC_001996	XLOC_001996	-	Bomo_Chr12:4045727-4046629	COR	Control	OK	1.67628	0	#NAME?	nan	0.0479	0.992578	no
XLOC_001997	XLOC_001997	-	Bomo_Chr12:4252227-4252368	COR	Control	OK	46.4799	11.2716	-2.04392	-0.526128	0.43965	0.995311	no
XLOC_001998	XLOC_001998	KWMTBOMO07103	Bomo_Chr12:4641238-4641452	COR	Control	OK	108.37	60.0253	-0.852321	-0.821173	0.39345	0.995311	no
XLOC_001999	XLOC_001999	KWMTBOMO07106	Bomo_Chr12:4672433-4674169	COR	Control	OK	3.46081	5.29404	0.61326	0.61692	0.54965	0.995311	no
[truncated: 9,005 more rows]
