# Supplementary material for: Effects of Cordycepin in Cordyceps militaris during Its Infection to Silkworm Larvae
Source: Microorganisms. 2021 Mar 25;9(4):681. doi: 10.3390/microorganisms9040681 (PMC8065576; doi:10.3390/microorganisms9040681)
Supplement: Supplementary file 1 [file microorganisms-09-00681-s001.zip › Supplementary files/Supplementary Table S2.xlsx]

## Sheet: Sheet1
test_id	gene_id	gene	locus	sample_1	sample_2	status	value_1	value_2	log2(fold_change)	test_stat	p_value	q_value	significant	Annotation
TCONS_00000001	XLOC_000001	KWMTBOMO00019	Bomo_Chr1:543810-546065	COR	Control	OK	5.30384	12.6698	1.25629	1.24607	0.2108	0.987268	no
TCONS_00000002	XLOC_000002	KWMTBOMO00021	Bomo_Chr1:552575-554601	COR	Control	OK	15.6836	11.5652	-0.439471	-0.588901	0.5531	0.987268	no
TCONS_00000003	XLOC_000003	KWMTBOMO00024	Bomo_Chr1:609750-610903	COR	Control	OK	1.73193	0.794384	-1.12447	-0.610522	0.53245	0.987268	no
TCONS_00000004	XLOC_000004	KWMTBOMO00039	Bomo_Chr1:1268729-1293445	COR	Control	OK	220.437	246.373	0.160479	0.0980122	0.9188	0.991561	no
TCONS_00000005	XLOC_000005	KWMTBOMO00045	Bomo_Chr1:1332994-1335283	COR	Control	OK	2.34502	0.769291	-1.608	-1.25846	0.231	0.987268	no
TCONS_00000006	XLOC_000006	KWMTBOMO00051	Bomo_Chr1:1448791-1472360	COR	Control	OK	1.02559	4.20896	2.037	0.643537	0.43375	0.987268	no
TCONS_00000007	XLOC_000006	KWMTBOMO00051	Bomo_Chr1:1448791-1472360	COR	Control	OK	3.13667	2.05584	-0.609504	-0.496525	0.6145	0.987268	no
TCONS_00000008	XLOC_000006	KWMTBOMO00051	Bomo_Chr1:1448791-1472360	COR	Control	OK	3.56267	0.00209832	-10.7295	-0.352463	0.10145	0.987268	no
TCONS_00000009	XLOC_000006	KWMTBOMO00051	Bomo_Chr1:1448791-1472360	COR	Control	OK	8.11127e-05	2.80969	15.0801	0.0269078	0.0322	0.987268	no
TCONS_00000010	XLOC_000007	KWMTBOMO00059	Bomo_Chr1:1834817-1882333	COR	Control	OK	3.91241	4.72168	0.271243	0.233731	0.81415	0.991561	no
TCONS_00000011	XLOC_000007	KWMTBOMO00059	Bomo_Chr1:1883064-1899758	COR	Control	OK	2.61231	9.15854	1.80979	1.39534	0.19465	0.987268	no
TCONS_00000012	XLOC_000007	KWMTBOMO00059	Bomo_Chr1:1883064-1899758	COR	Control	OK	1.41965	1.78211	0.32805	0.11816	0.825	0.991561	no
TCONS_00000013	XLOC_000007	KWMTBOMO00059	Bomo_Chr1:1883064-1899758	COR	Control	OK	0.000197638	20.4904	16.6617	0.0265622	0.0672	0.987268	no
TCONS_00000014	XLOC_000008	KWMTBOMO00061	Bomo_Chr1:1931188-1936917	COR	Control	NOTEST	0.812293	0.520281	-0.642707	0	1	1	no
TCONS_00000015	XLOC_000009	KWMTBOMO00065	Bomo_Chr1:1983446-1992106	COR	Control	OK	4.05174	2.24539	-0.851579	-0.826401	0.388	0.987268	no
TCONS_00000016	XLOC_000010	KWMTBOMO00068	Bomo_Chr1:2052184-2058798	COR	Control	OK	10.312	4.80576	-1.10149	-1.10954	0.2803	0.987268	no
TCONS_00000017	XLOC_000011	KWMTBOMO00076	Bomo_Chr1:2275518-2276701	COR	Control	OK	2.87887	0	#NAME?	nan	0.00095	0.168613	no
TCONS_00000018	XLOC_000012	KWMTBOMO00079	Bomo_Chr1:2295223-2302513	COR	Control	OK	3.28595	0	#NAME?	nan	0.0097	0.490187	no
TCONS_00000019	XLOC_000012	KWMTBOMO00079	Bomo_Chr1:2303218-2308162	COR	Control	OK	3.88944	1.10125	-1.82042	-1.08975	0.29415	0.987268	no
TCONS_00000020	XLOC_000013	KWMTBOMO00080	Bomo_Chr1:2315558-2366701	COR	Control	OK	4.99678	3.08603	-0.695247	-0.614115	0.54935	0.987268	no
TCONS_00000021	XLOC_000013	KWMTBOMO00080	Bomo_Chr1:2367815-2396148	COR	Control	NOTEST	1.16222	0.97027	-0.260421	0	1	1	no
TCONS_00000022	XLOC_000013	KWMTBOMO00080	Bomo_Chr1:2367815-2396148	COR	Control	OK	3.50935	3.32345	-0.0785206	-0.0796269	0.94005	0.991561	no
TCONS_00000023	XLOC_000013	KWMTBOMO00080	Bomo_Chr1:2367815-2396148	COR	Control	OK	1.1795	5.32415	2.17438	1.25459	0.32055	0.987268	no
TCONS_00000024	XLOC_000014	KWMTBOMO00094	Bomo_Chr1:2696102-2700491	COR	Control	OK	3.97695	0.320661	-3.63254	-0.977582	0.25795	0.987268	no
TCONS_00000025	XLOC_000014	KWMTBOMO00094	Bomo_Chr1:2701511-2703780	COR	Control	OK	2.78713	1.55604	-0.840897	-0.626564	0.5523	0.987268	no
TCONS_00000026	XLOC_000014	KWMTBOMO00094	Bomo_Chr1:2704917-2716305	COR	Control	OK	3.58201	1.33925	-1.41934	-0.676826	0.3319	0.987268	no
TCONS_00000027	XLOC_000014	KWMTBOMO00094	Bomo_Chr1:2716367-2729699	COR	Control	OK	4.08999	3.61418	-0.17843	-0.192491	0.8509	0.991561	no
TCONS_00000028	XLOC_000015	KWMTBOMO00097	Bomo_Chr1:2904305-2908814	COR	Control	OK	5.66644	4.71159	-0.266229	-0.194197	0.84645	0.991561	no
TCONS_00000029	XLOC_000015	KWMTBOMO00097	Bomo_Chr1:2904305-2908814	COR	Control	OK	15.0488	10.6683	-0.496314	-0.591527	0.55745	0.987268	no
TCONS_00000030	XLOC_000016	KWMTBOMO00102	Bomo_Chr1:3029427-3105961	COR	Control	OK	10.5495	5.50897	-0.937321	-1.09377	0.2761	0.987268	no
TCONS_00000031	XLOC_000016	KWMTBOMO00102	Bomo_Chr1:3106637-3133232	COR	Control	OK	106.027	534.826	2.33464	1.4628	0.164	0.987268	no
TCONS_00000032	XLOC_000017	KWMTBOMO00105	Bomo_Chr1:3191826-3197931	COR	Control	OK	8.64247	12.9453	0.582912	0.854014	0.38095	0.987268	no
TCONS_00000033	XLOC_000018	KWMTBOMO00110	Bomo_Chr1:3286545-3296416	COR	Control	OK	6.65924	8.99194	0.433275	0.377941	0.7099	0.991068	no
TCONS_00000034	XLOC_000019	KWMTBOMO00111	Bomo_Chr1:3296574-3431428	COR	Control	OK	27.4955	55.1899	1.00521	1.43706	0.152	0.987268	no
TCONS_00000035	XLOC_000020	KWMTBOMO00122	Bomo_Chr1:3786828-3789361	COR	Control	OK	2.24357	2.75561	0.296574	0.235363	0.81065	0.991561	no
TCONS_00000036	XLOC_000021	KWMTBOMO00131	Bomo_Chr1:4191970-4195186	COR	Control	OK	0.878807	3.42658	1.96315	1.20599	0.2416	0.987268	no
TCONS_00000037	XLOC_000021	KWMTBOMO00131	Bomo_Chr1:4195253-4197338	COR	Control	OK	2.69349	3.341	0.310804	0.267011	0.79265	0.991561	no
TCONS_00000038	XLOC_000022	KWMTBOMO00139	Bomo_Chr1:4354286-4360162	COR	Control	OK	3.39904	2.5622	-0.407742	-0.264543	0.80105	0.991561	no
TCONS_00000039	XLOC_000023	KWMTBOMO00142	Bomo_Chr1:4483838-4485127	COR	Control	OK	8.12189	11.4708	0.498072	0.499929	0.62705	0.987268	no
TCONS_00000040	XLOC_000024	KWMTBOMO00154	Bomo_Chr1:4810295-4818488	COR	Control	OK	15.0394	11.7958	-0.350474	-0.400263	0.6913	0.990461	no
TCONS_00000041	XLOC_000024	KWMTBOMO00154	Bomo_Chr1:4810295-4818488	COR	Control	NOTEST	0	0.000566612	inf	0	1	1	no
TCONS_00000042	XLOC_000024	KWMTBOMO00154	Bomo_Chr1:4810295-4818488	COR	Control	OK	10.3705	4.4343	-1.2257	-0.954573	0.34835	0.987268	no
TCONS_00000043	XLOC_000025	KWMTBOMO00155	Bomo_Chr1:4820086-4829860	COR	Control	OK	2.78507	4.02029	0.529586	0.620418	0.5352	0.987268	no
TCONS_00000044	XLOC_000026	KWMTBOMO00159	Bomo_Chr1:5023191-5029554	COR	Control	OK	11.5529	12.3377	0.0948186	0.11557	0.90555	0.991561	no
TCONS_00000045	XLOC_000026	KWMTBOMO00159	Bomo_Chr1:5023191-5029554	COR	Control	OK	2.3782	0	#NAME?	nan	0.181	0.987268	no
TCONS_00000046	XLOC_000027	KWMTBOMO00160	Bomo_Chr1:5043898-5044624	COR	Control	OK	2.23189	0.36044	-2.63043	-0.670786	0.4214	0.987268	no
TCONS_00000047	XLOC_000027	KWMTBOMO00160	Bomo_Chr1:5045672-5048058	COR	Control	NOTEST	0.982233	1.2439	0.340731	0	1	1	no
TCONS_00000048	XLOC_000027	KWMTBOMO00160	Bomo_Chr1:5045672-5048058	COR	Control	NOTEST	1.0001	9.99786e-05	-13.2882	0	1	1	no
TCONS_00000049	XLOC_000028	KWMTBOMO00168	Bomo_Chr1:5310970-5314940	COR	Control	OK	1.73934	4.2477	1.28815	1.41865	0.1516	0.987268	no
TCONS_00000050	XLOC_000029	KWMTBOMO00171	Bomo_Chr1:5480535-5495459	COR	Control	OK	41.9453	104.471	1.31652	1.90054	0.06115	0.987268	no
TCONS_00000051	XLOC_000030	KWMTBOMO00176	Bomo_Chr1:5616688-5645193	COR	Control	OK	4.85571	5.20031	0.0989158	0.0558033	0.9585	0.991672	no
TCONS_00000052	XLOC_000030	KWMTBOMO00176	Bomo_Chr1:5616688-5645193	COR	Control	OK	3.91389	7.10718	0.860675	0.525044	0.5882	0.987268	no
TCONS_00000053	XLOC_000031	KWMTBOMO00181	Bomo_Chr1:5704128-5715577	COR	Control	OK	5.62689	4.94799	-0.185494	-0.220336	0.83025	0.991561	no
TCONS_00000054	XLOC_000032	KWMTBOMO00184	Bomo_Chr1:5918735-5959539	COR	Control	OK	532.105	203.657	-1.38557	-1.87943	0.0538	0.987268	no
TCONS_00000055	XLOC_000033	KWMTBOMO00188	Bomo_Chr1:5981732-5991509	COR	Control	OK	3.65834	4.60089	0.330726	0.350979	0.7237	0.991561	no
TCONS_00000056	XLOC_000033	KWMTBOMO00188	Bomo_Chr1:5981732-5991509	COR	Control	OK	3.54735	1.12212	-1.66052	-0.999843	0.3653	0.987268	no
TCONS_00000057	XLOC_000034	KWMTBOMO00190	Bomo_Chr1:6049001-6052565	COR	Control	OK	0.146223	4.56357	4.96392	1.60611	0.25105	0.987268	no
TCONS_00000058	XLOC_000034	KWMTBOMO00190	Bomo_Chr1:6053033-6056921	COR	Control	OK	0.859043	10.9189	3.66796	3.67913	0.00875	0.479743	no
TCONS_00000059	XLOC_000034	KWMTBOMO00190	Bomo_Chr1:6070339-6087321	COR	Control	OK	0.148625	4.40516	4.88945	3.82639	0.02	0.784582	no
TCONS_00000060	XLOC_000034	KWMTBOMO00190	Bomo_Chr1:6094253-6100892	COR	Control	OK	0.0735653	1.73103	4.55646	2.19598	0.2037	0.987268	no
TCONS_00000061	XLOC_000035	KWMTBOMO00191	Bomo_Chr1:6130822-6131691	COR	Control	OK	0.175836	3.11476	4.14682	0.845802	0.2449	0.987268	no
TCONS_00000062	XLOC_000035	KWMTBOMO00191	Bomo_Chr1:6131762-6132569	COR	Control	OK	0	4.05834	inf	nan	0.0015	0.177759	no
TCONS_00000063	XLOC_000035	KWMTBOMO00191	Bomo_Chr1:6132658-6147901	COR	Control	OK	0.501899	10.0975	4.33046	4.43471	0.00435	0.403248	no
TCONS_00000064	XLOC_000036	KWMTBOMO00196	Bomo_Chr1:6185434-6214181	COR	Control	OK	17.6646	9.41381	-0.908012	-1.06731	0.26995	0.987268	no
TCONS_00000065	XLOC_000036	KWMTBOMO00196	Bomo_Chr1:6185434-6214181	COR	Control	OK	0.00102569	8.88708	13.0809	0.137811	0.0694	0.987268	no
TCONS_00000066	XLOC_000037	KWMTBOMO00200	Bomo_Chr1:6273189-6278880	COR	Control	OK	30.1913	31.388	0.0560788	0.0778609	0.9382	0.991561	no
TCONS_00000067	XLOC_000038	KWMTBOMO00203	Bomo_Chr1:6341441-6362255	COR	Control	OK	5.90303	6.26151	0.0850552	0.0678068	0.94545	0.991561	no
TCONS_00000068	XLOC_000038	KWMTBOMO00203	Bomo_Chr1:6341441-6362255	COR	Control	OK	3.45534	0.271821	-3.6681	-0.854643	0.2	0.987268	no
TCONS_00000069	XLOC_000038	KWMTBOMO00203	Bomo_Chr1:6341441-6362255	COR	Control	OK	4.8559	14.4663	1.57488	1.54236	0.12295	0.987268	no
TCONS_00000070	XLOC_000039	KWMTBOMO00211	Bomo_Chr1:6576145-6637839	COR	Control	OK	2.56981	4.14146	0.688479	0.854211	0.3933	0.987268	no
TCONS_00000071	XLOC_000040	KWMTBOMO00215	Bomo_Chr1:6857405-6907381	COR	Control	OK	2.34254	2.46829	0.0754385	0.053307	0.95575	0.991672	no
TCONS_00000072	XLOC_000040	KWMTBOMO00215	Bomo_Chr1:6857405-6907381	COR	Control	OK	0.484452	5.35792	3.46725	1.70467	0.21925	0.987268	no
TCONS_00000073	XLOC_000040	KWMTBOMO00215	Bomo_Chr1:6857405-6907381	COR	Control	OK	1.0907	5.34963	2.29418	1.58414	0.14615	0.987268	no
TCONS_00000074	XLOC_000041	KWMTBOMO00221	Bomo_Chr1:7261920-7295743	COR	Control	OK	5.15275	1.73275	-1.57227	-0.958637	0.37045	0.987268	no
TCONS_00000075	XLOC_000041	KWMTBOMO00221	Bomo_Chr1:7325525-7327443	COR	Control	OK	3.22087	2.46036	-0.388585	-0.368734	0.72175	0.991561	no
TCONS_00000076	XLOC_000042	KWMTBOMO00236	Bomo_Chr1:8010207-8013611	COR	Control	OK	2.88067	6.07512	1.07651	1.26679	0.20895	0.987268	no
TCONS_00000077	XLOC_000043	KWMTBOMO00237	Bomo_Chr1:8017435-8026867	COR	Control	OK	27.357	21.209	-0.367234	-0.197121	0.8541	0.991561	no
TCONS_00000078	XLOC_000043	KWMTBOMO00237	Bomo_Chr1:8017435-8026867	COR	Control	OK	129.905	100.449	-0.370998	-0.481747	0.61545	0.987268	no
TCONS_00000079	XLOC_000044	KWMTBOMO00238	Bomo_Chr1:8035406-8055461	COR	Control	OK	4761.15	5523.89	0.214375	0.214418	0.8341	0.991561	no
TCONS_00000080	XLOC_000045	KWMTBOMO00241	Bomo_Chr1:8252221-8264074	COR	Control	OK	6.65362	6.51464	-0.0304552	-0.0338632	0.9741	0.991934	no
TCONS_00000081	XLOC_000045	KWMTBOMO00241	Bomo_Chr1:8252221-8264074	COR	Control	OK	0	1.52721	inf	nan	0.19665	0.987268	no
TCONS_00000082	XLOC_000046	KWMTBOMO00255	Bomo_Chr1:8533980-8537893	COR	Control	OK	13.0181	14.1944	0.12481	0.149124	0.8804	0.991561	no
TCONS_00000083	XLOC_000047	KWMTBOMO00256	Bomo_Chr1:8546549-8560697	COR	Control	OK	12.36	12.6015	0.0279202	0.0386977	0.97	0.9919	no
TCONS_00000084	XLOC_000048	KWMTBOMO00265	Bomo_Chr1:8646050-8649026	COR	Control	OK	12.6623	12.1185	-0.0633262	-0.0703519	0.94085	0.991561	no
TCONS_00000085	XLOC_000049	KWMTBOMO00268	Bomo_Chr1:8697998-8702375	COR	Control	OK	206.054	60.5472	-1.76689	-2.3554	0.0194	0.773555	no
TCONS_00000086	XLOC_000049	KWMTBOMO00268	Bomo_Chr1:8697998-8702375	COR	Control	OK	40.5257	11.2492	-1.84902	-1.01501	0.32755	0.987268	no
TCONS_00000087	XLOC_000050	KWMTBOMO00270	Bomo_Chr1:8728140-8750786	COR	Control	OK	17.382	10.8564	-0.679051	-0.36075	0.73685	0.991561	no
TCONS_00000088	XLOC_000050	KWMTBOMO00270	Bomo_Chr1:8728140-8750786	COR	Control	OK	5.59321	11.3155	1.01655	0.437389	0.5942	0.987268	no
TCONS_00000089	XLOC_000051	KWMTBOMO00277	Bomo_Chr1:8853941-8863772	COR	Control	OK	4.45819	3.12539	-0.512421	-0.484693	0.63505	0.987268	no
TCONS_00000090	XLOC_000052	KWMTBOMO00279	Bomo_Chr1:8878688-8895368	COR	Control	OK	121.691	94.2651	-0.368427	-0.520905	0.6064	0.987268	no
TCONS_00000091	XLOC_000053	KWMTBOMO00291	Bomo_Chr1:9262295-9266757	COR	Control	OK	6.79894	0.00078646	-13.0776	-0.0905348	0.0353	0.987268	no
TCONS_00000092	XLOC_000053	KWMTBOMO00291	Bomo_Chr1:9262295-9266757	COR	Control	OK	18.6714	25.1343	0.428831	0.572791	0.56125	0.987268	no
TCONS_00000093	XLOC_000054	KWMTBOMO00293	Bomo_Chr1:9305551-9319134	COR	Control	OK	109.68	82.0196	-0.419263	-0.582192	0.564	0.987268	no
TCONS_00000094	XLOC_000055	KWMTBOMO00298	Bomo_Chr1:9398177-9403248	COR	Control	OK	3.01732	7.11422	1.23744	1.24637	0.23175	0.987268	no
TCONS_00000095	XLOC_000056	KWMTBOMO00299	Bomo_Chr1:9419617-9422248	COR	Control	OK	8.57378	9.80305	0.193299	0.250782	0.80635	0.991561	no
TCONS_00000096	XLOC_000057	KWMTBOMO00302	Bomo_Chr1:9446998-9451594	COR	Control	OK	20.3343	29.6931	0.546212	0.518557	0.6047	0.987268	no
TCONS_00000097	XLOC_000057	KWMTBOMO00302	Bomo_Chr1:9446998-9451594	COR	Control	OK	41.5052	23.7634	-0.804554	-0.846176	0.38035	0.987268	no
TCONS_00000098	XLOC_000058	KWMTBOMO00315	Bomo_Chr1:9765942-9779432	COR	Control	OK	6.87542	6.69448	-0.0384766	-0.0544057	0.9556	0.991672	no
TCONS_00000099	XLOC_000059	KWMTBOMO00319	Bomo_Chr1:9803826-9812352	COR	Control	OK	133.86	133.067	-0.00857842	-0.00894275	0.99335	0.99546	no
TCONS_00000100	XLOC_000060	KWMTBOMO00326	Bomo_Chr1:9919762-9926475	COR	Control	OK	3.84385	7.81498	1.02369	0.906815	0.33225	0.987268	no
TCONS_00000101	XLOC_000060	KWMTBOMO00326	Bomo_Chr1:9919762-9926475	COR	Control	OK	10.1466	0.00164975	-12.5865	-0.319362	0.0601	0.987268	no
TCONS_00000102	XLOC_000060	KWMTBOMO00326	Bomo_Chr1:9919762-9926475	COR	Control	OK	0	1.53889	inf	nan	0.12255	0.987268	no
TCONS_00000103	XLOC_000061	KWMTBOMO00328	Bomo_Chr1:9950871-9957285	COR	Control	OK	2.00785	4.65036	1.21169	0.675693	0.5269	0.987268	no
TCONS_00000104	XLOC_000061	KWMTBOMO00328	Bomo_Chr1:9959438-9964386	COR	Control	OK	5.95934	5.77002	-0.0465765	-0.0641934	0.9475	0.991672	no
TCONS_00000105	XLOC_000062	KWMTBOMO00329	Bomo_Chr1:9964962-9991365	COR	Control	OK	2.19695	9.07745	2.04678	2.02009	0.05815	0.987268	no
TCONS_00000106	XLOC_000062	KWMTBOMO00329	Bomo_Chr1:9964962-9991365	COR	Control	OK	9.58969e-05	3.74877	15.2546	0.0261956	0.04385	0.987268	no
TCONS_00000107	XLOC_000062	KWMTBOMO00329	Bomo_Chr1:9964962-9991365	COR	Control	OK	1.592	4.19825	1.39895	1.01565	0.3182	0.987268	no
TCONS_00000108	XLOC_000063	KWMTBOMO00331	Bomo_Chr1:10048056-10054678	COR	Control	OK	2.63565	1.31054	-1.008	-0.770908	0.41725	0.987268	no
TCONS_00000109	XLOC_000063	KWMTBOMO00331	Bomo_Chr1:10055735-10061754	COR	Control	OK	2.63754	1.4158	-0.897572	-0.510333	0.6344	0.987268	no
TCONS_00000110	XLOC_000063	KWMTBOMO00331	Bomo_Chr1:10063663-10072754	COR	Control	OK	5.42511	3.05613	-0.827946	-0.33245	0.4748	0.987268	no
TCONS_00000111	XLOC_000063	KWMTBOMO00331	Bomo_Chr1:10063663-10072754	COR	Control	OK	65.6143	34.6915	-0.919426	-1.26245	0.2026	0.987268	no
TCONS_00000112	XLOC_000064	KWMTBOMO00334	Bomo_Chr1:10137205-10223078	COR	Control	OK	9.3895	10.9838	0.226262	0.212594	0.83235	0.991561	no
TCONS_00000113	XLOC_000064	KWMTBOMO00334	Bomo_Chr1:10137205-10223078	COR	Control	OK	11.5726	15.1976	0.393137	0.432078	0.65955	0.987268	no
TCONS_00000114	XLOC_000065	KWMTBOMO00340	Bomo_Chr1:10353252-10356015	COR	Control	OK	4385.8	9254.42	1.0773	1.01294	0.3134	0.987268	no
TCONS_00000115	XLOC_000066	KWMTBOMO00342	Bomo_Chr1:10368455-10381150	COR	Control	OK	21.7738	6.08099	-1.84021	-2.23227	0.03985	0.987268	no
TCONS_00000116	XLOC_000067	KWMTBOMO00345	Bomo_Chr1:10414928-10427471	COR	Control	OK	401.077	215.878	-0.893662	-1.16862	0.2441	0.987268	no
TCONS_00000117	XLOC_000068	-	Bomo_Chr1:10433767-10434944	COR	Control	OK	36.4794	25.4308	-0.520504	-0.604244	0.543	0.987268	no
TCONS_00000118	XLOC_000068	-	Bomo_Chr1:10433767-10434944	COR	Control	OK	0.206508	2.83576	3.77946	0.70184	0.3273	0.987268	no
TCONS_00000119	XLOC_000069	KWMTBOMO00362	Bomo_Chr1:10868129-10877472	COR	Control	OK	5.81147	4.2602	-0.447982	-0.379424	0.70715	0.990543	no
TCONS_00000120	XLOC_000069	KWMTBOMO00362	Bomo_Chr1:10868129-10877472	COR	Control	OK	9.98886	7.84578	-0.348404	-0.394196	0.68995	0.990461	no
TCONS_00000121	XLOC_000070	KWMTBOMO00373	Bomo_Chr1:11094046-11118057	COR	Control	OK	12.6868	16.1739	0.350333	0.491319	0.63225	0.987268	no
TCONS_00000122	XLOC_000071	KWMTBOMO00375	Bomo_Chr1:11155956-11179846	COR	Control	OK	98.6117	99.1628	0.00804009	0.00792889	0.99355	0.99546	no
TCONS_00000123	XLOC_000071	KWMTBOMO00375	Bomo_Chr1:11155956-11179846	COR	Control	OK	66.1047	120.103	0.861445	0.803219	0.42615	0.987268	no
TCONS_00000124	XLOC_000072	KWMTBOMO00379	Bomo_Chr1:11253470-11266181	COR	Control	OK	2.56426	3.04042	0.24573	0.212381	0.83055	0.991561	no
TCONS_00000125	XLOC_000073	KWMTBOMO00388	Bomo_Chr1:11443185-11444834	COR	Control	OK	4.29841	1.7498	-1.29661	-0.611942	0.35875	0.987268	no
TCONS_00000126	XLOC_000074	KWMTBOMO00389	Bomo_Chr1:11459039-11500530	COR	Control	OK	12.908	7.66907	-0.751141	-0.557197	0.58045	0.987268	no
TCONS_00000127	XLOC_000075	KWMTBOMO00391	Bomo_Chr1:11511177-11514397	COR	Control	OK	17.9049	20.097	0.166624	0.20301	0.83365	0.991561	no
TCONS_00000128	XLOC_000076	KWMTBOMO00393	Bomo_Chr1:11553618-11559155	COR	Control	OK	6.11956	4.41728	-0.470269	-0.510175	0.6063	0.987268	no
TCONS_00000129	XLOC_000076	KWMTBOMO00393	Bomo_Chr1:11553618-11559155	COR	Control	NOTEST	0.814795	0.000339513	-11.2288	0	1	1	no
TCONS_00000130	XLOC_000076	KWMTBOMO00393	Bomo_Chr1:11553618-11559155	COR	Control	NOTEST	0.000108129	1.12242	13.3416	0	1	1	no
TCONS_00000131	XLOC_000077	KWMTBOMO00397	Bomo_Chr1:11724580-11725503	COR	Control	OK	5.69776	4.45318	-0.355559	-0.329099	0.74105	0.991561	no
TCONS_00000132	XLOC_000078	KWMTBOMO00400	Bomo_Chr1:11779904-11797486	COR	Control	OK	1.75576	3.5959	1.03426	0.885274	0.37735	0.987268	no
TCONS_00000133	XLOC_000078	KWMTBOMO00400	Bomo_Chr1:11798291-11801762	COR	Control	OK	1.83186	2.1679	0.242985	0.210009	0.8315	0.991561	no
TCONS_00000134	XLOC_000079	KWMTBOMO00401	Bomo_Chr1:11808173-11811760	COR	Control	OK	2.59223	2.33483	-0.150873	-0.139633	0.8833	0.991561	no
TCONS_00000135	XLOC_000080	KWMTBOMO00405	Bomo_Chr1:11889731-11893309	COR	Control	OK	0.767846	4.55593	2.56886	1.01955	0.27945	0.987268	no
TCONS_00000136	XLOC_000081	KWMTBOMO00408	Bomo_Chr1:11929271-11950470	COR	Control	NOTEST	0	0.522895	inf	0	1	1	no
TCONS_00000137	XLOC_000081	KWMTBOMO00408	Bomo_Chr1:11929271-11950470	COR	Control	OK	0.905189	2.77557	1.61649	0.179817	0.5643	0.987268	no
TCONS_00000138	XLOC_000081	KWMTBOMO00408	Bomo_Chr1:11929271-11950470	COR	Control	NOTEST	0	0	0	0	1	1	no
TCONS_00000139	XLOC_000082	KWMTBOMO00421	Bomo_Chr1:12332683-12380486	COR	Control	OK	0.000609546	64.5676	16.6927	0.037148	0.0616	0.987268	no
TCONS_00000140	XLOC_000082	KWMTBOMO00421	Bomo_Chr1:12332683-12380486	COR	Control	OK	7.60214	0	#NAME?	nan	0.1077	0.987268	no
TCONS_00000141	XLOC_000083	KWMTBOMO00428	Bomo_Chr1:12561882-12563411	COR	Control	OK	2.77741	1.66426	-0.738857	-0.385854	0.71915	0.991561	no
TCONS_00000142	XLOC_000083	KWMTBOMO00428	Bomo_Chr1:12561882-12563411	COR	Control	OK	4.38864	2.95691	-0.569684	-0.400289	0.70325	0.990465	no
TCONS_00000143	XLOC_000084	KWMTBOMO00435	Bomo_Chr1:12766157-12790075	COR	Control	OK	2.77747	1.69444	-0.71296	-0.572132	0.5759	0.987268	no
TCONS_00000144	XLOC_000084	KWMTBOMO00435	Bomo_Chr1:12766157-12790075	COR	Control	OK	2.95869	2.76669	-0.0967947	-0.0866079	0.93065	0.991561	no
TCONS_00000145	XLOC_000085	KWMTBOMO00439	Bomo_Chr1:12921928-12941678	COR	Control	OK	5.00918	1.75142	-1.51605	-0.552768	0.6363	0.987268	no
TCONS_00000146	XLOC_000085	KWMTBOMO00439	Bomo_Chr1:12921928-12941678	COR	Control	OK	41.6415	38.8193	-0.101248	-0.143586	0.88275	0.991561	no
TCONS_00000147	XLOC_000086	KWMTBOMO00450	Bomo_Chr1:13250500-13252386	COR	Control	OK	2.98673	4.21829	0.498093	0.439362	0.6719	0.987268	no
TCONS_00000148	XLOC_000087	-	Bomo_Chr1:13306131-13308653	COR	Control	OK	1.88259	1.86708	-0.011932	-0.00987323	0.96655	0.991853	no
TCONS_00000149	XLOC_000088	-	Bomo_Chr1:13330421-13331504	COR	Control	OK	2.79614	4.16626	0.575316	0.425197	0.6841	0.990427	no
TCONS_00000150	XLOC_000089	KWMTBOMO00460	Bomo_Chr1:13427098-13434461	COR	Control	OK	4.15316	2.62314	-0.662913	-0.55526	0.5549	0.987268	no
TCONS_00000151	XLOC_000089	KWMTBOMO00460	Bomo_Chr1:13435403-13442210	COR	Control	OK	4.36734	2.90553	-0.587953	-0.683618	0.48665	0.987268	no
TCONS_00000152	XLOC_000090	KWMTBOMO00464	Bomo_Chr1:13484905-13539534	COR	Control	OK	0.581621	3.13501	2.43032	1.4352	0.27635	0.987268	no
TCONS_00000153	XLOC_000090	KWMTBOMO00464	Bomo_Chr1:13484905-13539534	COR	Control	NOTEST	0.691066	0.000173889	-11.9564	0	1	1	no
TCONS_00000154	XLOC_000090	KWMTBOMO00464	Bomo_Chr1:13484905-13539534	COR	Control	NOTEST	0.729129	0.000441772	-10.6887	0	1	1	no
TCONS_00000155	XLOC_000090	KWMTBOMO00464	Bomo_Chr1:13484905-13539534	COR	Control	OK	2.21348	2.1937	-0.0129531	-0.00948154	0.98655	0.993934	no
TCONS_00000156	XLOC_000090	KWMTBOMO00464	Bomo_Chr1:13541038-13541597	COR	Control	OK	6.82858	17.4378	1.35256	1.24441	0.2193	0.987268	no
TCONS_00000157	XLOC_000091	KWMTBOMO00474	Bomo_Chr1:13782122-13783089	COR	Control	OK	1.68866	0.740653	-1.18901	-0.554452	0.3646	0.987268	no
TCONS_00000158	XLOC_000092	KWMTBOMO00482	Bomo_Chr1:13909575-13911339	COR	Control	NOTEST	0.906413	0.967282	0.0937678	0	1	1	no
TCONS_00000159	XLOC_000093	KWMTBOMO00487	Bomo_Chr1:13932216-13947748	COR	Control	OK	53.5222	68.3133	0.35203	0.500897	0.6162	0.987268	no
TCONS_00000160	XLOC_000094	KWMTBOMO00492	Bomo_Chr1:14054537-14063600	COR	Control	OK	4.08749	6.12053e-05	-16.0272	-0.00694438	0.1302	0.987268	no
TCONS_00000161	XLOC_000094	KWMTBOMO00492	Bomo_Chr1:14054537-14063600	COR	Control	OK	2.00792	3.20779	0.675875	0.462308	0.6354	0.987268	no
TCONS_00000162	XLOC_000095	KWMTBOMO00494	Bomo_Chr1:14091729-14093273	COR	Control	OK	24.2738	27.5382	0.182031	0.236508	0.8193	0.991561	no
TCONS_00000163	XLOC_000096	KWMTBOMO00495	Bomo_Chr1:14119596-14124526	COR	Control	OK	2.26884	4.5019	0.98858	0.834574	0.4067	0.987268	no
TCONS_00000164	XLOC_000097	KWMTBOMO00496	Bomo_Chr1:14175369-14187610	COR	Control	OK	1.90966	2.10414	0.139921	0.0925598	0.9267	0.991561	no
TCONS_00000165	XLOC_000097	KWMTBOMO00496	Bomo_Chr1:14175369-14187610	COR	Control	OK	1.79756	7.15239	1.99238	1.70569	0.1066	0.987268	no
TCONS_00000166	XLOC_000098	KWMTBOMO00497	Bomo_Chr1:14245360-14264641	COR	Control	OK	542.665	1135.53	1.06523	1.24342	0.23155	0.987268	no
TCONS_00000167	XLOC_000099	KWMTBOMO00500	Bomo_Chr1:14303163-14304386	COR	Control	OK	2.27424	1.42004	-0.679459	-0.476316	0.6071	0.987268	no
TCONS_00000168	XLOC_000099	KWMTBOMO00501	Bomo_Chr1:14310532-14389668	COR	Control	OK	2.18135	1.8139	-0.266128	-0.1458	0.88145	0.991561	no
TCONS_00000169	XLOC_000099	KWMTBOMO00501	Bomo_Chr1:14310532-14389668	COR	Control	OK	4.07532	7.82401	0.940995	0.798559	0.4015	0.987268	no
TCONS_00000170	XLOC_000099	KWMTBOMO00501	Bomo_Chr1:14310532-14389668	COR	Control	OK	9.19964	3.47538	-1.40441	-1.22888	0.22485	0.987268	no
TCONS_00000171	XLOC_000100	-	Bomo_Chr1:14418471-14424315	COR	Control	OK	3.43066	3.39212	-0.0162988	-0.017124	0.9855	0.993934	no
TCONS_00000172	XLOC_000101	KWMTBOMO00514	Bomo_Chr1:14954826-15005954	COR	Control	OK	2.9752	3.98033	0.419902	0.346944	0.7354	0.991561	no
TCONS_00000173	XLOC_000101	KWMTBOMO00514	Bomo_Chr1:14954826-15005954	COR	Control	OK	2.98566	0.00116346	-11.3254	-0.189413	0.0897	0.987268	no
TCONS_00000174	XLOC_000101	KWMTBOMO00514	Bomo_Chr1:14954826-15005954	COR	Control	OK	4.09753	17.694	2.11043	1.46522	0.18005	0.987268	no
TCONS_00000175	XLOC_000102	KWMTBOMO00520	Bomo_Chr1:15200230-15207329	COR	Control	OK	148.297	332.821	1.16626	1.60236	0.1138	0.987268	no
TCONS_00000176	XLOC_000103	KWMTBOMO00527	Bomo_Chr1:15405703-15417660	COR	Control	OK	13.8232	17.9554	0.377328	0.453246	0.6552	0.987268	no
TCONS_00000177	XLOC_000103	KWMTBOMO00527	Bomo_Chr1:15405703-15417660	COR	Control	OK	4.96117	2.53275	-0.969976	-0.556843	0.59855	0.987268	no
TCONS_00000178	XLOC_000104	KWMTBOMO00531	Bomo_Chr1:15467487-15596012	COR	Control	OK	28.3683	34.0807	0.264674	0.203868	0.82735	0.991561	no
TCONS_00000179	XLOC_000105	KWMTBOMO00535	Bomo_Chr1:15658772-15659964	COR	Control	OK	0.83209	2.28927	1.46007	0.872304	0.3811	0.987268	no
TCONS_00000180	XLOC_000105	KWMTBOMO00535	Bomo_Chr1:15660092-15666787	COR	Control	OK	2.11744	6.22169	1.55499	1.99618	0.0536	0.987268	no
TCONS_00000181	XLOC_000106	KWMTBOMO00538	Bomo_Chr1:15838025-15841110	COR	Control	OK	0.34236	3.1933	3.22146	1.87993	0.1054	0.987268	no
TCONS_00000182	XLOC_000107	KWMTBOMO00539	Bomo_Chr1:15861980-15900372	COR	Control	NOTEST	1.06167	0.285399	-1.89528	0	1	1	no
TCONS_00000183	XLOC_000107	KWMTBOMO00539	Bomo_Chr1:15861980-15900372	COR	Control	NOTEST	0.877207	0	#NAME?	0	1	1	no
TCONS_00000184	XLOC_000107	KWMTBOMO00539	Bomo_Chr1:15861980-15900372	COR	Control	OK	1.57129	3.18624	1.0199	0.88808	0.37225	0.987268	no
TCONS_00000185	XLOC_000108	KWMTBOMO00542	Bomo_Chr1:16045424-16062901	COR	Control	OK	262.133	226.267	-0.212272	-0.27982	0.78285	0.991561	no
TCONS_00000186	XLOC_000109	KWMTBOMO00544	Bomo_Chr1:16083937-16104598	COR	Control	OK	51.0819	45.1763	-0.177246	-0.260263	0.7838	0.991561	no
TCONS_00000187	XLOC_000110	KWMTBOMO00545	Bomo_Chr1:16118523-16127913	COR	Control	OK	3.85001	3.61908	-0.0892414	-0.0843971	0.93255	0.991561	no
TCONS_00000188	XLOC_000111	KWMTBOMO00550	Bomo_Chr1:16319977-16324287	COR	Control	OK	2.04481	0.682306	-1.58347	-0.965464	0.37045	0.987268	no
TCONS_00000189	XLOC_000111	KWMTBOMO00550	Bomo_Chr1:16325009-16329740	COR	Control	OK	2.21909	0.887715	-1.3218	-1.0295	0.32425	0.987268	no
TCONS_00000190	XLOC_000111	KWMTBOMO00550	Bomo_Chr1:16330329-16335622	COR	Control	OK	4.66655	2.70962	-0.784266	-0.449035	0.66605	0.987268	no
TCONS_00000191	XLOC_000111	KWMTBOMO00550	Bomo_Chr1:16337004-16342212	COR	Control	OK	2.17149	0.401265	-2.43606	-1.204	0.1894	0.987268	no
TCONS_00000192	XLOC_000112	KWMTBOMO00568	Bomo_Chr1:16826957-16859658	COR	Control	OK	52.9488	19.2999	-1.45601	-1.99077	0.048	0.987268	no
TCONS_00000193	XLOC_000113	KWMTBOMO00584	Bomo_Chr1:17408944-17414644	COR	Control	OK	5.76096	3.32663	-0.792247	-0.669539	0.50345	0.987268	no
TCONS_00000194	XLOC_000113	KWMTBOMO00584	Bomo_Chr1:17408944-17414644	COR	Control	OK	1.60911	2.23777	0.475801	0.252937	0.7933	0.991561	no
TCONS_00000195	XLOC_000114	KWMTBOMO00592	Bomo_Chr1:17950503-17953151	COR	Control	OK	42.9288	24.0305	-0.83708	-0.452014	0.67825	0.98881	no
TCONS_00000196	XLOC_000114	KWMTBOMO00592	Bomo_Chr1:17950503-17953151	COR	Control	OK	182.437	119.263	-0.613257	-0.739835	0.45535	0.987268	no
TCONS_00000197	XLOC_000114	KWMTBOMO00592	Bomo_Chr1:17950503-17953151	COR	Control	OK	24.4281	38.502	0.656393	0.302674	0.58605	0.987268	no
TCONS_00000198	XLOC_000115	KWMTBOMO00598	Bomo_Chr1:18151919-18152959	COR	Control	OK	0.981768	2.47914	1.33639	0.791463	0.4109	0.987268	no
TCONS_00000199	XLOC_000116	KWMTBOMO00605	Bomo_Chr1:18288170-18442850	COR	Control	OK	4.33679	18.0498	2.05728	2.49436	0.01695	0.72984	no
TCONS_00000200	XLOC_000116	KWMTBOMO00605	Bomo_Chr1:18288170-18442850	COR	Control	OK	0.841734	8.57032	3.34791	1.91419	0.08975	0.987268	no
TCONS_00000201	XLOC_000117	KWMTBOMO00623	Bomo_Chr1:19408744-19415335	COR	Control	OK	2.12644	2.50606	0.236984	0.16885	0.8667	0.991561	no
TCONS_00000202	XLOC_000118	KWMTBOMO00631	Bomo_Chr1:19598400-19678730	COR	Control	OK	29.7121	23.9083	-0.313543	-0.462495	0.6397	0.987268	no
TCONS_00000203	XLOC_000119	KWMTBOMO00635	Bomo_Chr1:19679098-19690443	COR	Control	OK	2.00117	3.20306	0.678608	0.628043	0.5184	0.987268	no
TCONS_00000204	XLOC_000120	-	Bomo_Chr1:19690614-19692440	COR	Control	OK	50.8353	62.382	0.295301	0.434788	0.65755	0.987268	no
TCONS_00000205	XLOC_000121	KWMTBOMO00644	Bomo_Chr1:20014510-20025266	COR	Control	OK	1.81543	0.453556	-2.00096	-1.26281	0.2267	0.987268	no
TCONS_00000206	XLOC_000122	KWMTBOMO00646	Bomo_Chr1:20026828-20034420	COR	Control	OK	38.6878	1.09326	-5.14517	-5.14338	0.0028	0.29108	no
TCONS_00000207	XLOC_000123	KWMTBOMO00650	Bomo_Chr1:20052787-20061346	COR	Control	OK	252.826	563.767	1.15695	1.4619	0.15325	0.987268	no
TCONS_00000208	XLOC_000124	KWMTBOMO00652	Bomo_Chr1:20164241-20197128	COR	Control	OK	2.19244	1.5641	-0.487206	-0.354358	0.71505	0.991561	no
TCONS_00000209	XLOC_000124	KWMTBOMO00652	Bomo_Chr1:20199109-20218701	COR	Control	OK	2.38679	2.35343	-0.0203085	-0.0165621	0.9742	0.991934	no
TCONS_00000210	XLOC_000125	KWMTBOMO00654	Bomo_Chr1:20233733-20329980	COR	Control	OK	2.47045	0.457574	-2.4327	-0.556944	0.4493	0.987268	no
TCONS_00000211	XLOC_000125	KWMTBOMO00654	Bomo_Chr1:20233733-20329980	COR	Control	NOTEST	0	0.338469	inf	0	1	1	no
TCONS_00000212	XLOC_000125	KWMTBOMO00654	Bomo_Chr1:20233733-20329980	COR	Control	OK	6.20217	6.95703	0.165699	0.224568	0.8198	0.991561	no
TCONS_00000213	XLOC_000126	KWMTBOMO00660	Bomo_Chr1:20351974-20506439	COR	Control	OK	12.8732	12.0663	-0.0933932	-0.0799333	0.93715	0.991561	no
TCONS_00000214	XLOC_000126	KWMTBOMO00660	Bomo_Chr1:20351974-20506439	COR	Control	OK	12.9273	4.28672	-1.59248	-1.05129	0.30355	0.987268	no
TCONS_00000215	XLOC_000126	KWMTBOMO00660	Bomo_Chr1:20351974-20506439	COR	Control	OK	0.651123	2.84643	2.12815	0.523222	0.50485	0.987268	no
TCONS_00000216	XLOC_000126	KWMTBOMO00660	Bomo_Chr1:20351974-20506439	COR	Control	OK	1.12685	3.65538	1.69772	0.515343	0.6067	0.987268	no
TCONS_00000217	XLOC_000126	KWMTBOMO00660	Bomo_Chr1:20351974-20506439	COR	Control	OK	10.9371	7.97578	-0.455528	-0.327766	0.75345	0.991561	no
TCONS_00000218	XLOC_000127	KWMTBOMO00004	Bomo_Chr1:77884-81112	COR	Control	OK	6.58858	8.45833	0.360406	0.477806	0.6243	0.987268	no
TCONS_00000219	XLOC_000128	KWMTBOMO00005	Bomo_Chr1:86764-118922	COR	Control	NOTEST	1.26649	0.000130509	-13.2444	0	1	1	no
TCONS_00000220	XLOC_000128	KWMTBOMO00005	Bomo_Chr1:86764-118922	COR	Control	OK	4.45544	3.95253	-0.172791	-0.174027	0.8585	0.991561	no
TCONS_00000221	XLOC_000128	KWMTBOMO00005	Bomo_Chr1:86764-118922	COR	Control	NOTEST	7.0706e-05	0.977459	13.7549	0	1	1	no
TCONS_00000222	XLOC_000129	KWMTBOMO00006	Bomo_Chr1:125320-142000	COR	Control	OK	4.12221	4.42172	0.101188	0.139822	0.8852	0.991561	no
TCONS_00000223	XLOC_000130	KWMTBOMO00020	Bomo_Chr1:548079-550877	COR	Control	OK	127.05	126.783	-0.00303569	-0.00446389	0.99625	0.996798	no
TCONS_00000224	XLOC_000131	KWMTBOMO00040	Bomo_Chr1:1268729-1293445	COR	Control	OK	12.2578	19.4382	0.665194	0.334768	0.621	0.987268	no
TCONS_00000225	XLOC_000131	KWMTBOMO00040	Bomo_Chr1:1268729-1293445	COR	Control	OK	48.9491	116.963	1.2567	1.32444	0.1931	0.987268	no
TCONS_00000226	XLOC_000132	KWMTBOMO00047	Bomo_Chr1:1343015-1381353	COR	Control	OK	16.9735	12.0757	-0.491185	-0.611386	0.54545	0.987268	no
TCONS_00000227	XLOC_000133	-	Bomo_Chr1:1479604-1480870	COR	Control	OK	2.66989	4.29241	0.68501	0.577011	0.54355	0.987268	no
TCONS_00000228	XLOC_000134	KWMTBOMO00055	Bomo_Chr1:1653758-1656259	COR	Control	OK	0.272132	6.33923	4.54193	1.45947	0.25185	0.987268	no
TCONS_00000229	XLOC_000134	KWMTBOMO00055	Bomo_Chr1:1656781-1662250	COR	Control	OK	0.526726	5.08925	3.27233	1.32183	0.24655	0.987268	no
TCONS_00000230	XLOC_000134	KWMTBOMO00055	Bomo_Chr1:1662338-1667984	COR	Control	OK	0.259329	3.95638	3.93133	1.26204	0.2529	0.987268	no
TCONS_00000231	XLOC_000134	KWMTBOMO00055	Bomo_Chr1:1669660-1670907	COR	Control	OK	0.225311	4.33755	4.26689	1.37281	0.2523	0.987268	no
TCONS_00000232	XLOC_000134	KWMTBOMO00055	Bomo_Chr1:1671014-1675160	COR	Control	OK	0.324771	7.88476	4.60157	0.898847	0.43235	0.987268	no
TCONS_00000233	XLOC_000134	KWMTBOMO00055	Bomo_Chr1:1671014-1675160	COR	Control	OK	0.09769	2.87166	4.87753	2.09275	0.22205	0.987268	no
TCONS_00000234	XLOC_000134	KWMTBOMO00055	Bomo_Chr1:1675368-1678567	COR	Control	OK	0	2.41853	inf	nan	0.0016	0.177759	no
TCONS_00000235	XLOC_000135	KWMTBOMO00057	Bomo_Chr1:1785412-1833527	COR	Control	OK	3.07469	2.34213	-0.392619	-0.484864	0.6358	0.987268	no
TCONS_00000236	XLOC_000136	KWMTBOMO00060	Bomo_Chr1:1901074-1903960	COR	Control	OK	3.87558	4.36264	0.170787	0.199125	0.8335	0.991561	no
TCONS_00000237	XLOC_000137	KWMTBOMO00067	Bomo_Chr1:1999414-2048738	COR	Control	OK	27.3204	44.3003	0.697335	0.756818	0.43605	0.987268	no
TCONS_00000238	XLOC_000137	KWMTBOMO00067	Bomo_Chr1:1999414-2048738	COR	Control	OK	32.0559	18.1837	-0.817946	-0.675883	0.4827	0.987268	no
TCONS_00000239	XLOC_000138	KWMTBOMO00081	Bomo_Chr1:2403560-2420824	COR	Control	OK	2.37027	2.74183	0.210086	0.226307	0.8239	0.991561	no
TCONS_00000240	XLOC_000139	KWMTBOMO00086	Bomo_Chr1:2517630-2531176	COR	Control	OK	7.22093	2.23546	-1.69162	-1.80654	0.08755	0.987268	no
TCONS_00000241	XLOC_000140	KWMTBOMO00089	Bomo_Chr1:2559733-2565238	COR	Control	OK	1.95173	2.43471	0.318995	0.256613	0.80185	0.991561	no
TCONS_00000242	XLOC_000141	KWMTBOMO00091	Bomo_Chr1:2591811-2628583	COR	Control	OK	6.12323	9.97539	0.704081	1.03156	0.2948	0.987268	no
TCONS_00000243	XLOC_000142	KWMTBOMO00103	Bomo_Chr1:3106637-3133232	COR	Control	OK	275.649	248.664	-0.148632	-0.090353	0.90925	0.991561	no
TCONS_00000244	XLOC_000143	KWMTBOMO00104	Bomo_Chr1:3171303-3172891	COR	Control	OK	4.42664	1.62259	-1.44791	-0.884513	0.39015	0.987268	no
TCONS_00000245	XLOC_000143	KWMTBOMO00104	Bomo_Chr1:3175330-3189968	COR	Control	OK	3.73226	3.58073	-0.0597938	-0.0646656	0.95	0.991672	no
TCONS_00000246	XLOC_000144	KWMTBOMO00106	Bomo_Chr1:3201304-3232504	COR	Control	OK	24.2045	26.5088	0.131196	0.192373	0.83795	0.991561	no
TCONS_00000247	XLOC_000145	KWMTBOMO00129	Bomo_Chr1:3960588-4049140	COR	Control	OK	2.24445	6.31515	1.49245	1.14602	0.26575	0.987268	no
TCONS_00000248	XLOC_000145	KWMTBOMO00129	Bomo_Chr1:3960588-4049140	COR	Control	OK	0.710279	2.73454	1.94484	1.02185	0.33815	0.987268	no
TCONS_00000249	XLOC_000145	KWMTBOMO00129	Bomo_Chr1:3960588-4049140	COR	Control	OK	4.22048	3.27223	-0.367133	-0.355868	0.707	0.990543	no
TCONS_00000250	XLOC_000146	KWMTBOMO00141	Bomo_Chr1:4408440-4411151	COR	Control	OK	4.92962	3.13328	-0.653802	-0.657923	0.51675	0.987268	no
TCONS_00000251	XLOC_000147	KWMTBOMO00146	Bomo_Chr1:4664338-4666941	COR	Control	OK	3.11761	0	#NAME?	nan	0.00825	0.479743	no
TCONS_00000252	XLOC_000148	KWMTBOMO00147	Bomo_Chr1:4668854-4680062	COR	Control	OK	59.4244	120.037	1.01435	1.4199	0.15715	0.987268	no
TCONS_00000253	XLOC_000149	KWMTBOMO00148	Bomo_Chr1:4683408-4742764	COR	Control	OK	2.4571	4.14516	0.75447	0.612313	0.53275	0.987268	no
TCONS_00000254	XLOC_000149	KWMTBOMO00150	Bomo_Chr1:4683408-4742764	COR	Control	OK	4.77955	3.28213	-0.542244	-0.542367	0.5854	0.987268	no
TCONS_00000255	XLOC_000150	KWMTBOMO00153	Bomo_Chr1:4794740-4797567	COR	Control	OK	4.75573	2.38377	-0.996426	-0.544771	0.607	0.987268	no
TCONS_00000256	XLOC_000150	KWMTBOMO00153	Bomo_Chr1:4798663-4804834	COR	Control	OK	2.46261	0.742595	-1.72954	-0.813067	0.3063	0.987268	no
TCONS_00000257	XLOC_000151	KWMTBOMO00157	Bomo_Chr1:4954354-4954868	COR	Control	OK	1.11098	7.24128	2.70441	1.07756	0.27115	0.987268	no
TCONS_00000258	XLOC_000152	KWMTBOMO00158	Bomo_Chr1:4991805-5021659	COR	Control	OK	6.49156	12.1635	0.905927	1.30609	0.20075	0.987268	no
TCONS_00000259	XLOC_000153	KWMTBOMO00167	Bomo_Chr1:5267039-5273134	COR	Control	OK	1.85177	2.12827	0.200772	0.189456	0.84755	0.991561	no
TCONS_00000260	XLOC_000153	KWMTBOMO00167	Bomo_Chr1:5279213-5287507	COR	Control	OK	5.1974	3.36498	-0.627193	-0.4639	0.6507	0.987268	no
TCONS_00000261	XLOC_000153	KWMTBOMO00167	Bomo_Chr1:5296960-5305722	COR	Control	OK	3.01421	0.880492	-1.7754	-1.02138	0.29835	0.987268	no
TCONS_00000262	XLOC_000154	KWMTBOMO00177	Bomo_Chr1:5616688-5645193	COR	Control	NOTEST	1.30607	0.0163749	-6.3176	0	1	1	no
TCONS_00000263	XLOC_000154	KWMTBOMO00177	Bomo_Chr1:5616688-5645193	COR	Control	OK	12.6477	9.74506	-0.376137	-0.306201	0.74555	0.991561	no
TCONS_00000264	XLOC_000154	KWMTBOMO00177	Bomo_Chr1:5616688-5645193	COR	Control	OK	0.378917	3.61294	3.25322	0.763052	0.31845	0.987268	no
TCONS_00000265	XLOC_000154	KWMTBOMO00177	Bomo_Chr1:5616688-5645193	COR	Control	OK	3.80235	5.4412	0.517032	0.277295	0.79485	0.991561	no
TCONS_00000266	XLOC_000155	KWMTBOMO00179	Bomo_Chr1:5651438-5662253	COR	Control	OK	3.11133	1.58422	-0.973761	-0.856254	0.4213	0.987268	no
TCONS_00000267	XLOC_000155	KWMTBOMO00179	Bomo_Chr1:5663790-5666935	COR	Control	OK	2.00271	1.70148	-0.235164	-0.167826	0.86735	0.991561	no
TCONS_00000268	XLOC_000156	KWMTBOMO00180	Bomo_Chr1:5675147-5702548	COR	Control	NOTEST	1.4561	1.25386	-0.21574	0	1	1	no
TCONS_00000269	XLOC_000156	KWMTBOMO00180	Bomo_Chr1:5675147-5702548	COR	Control	OK	5.07371	4.23843	-0.259512	-0.30633	0.7601	0.991561	no
TCONS_00000270	XLOC_000156	KWMTBOMO00180	Bomo_Chr1:5675147-5702548	COR	Control	NOTEST	0	1.26968	inf	0	1	1	no
TCONS_00000271	XLOC_000157	KWMTBOMO00182	Bomo_Chr1:5784453-5860375	COR	Control	OK	1.5507	0.679373	-1.19064	-0.533323	0.41785	0.987268	no
TCONS_00000272	XLOC_000157	KWMTBOMO00182	Bomo_Chr1:5784453-5860375	COR	Control	OK	2.19733	0	#NAME?	nan	0.1376	0.987268	no
TCONS_00000273	XLOC_000158	KWMTBOMO00187	Bomo_Chr1:5963212-5978121	COR	Control	OK	2.8348	2.84342	0.00437993	0.00557514	0.9925	0.995375	no
TCONS_00000274	XLOC_000158	KWMTBOMO00187	Bomo_Chr1:5963212-5978121	COR	Control	NOTEST	0	0.783977	inf	0	1	1	no
TCONS_00000275	XLOC_000159	KWMTBOMO00190	Bomo_Chr1:6070339-6087321	COR	Control	NOTEST	0	1.48989	inf	0	1	1	no
TCONS_00000276	XLOC_000160	KWMTBOMO00192	Bomo_Chr1:6151156-6158002	COR	Control	OK	48.0709	34.5564	-0.476212	-0.637926	0.52175	0.987268	no
TCONS_00000277	XLOC_000161	KWMTBOMO00195	Bomo_Chr1:6176894-6181263	COR	Control	OK	4.04071	7.18705	0.830792	1.02629	0.3047	0.987268	no
TCONS_00000278	XLOC_000161	KWMTBOMO00195	Bomo_Chr1:6181923-6184272	COR	Control	OK	6.683	7.23719	0.114933	0.0951655	0.9272	0.991561	no
TCONS_00000279	XLOC_000162	KWMTBOMO00204	Bomo_Chr1:6366328-6386857	COR	Control	OK	7.62213	3.46921	-1.13559	-1.32627	0.1838	0.987268	no
TCONS_00000280	XLOC_000163	KWMTBOMO00205	Bomo_Chr1:6401472-6425106	COR	Control	OK	14.2109	15.0758	0.0852362	0.111145	0.90585	0.991561	no
TCONS_00000281	XLOC_000163	KWMTBOMO00205	Bomo_Chr1:6401472-6425106	COR	Control	OK	1.92401	4.21597	1.13175	0.659656	0.46315	0.987268	no
TCONS_00000282	XLOC_000164	KWMTBOMO00208	Bomo_Chr1:6434318-6446326	COR	Control	OK	15.2962	19.6089	0.358338	0.442554	0.6582	0.987268	no
TCONS_00000283	XLOC_000165	KWMTBOMO00210	Bomo_Chr1:6561430-6575235	COR	Control	OK	6.36566	3.48724	-0.868223	-1.07394	0.29565	0.987268	no
TCONS_00000284	XLOC_000166	KWMTBOMO00213	Bomo_Chr1:6795321-6806011	COR	Control	OK	0.857378	2.06025	1.26481	0.768326	0.4541	0.987268	no
TCONS_00000285	XLOC_000166	KWMTBOMO00213	Bomo_Chr1:6795321-6806011	COR	Control	OK	2.37519	0.430437	-2.46417	-0.7658	0.38615	0.987268	no
TCONS_00000286	XLOC_000167	KWMTBOMO00214	Bomo_Chr1:6829696-6838822	COR	Control	OK	1.75517	3.05846	0.801196	0.807525	0.437	0.987268	no
TCONS_00000287	XLOC_000168	KWMTBOMO00217	Bomo_Chr1:6971798-6982560	COR	Control	OK	5.41157	3.4868	-0.634144	-0.544387	0.5789	0.987268	no
TCONS_00000288	XLOC_000169	KWMTBOMO00219	Bomo_Chr1:7012386-7021035	COR	Control	OK	3.40726	2.61983	-0.379136	-0.305525	0.76005	0.991561	no
TCONS_00000289	XLOC_000170	KWMTBOMO00223	Bomo_Chr1:7379596-7392536	COR	Control	OK	68.4469	43.9709	-0.638438	-0.912653	0.35425	0.987268	no
TCONS_00000290	XLOC_000171	KWMTBOMO00244	Bomo_Chr1:8299756-8300618	COR	Control	OK	0.280081	6.35463	4.50389	0.920237	0.2424	0.987268	no
TCONS_00000291	XLOC_000171	KWMTBOMO00244	Bomo_Chr1:8300819-8302444	COR	Control	OK	0.156144	2.76268	4.14512	0.845455	0.2449	0.987268	no
TCONS_00000292	XLOC_000172	KWMTBOMO00247	Bomo_Chr1:8426650-8456511	COR	Control	OK	117.835	226.933	0.945504	1.32372	0.1812	0.987268	no
TCONS_00000293	XLOC_000173	KWMTBOMO00248	Bomo_Chr1:8460017-8464084	COR	Control	OK	1433.61	3925.32	1.45316	1.99978	0.0542	0.987268	no
TCONS_00000294	XLOC_000174	KWMTBOMO00254	Bomo_Chr1:8529607-8533103	COR	Control	OK	628.703	697.107	0.149002	0.20748	0.8258	0.991561	no
TCONS_00000295	XLOC_000175	-	Bomo_Chr1:8617220-8621481	COR	Control	OK	2.4097	13.7939	2.51711	1.93509	0.07385	0.987268	no
TCONS_00000296	XLOC_000176	KWMTBOMO00264	Bomo_Chr1:8640481-8642377	COR	Control	OK	2.35769	2.02267	-0.221115	-0.148033	0.89445	0.991561	no
TCONS_00000297	XLOC_000177	KWMTBOMO00267	Bomo_Chr1:8672225-8681649	COR	Control	OK	0.000255917	8.56555	15.0306	0.0131347	0.08225	0.987268	no
TCONS_00000298	XLOC_000177	KWMTBOMO00267	Bomo_Chr1:8672225-8681649	COR	Control	OK	5.78395	7.68356	0.40972	0.389231	0.69265	0.990461	no
TCONS_00000299	XLOC_000178	KWMTBOMO00271	Bomo_Chr1:8728140-8750786	COR	Control	OK	67.1515	54.1152	-0.311385	-0.369055	0.69795	0.990461	no
TCONS_00000300	XLOC_000179	KWMTBOMO00273	Bomo_Chr1:8786337-8787775	COR	Control	OK	4.52655	2.32353	-0.962093	-0.686874	0.498	0.987268	no
TCONS_00000301	XLOC_000180	KWMTBOMO00278	Bomo_Chr1:8864906-8874435	COR	Control	OK	45.2008	79.4052	0.812884	1.19553	0.2197	0.987268	no
TCONS_00000302	XLOC_000181	KWMTBOMO00280	Bomo_Chr1:8895500-8899126	COR	Control	OK	6.38069	8.61117	0.432495	0.535228	0.5899	0.987268	no
TCONS_00000303	XLOC_000181	KWMTBOMO00280	Bomo_Chr1:8900532-8911231	COR	Control	OK	2.99192	4.01276	0.423523	0.341353	0.72845	0.991561	no
TCONS_00000304	XLOC_000182	KWMTBOMO00290	Bomo_Chr1:9235289-9258105	COR	Control	OK	6.72234	8.01422	0.253598	0.366186	0.70515	0.990543	no
TCONS_00000305	XLOC_000182	KWMTBOMO00290	Bomo_Chr1:9235289-9258105	COR	Control	NOTEST	0.617101	0	#NAME?	0	1	1	no
TCONS_00000306	XLOC_000182	KWMTBOMO00290	Bomo_Chr1:9235289-9258105	COR	Control	OK	2.19224	0.370888	-2.56335	-0.280279	0.52825	0.987268	no
TCONS_00000307	XLOC_000183	KWMTBOMO00294	Bomo_Chr1:9323513-9341715	COR	Control	OK	14.4142	13.5336	-0.0909461	-0.13343	0.8918	0.991561	no
TCONS_00000308	XLOC_000184	KWMTBOMO00295	Bomo_Chr1:9351394-9378169	COR	Control	OK	23.5591	63.6629	1.43417	2.06704	0.0419	0.987268	no
TCONS_00000309	XLOC_000185	KWMTBOMO00300	Bomo_Chr1:9425522-9432663	COR	Control	OK	11.401	7.47676	-0.608681	-0.842056	0.40085	0.987268	no
TCONS_00000310	XLOC_000186	KWMTBOMO00301	Bomo_Chr1:9435698-9445910	COR	Control	OK	16.1112	20.8872	0.374559	0.552134	0.5739	0.987268	no
TCONS_00000311	XLOC_000187	KWMTBOMO00303	Bomo_Chr1:9465015-9469996	COR	Control	OK	1.68456	0.79421	-1.08478	-0.649071	0.4945	0.987268	no
TCONS_00000312	XLOC_000188	KWMTBOMO00308	Bomo_Chr1:9685617-9688840	COR	Control	OK	1.67866	1.08079	-0.635228	-0.296112	0.76485	0.991561	no
TCONS_00000313	XLOC_000189	KWMTBOMO00314	Bomo_Chr1:9759826-9762222	COR	Control	OK	3.3861	3.20314	-0.0801391	-0.0761434	0.94195	0.991561	no
TCONS_00000314	XLOC_000190	KWMTBOMO00316	Bomo_Chr1:9779695-9785135	COR	Control	OK	3.97552	1.37857	-1.52797	-1.19752	0.25875	0.987268	no
TCONS_00000315	XLOC_000191	KWMTBOMO00319	Bomo_Chr1:9803826-9812352	COR	Control	OK	63.6675	106.375	0.740536	0.565365	0.55895	0.987268	no
TCONS_00000316	XLOC_000192	KWMTBOMO00325	Bomo_Chr1:9879848-9910370	COR	Control	OK	3.93107	3.92666	-0.00161984	-0.00187658	0.99115	0.99501	no
TCONS_00000317	XLOC_000192	KWMTBOMO00325	Bomo_Chr1:9879848-9910370	COR	Control	NOTEST	0.388983	0	#NAME?	0	1	1	no
TCONS_00000318	XLOC_000193	KWMTBOMO00327	Bomo_Chr1:9929894-9947710	COR	Control	OK	1.69033	6.33213	1.90539	0.896109	0.35695	0.987268	no
TCONS_00000319	XLOC_000193	KWMTBOMO00327	Bomo_Chr1:9929894-9947710	COR	Control	OK	15.3991	32.7336	1.08792	1.30438	0.18735	0.987268	no
TCONS_00000320	XLOC_000193	KWMTBOMO00327	Bomo_Chr1:9929894-9947710	COR	Control	OK	4.66622	8.05154	0.78701	0.463889	0.6587	0.987268	no
TCONS_00000321	XLOC_000194	KWMTBOMO00330	Bomo_Chr1:9995985-10044696	COR	Control	OK	2.08381	0	#NAME?	nan	0.10675	0.987268	no
TCONS_00000322	XLOC_000194	KWMTBOMO00330	Bomo_Chr1:9995985-10044696	COR	Control	OK	2.8035	0.0293598	-6.57724	-0.670007	0.20425	0.987268	no
TCONS_00000323	XLOC_000194	KWMTBOMO00330	Bomo_Chr1:9995985-10044696	COR	Control	OK	2.98803	9.61752	1.68647	1.62376	0.1174	0.987268	no
TCONS_00000324	XLOC_000195	KWMTBOMO00333	Bomo_Chr1:10076874-10117396	COR	Control	OK	6.45371	23.6153	1.87152	2.52104	0.01635	0.723276	no
TCONS_00000325	XLOC_000195	KWMTBOMO00333	Bomo_Chr1:10076874-10117396	COR	Control	OK	0	9.76166	inf	nan	0.21675	0.987268	no
TCONS_00000326	XLOC_000196	KWMTBOMO00336	Bomo_Chr1:10249033-10268012	COR	Control	OK	31.6081	46.5395	0.558163	0.573365	0.54745	0.987268	no
TCONS_00000327	XLOC_000196	KWMTBOMO00336	Bomo_Chr1:10249033-10268012	COR	Control	OK	13.0865	16.6608	0.348373	0.249764	0.78745	0.991561	no
TCONS_00000328	XLOC_000196	KWMTBOMO00336	Bomo_Chr1:10249033-10268012	COR	Control	OK	4.20989	5.55529	0.400082	0.168827	0.41875	0.987268	no
TCONS_00000329	XLOC_000196	KWMTBOMO00336	Bomo_Chr1:10249033-10268012	COR	Control	OK	4.30282	3.19221	-0.43073	-0.158419	0.5321	0.987268	no
TCONS_00000330	XLOC_000197	KWMTBOMO00339	Bomo_Chr1:10332185-10334578	COR	Control	OK	2938.27	2213.66	-0.408532	-0.477324	0.6289	0.987268	no
TCONS_00000331	XLOC_000198	KWMTBOMO00344	Bomo_Chr1:10383344-10384193	COR	Control	OK	1.81213	0	#NAME?	nan	0.0479	0.987268	no
TCONS_00000332	XLOC_000199	KWMTBOMO00352	Bomo_Chr1:10571272-10581592	COR	Control	OK	1.11171	4.81177	2.11378	1.40447	0.20665	0.987268	no
TCONS_00000333	XLOC_000199	KWMTBOMO00352	Bomo_Chr1:10571272-10581592	COR	Control	OK	4.12716	1.0611	-1.95959	-1.29624	0.19065	0.987268	no
TCONS_00000334	XLOC_000200	KWMTBOMO00366	Bomo_Chr1:10940753-10965381	COR	Control	OK	0	2.18876	inf	nan	0.1174	0.987268	no
TCONS_00000335	XLOC_000200	KWMTBOMO00366	Bomo_Chr1:10940753-10965381	COR	Control	OK	3.31812	5.97619	0.84886	0.816251	0.41965	0.987268	no
TCONS_00000336	XLOC_000200	KWMTBOMO00366	Bomo_Chr1:10940753-10965381	COR	Control	OK	3.74482	1.52281	-1.29817	-0.659707	0.4476	0.987268	no
TCONS_00000337	XLOC_000201	KWMTBOMO00374	Bomo_Chr1:11136970-11143061	COR	Control	OK	1.55939	0.962612	-0.695953	-0.401562	0.69515	0.990461	no
TCONS_00000338	XLOC_000202	KWMTBOMO00380	Bomo_Chr1:11274660-11281376	COR	Control	OK	139.23	104.739	-0.410674	-0.603787	0.536	0.987268	no
TCONS_00000339	XLOC_000203	KWMTBOMO00382	Bomo_Chr1:11300679-11353670	COR	Control	OK	8.51098	11.648	0.452689	0.666577	0.50635	0.987268	no
TCONS_00000340	XLOC_000203	KWMTBOMO00382	Bomo_Chr1:11300679-11353670	COR	Control	NOTEST	0	0.180765	inf	0	1	1	no
TCONS_00000341	XLOC_000204	KWMTBOMO00387	Bomo_Chr1:11413466-11418285	COR	Control	OK	18.2849	19.8004	0.114876	0.139889	0.8915	0.991561	no
TCONS_00000342	XLOC_000205	KWMTBOMO00390	Bomo_Chr1:11459039-11500530	COR	Control	OK	34.8131	19.0265	-0.871623	-1.05783	0.29155	0.987268	no
TCONS_00000343	XLOC_000206	KWMTBOMO00392	Bomo_Chr1:11515947-11548726	COR	Control	OK	3.52394	7.68298	1.12447	0.839679	0.39925	0.987268	no
TCONS_00000344	XLOC_000206	KWMTBOMO00392	Bomo_Chr1:11515947-11548726	COR	Control	OK	2.17164	0.0125558	-7.43429	-0.377239	0.20155	0.987268	no
TCONS_00000345	XLOC_000206	KWMTBOMO00392	Bomo_Chr1:11515947-11548726	COR	Control	OK	7.09693	0.000377053	-14.2001	-0.0958017	0.0595	0.987268	no
TCONS_00000346	XLOC_000206	KWMTBOMO00392	Bomo_Chr1:11515947-11548726	COR	Control	OK	1.52633	9.35334	2.61541	1.54544	0.27175	0.987268	no
TCONS_00000347	XLOC_000206	KWMTBOMO00392	Bomo_Chr1:11515947-11548726	COR	Control	OK	0.000197069	3.9133	14.2774	0.0481933	0.02685	0.908779	no
TCONS_00000348	XLOC_000207	KWMTBOMO00398	Bomo_Chr1:11727374-11765927	COR	Control	OK	3.02312	2.93117	-0.0445618	-0.0478242	0.9636	0.991853	no
TCONS_00000349	XLOC_000208	KWMTBOMO00403	Bomo_Chr1:11832455-11867615	COR	Control	OK	19.5522	30.9892	0.664439	0.949303	0.3416	0.987268	no
TCONS_00000350	XLOC_000209	KWMTBOMO00407	Bomo_Chr1:11929271-11950470	COR	Control	OK	44.9294	48.551	0.11184	0.154262	0.872	0.991561	no
TCONS_00000351	XLOC_000209	KWMTBOMO00407	Bomo_Chr1:11929271-11950470	COR	Control	NOTEST	0.258949	0.122914	-1.07502	0	1	1	no
TCONS_00000352	XLOC_000210	KWMTBOMO00426	Bomo_Chr1:12476825-12526199	COR	Control	OK	6.00485	9.00816	0.585104	0.741509	0.43775	0.987268	no
TCONS_00000353	XLOC_000210	KWMTBOMO00426	Bomo_Chr1:12476825-12526199	COR	Control	OK	3.23545	2.14249	-0.594677	-0.233836	0.7096	0.990909	no
TCONS_00000354	XLOC_000211	KWMTBOMO00427	Bomo_Chr1:12550039-12558386	COR	Control	OK	22.2643	19.9882	-0.155581	-0.229583	0.8167	0.991561	no
TCONS_00000355	XLOC_000212	KWMTBOMO00438	Bomo_Chr1:12912154-12921069	COR	Control	OK	68.9738	104.279	0.596328	0.635064	0.5229	0.987268	no
TCONS_00000356	XLOC_000212	KWMTBOMO00438	Bomo_Chr1:12912154-12921069	COR	Control	OK	6.43592	28.5442	2.14898	0.913929	0.39705	0.987268	no
TCONS_00000357	XLOC_000212	KWMTBOMO00438	Bomo_Chr1:12912154-12921069	COR	Control	OK	10.7395	28.5948	1.41282	0.723035	0.46505	0.987268	no
TCONS_00000358	XLOC_000212	KWMTBOMO00438	Bomo_Chr1:12912154-12921069	COR	Control	OK	6.3084	8.55707	0.439841	0.227475	0.8167	0.991561	no
TCONS_00000359	XLOC_000213	KWMTBOMO00448	Bomo_Chr1:13231538-13233016	COR	Control	OK	0.831349	1.77614	1.09522	0.642719	0.5094	0.987268	no
TCONS_00000360	XLOC_000213	KWMTBOMO00448	Bomo_Chr1:13233100-13234306	COR	Control	OK	1.05502	2.63357	1.31975	0.779114	0.4529	0.987268	no
TCONS_00000361	XLOC_000214	KWMTBOMO00459	Bomo_Chr1:13406151-13414975	COR	Control	OK	2.0696	1.60594	-0.365934	-0.392019	0.69665	0.990461	no
TCONS_00000362	XLOC_000215	KWMTBOMO00462	Bomo_Chr1:13452426-13462788	COR	Control	OK	67.3522	46.3121	-0.540335	-0.753063	0.4567	0.987268	no
TCONS_00000363	XLOC_000216	KWMTBOMO00465	Bomo_Chr1:13548278-13557367	COR	Control	OK	10.1529	7.29905	-0.476107	-0.540717	0.60035	0.987268	no
TCONS_00000364	XLOC_000217	KWMTBOMO00473	Bomo_Chr1:13750201-13765011	COR	Control	OK	356.328	213.02	-0.742217	-1.00831	0.32135	0.987268	no
TCONS_00000365	XLOC_000218	KWMTBOMO00486	Bomo_Chr1:13924362-13930895	COR	Control	OK	15.0692	19.338	0.359832	0.514684	0.60675	0.987268	no
TCONS_00000366	XLOC_000219	KWMTBOMO00491	Bomo_Chr1:14039121-14044823	COR	Control	OK	11.0511	13.49	0.287704	0.382819	0.697	0.990461	no
TCONS_00000367	XLOC_000220	KWMTBOMO00499	Bomo_Chr1:14284927-14293234	COR	Control	OK	4.07046	4.89629	0.266498	0.124726	0.6786	0.98881	no
TCONS_00000368	XLOC_000220	KWMTBOMO00499	Bomo_Chr1:14284927-14293234	COR	Control	OK	30.0993	16.1195	-0.900918	-0.996275	0.3219	0.987268	no
TCONS_00000369	XLOC_000220	KWMTBOMO00499	Bomo_Chr1:14284927-14293234	COR	Control	OK	17.8803	5.19377	-1.78352	-1.12303	0.27125	0.987268	no
TCONS_00000370	XLOC_000221	KWMTBOMO00505	Bomo_Chr1:14425304-14426721	COR	Control	OK	1.8163	0.546376	-1.73303	-0.814707	0.3063	0.987268	no
TCONS_00000371	XLOC_000222	KWMTBOMO00514	Bomo_Chr1:14954826-15005954	COR	Control	OK	0	6.15109	inf	nan	0.2135	0.987268	no
TCONS_00000372	XLOC_000223	KWMTBOMO00516	Bomo_Chr1:15119577-15122293	COR	Control	OK	2.91465	2.62932	-0.148636	-0.15842	0.86865	0.991561	no
TCONS_00000373	XLOC_000224	KWMTBOMO00521	Bomo_Chr1:15240338-15248496	COR	Control	OK	39.2655	57.3988	0.547757	0.807029	0.4107	0.987268	no
TCONS_00000374	XLOC_000225	KWMTBOMO00526	Bomo_Chr1:15382025-15383245	COR	Control	OK	4.16242	2.59735	-0.680385	-0.599787	0.5586	0.987268	no
TCONS_00000375	XLOC_000225	KWMTBOMO00526	Bomo_Chr1:15383765-15405384	COR	Control	OK	7.84782	4.19698	-0.90294	-0.915106	0.37555	0.987268	no
TCONS_00000376	XLOC_000226	KWMTBOMO00530	Bomo_Chr1:15435247-15460631	COR	Control	OK	9.96246	24.0144	1.26933	1.50881	0.13325	0.987268	no
TCONS_00000377	XLOC_000226	KWMTBOMO00530	Bomo_Chr1:15435247-15460631	COR	Control	OK	2.27993	2.09976	-0.118762	-0.0527879	0.7246	0.991561	no
TCONS_00000378	XLOC_000227	KWMTBOMO00532	Bomo_Chr1:15467487-15596012	COR	Control	OK	47.1044	106.061	1.17096	1.33726	0.16815	0.987268	no
TCONS_00000379	XLOC_000228	KWMTBOMO00537	Bomo_Chr1:15740705-15743900	COR	Control	OK	3.43135	1.48379	-1.20949	-0.859105	0.39555	0.987268	no
TCONS_00000380	XLOC_000229	KWMTBOMO00548	Bomo_Chr1:16129509-16260778	COR	Control	OK	5.63075	7.27901	0.370417	0.521625	0.59285	0.987268	no
TCONS_00000381	XLOC_000229	KWMTBOMO00548	Bomo_Chr1:16129509-16260778	COR	Control	NOTEST	0.821188	0.00629651	-7.02702	0	1	1	no
TCONS_00000382	XLOC_000230	KWMTBOMO00549	Bomo_Chr1:16306999-16308629	COR	Control	OK	7.59808	6.0838	-0.320662	-0.360368	0.7162	0.991561	no
TCONS_00000383	XLOC_000231	KWMTBOMO00551	Bomo_Chr1:16343835-16355814	COR	Control	OK	77.3433	82.7315	0.0971599	0.142832	0.88165	0.991561	no
TCONS_00000384	XLOC_000232	KWMTBOMO00552	Bomo_Chr1:16363258-16398265	COR	Control	OK	8.65437	11.2697	0.380953	0.545324	0.5778	0.987268	no
TCONS_00000385	XLOC_000233	KWMTBOMO00557	Bomo_Chr1:16523139-16523785	COR	Control	OK	0.525489	5.10422	3.27996	1.04286	0.26505	0.987268	no
TCONS_00000386	XLOC_000234	KWMTBOMO00574	Bomo_Chr1:17075964-17284545	COR	Control	OK	109.454	221.025	1.01389	1.04615	0.28475	0.987268	no
TCONS_00000387	XLOC_000234	KWMTBOMO00574	Bomo_Chr1:17075964-17284545	COR	Control	OK	34.8066	49.4105	0.505455	0.30832	0.75035	0.991561	no
TCONS_00000388	XLOC_000235	KWMTBOMO00579	Bomo_Chr1:17290302-17297996	COR	Control	OK	2.6675	0.614207	-2.11869	-0.842032	0.3516	0.987268	no
TCONS_00000389	XLOC_000236	KWMTBOMO00580	Bomo_Chr1:17303445-17328387	COR	Control	OK	3.53508	1.69891	-1.05713	-0.920509	0.3686	0.987268	no
TCONS_00000390	XLOC_000237	KWMTBOMO00591	Bomo_Chr1:17916452-17941955	COR	Control	OK	1.96948	0.000814257	-11.24	-0.171623	0.0919	0.987268	no
TCONS_00000391	XLOC_000237	KWMTBOMO00591	Bomo_Chr1:17916452-17941955	COR	Control	OK	12.796	13.9767	0.127326	0.179887	0.85395	0.991561	no
TCONS_00000392	XLOC_000238	KWMTBOMO00606	Bomo_Chr1:18454700-18468488	COR	Control	OK	5.17098	3.59316	-0.525184	-0.461663	0.663	0.987268	no
TCONS_00000393	XLOC_000238	KWMTBOMO00606	Bomo_Chr1:18468552-18476298	COR	Control	OK	3.95975	2.52999	-0.646277	-0.536086	0.60135	0.987268	no
TCONS_00000394	XLOC_000238	KWMTBOMO00606	Bomo_Chr1:18468552-18476298	COR	Control	NOTEST	1.33378	0.000245275	-12.4088	0	1	1	no
TCONS_00000395	XLOC_000239	KWMTBOMO00617	Bomo_Chr1:19161954-19191845	COR	Control	OK	2.27127	0	#NAME?	nan	0.1167	0.987268	no
TCONS_00000396	XLOC_000239	KWMTBOMO00617	Bomo_Chr1:19161954-19191845	COR	Control	OK	0.000887028	3.62079	11.995	0.0708865	0.0459	0.987268	no
TCONS_00000397	XLOC_000239	KWMTBOMO00617	Bomo_Chr1:19161954-19191845	COR	Control	OK	8.21012	8.69987	0.0835907	0.0912806	0.92745	0.991561	no
TCONS_00000398	XLOC_000240	KWMTBOMO00621	Bomo_Chr1:19371301-19389942	COR	Control	OK	4.25339	6.59492	0.632742	0.828141	0.39	0.987268	no
TCONS_00000399	XLOC_000241	KWMTBOMO00638	Bomo_Chr1:19747565-19766187	COR	Control	OK	27.5064	17.7853	-0.629083	-0.899345	0.3565	0.987268	no
TCONS_00000400	XLOC_000241	KWMTBOMO00638	Bomo_Chr1:19747565-19766187	COR	Control	OK	3.26434	0	#NAME?	nan	0.23195	0.987268	no
TCONS_00000401	XLOC_000242	KWMTBOMO00639	Bomo_Chr1:19773196-19789354	COR	Control	OK	2.43408	2.10077	-0.212461	-0.230315	0.819	0.991561	no
TCONS_00000402	XLOC_000243	KWMTBOMO00641	Bomo_Chr1:19834435-19835896	COR	Control	OK	1.4978	2.10014	0.487642	0.351594	0.7283	0.991561	no
TCONS_00000403	XLOC_000244	KWMTBOMO00655	Bomo_Chr1:20330519-20336034	COR	Control	OK	27.578	18.7384	-0.557517	-0.74723	0.45605	0.987268	no
TCONS_00000404	XLOC_000245	KWMTBOMO00661	Bomo_Chr1:20510828-20528680	COR	Control	OK	33.598	52.1424	0.634081	0.933429	0.33555	0.987268	no
TCONS_00000405	XLOC_000246	-	Bomo_Chr1:38394-38529	COR	Control	OK	130.669	77.3745	-0.755985	-0.43014	0.6477	0.987268	no
TCONS_00000406	XLOC_000247	-	Bomo_Chr1:560214-561080	COR	Control	OK	5.12204	3.41328	-0.58556	-0.500919	0.5899	0.987268	no
TCONS_00000407	XLOC_000248	KWMTBOMO00022	Bomo_Chr1:568602-569497	COR	Control	OK	2.37027	1.63522	-0.535568	-0.292776	0.78005	0.991561	no
TCONS_00000408	XLOC_000249	-	Bomo_Chr1:594113-596258	COR	Control	OK	3.03881	3.49922	0.203529	0.213033	0.8177	0.991561	no
TCONS_00000409	XLOC_000250	-	Bomo_Chr1:631716-631969	COR	Control	OK	2.78015	28.3461	3.34992	1.0651	0.2636	0.987268	no
TCONS_00000410	XLOC_000251	-	Bomo_Chr1:632240-633486	COR	Control	OK	3.15735	5.42713	0.781474	0.721901	0.45835	0.987268	no
TCONS_00000411	XLOC_000252	KWMTBOMO00045	Bomo_Chr1:1335794-1337327	COR	Control	OK	2.30295	1.70274	-0.435624	-0.352544	0.73165	0.991561	no
TCONS_00000412	XLOC_000253	-	Bomo_Chr1:1339950-1340135	COR	Control	OK	79.9409	108.61	0.44215	0.408313	0.6713	0.987268	no
TCONS_00000413	XLOC_000254	KWMTBOMO00047	Bomo_Chr1:1341652-1342294	COR	Control	OK	15.1101	27.4695	0.862313	0.96367	0.32305	0.987268	no
TCONS_00000414	XLOC_000255	KWMTBOMO00047	Bomo_Chr1:1342394-1342723	COR	Control	OK	22.6552	28.3161	0.321778	0.298916	0.76135	0.991561	no
TCONS_00000415	XLOC_000256	KWMTBOMO00050	Bomo_Chr1:1440819-1441821	COR	Control	OK	1.76228	0.944331	-0.90008	-0.485476	0.6183	0.987268	no
TCONS_00000416	XLOC_000257	-	Bomo_Chr1:1442026-1443339	COR	Control	OK	0.848039	5.26982	2.63555	1.70265	0.15555	0.987268	no
TCONS_00000417	XLOC_000258	-	Bomo_Chr1:1443986-1445018	COR	Control	OK	0.283186	4.77853	4.07675	1.31066	0.2524	0.987268	no
TCONS_00000418	XLOC_000259	KWMTBOMO00051	Bomo_Chr1:1448791-1472360	COR	Control	OK	0.687832	2.53136	1.87978	0.619527	0.4599	0.987268	no
TCONS_00000419	XLOC_000260	-	Bomo_Chr1:1472768-1474033	COR	Control	OK	5.75953	7.99518	0.473179	0.505024	0.6073	0.987268	no
TCONS_00000420	XLOC_000261	-	Bomo_Chr1:1478388-1479390	COR	Control	OK	3.3777	7.08248	1.06821	0.941814	0.3711	0.987268	no
TCONS_00000421	XLOC_000262	-	Bomo_Chr1:1482505-1483487	COR	Control	OK	2.56001	2.42136	-0.0803291	-0.0563195	0.9551	0.991672	no
TCONS_00000422	XLOC_000263	KWMTBOMO00053	Bomo_Chr1:1515986-1517935	COR	Control	OK	1.28378	4.86477	1.92197	1.76303	0.09955	0.987268	no
TCONS_00000423	XLOC_000264	KWMTBOMO00059	Bomo_Chr1:1883064-1899758	COR	Control	OK	1.99368	15.7392	2.98086	1.33516	0.2363	0.987268	no
TCONS_00000424	XLOC_000265	KWMTBOMO00061	Bomo_Chr1:1931188-1936917	COR	Control	OK	157.488	240.4	0.610193	0.664237	0.48555	0.987268	no
TCONS_00000425	XLOC_000266	-	Bomo_Chr1:1949074-1949866	COR	Control	OK	1.3896	3.52129	1.34143	0.79445	0.4109	0.987268	no
TCONS_00000426	XLOC_000267	-	Bomo_Chr1:1951401-1952395	COR	Control	OK	1.6316	0.715402	-1.18946	-0.554661	0.3646	0.987268	no
TCONS_00000427	XLOC_000268	-	Bomo_Chr1:1958892-1960003	COR	Control	OK	0.646907	4.57099	2.82088	1.46084	0.1402	0.987268	no
TCONS_00000428	XLOC_000269	KWMTBOMO00065	Bomo_Chr1:1992869-1994955	COR	Control	OK	3.94836	2.50612	-0.6558	-0.664568	0.51255	0.987268	no
TCONS_00000429	XLOC_000270	KWMTBOMO00066	Bomo_Chr1:1995127-1995598	COR	Control	OK	4.68949	4.18172	-0.165334	-0.0883679	0.9184	0.991561	no
TCONS_00000430	XLOC_000271	KWMTBOMO00067	Bomo_Chr1:1997750-1999227	COR	Control	OK	95.1251	187.085	0.975798	1.40004	0.15915	0.987268	no
TCONS_00000431	XLOC_000272	KWMTBOMO00068	Bomo_Chr1:2059080-2059889	COR	Control	OK	4.82546	5.28958	0.132486	0.113617	0.9077	0.991561	no
TCONS_00000432	XLOC_000273	KWMTBOMO00068	Bomo_Chr1:2060118-2062222	COR	Control	OK	10.9884	9.9296	-0.146177	-0.189194	0.84785	0.991561	no
TCONS_00000433	XLOC_000274	KWMTBOMO00079	Bomo_Chr1:2309337-2310273	COR	Control	OK	2.87887	0.771936	-1.89895	-0.932541	0.22065	0.987268	no
TCONS_00000434	XLOC_000275	-	Bomo_Chr1:2310326-2312813	COR	Control	OK	2.7922	2.31426	-0.270852	-0.270285	0.7876	0.991561	no
TCONS_00000435	XLOC_000276	KWMTBOMO00080	Bomo_Chr1:2396572-2398870	COR	Control	OK	3.38127	7.74905	1.19645	1.34146	0.19135	0.987268	no
TCONS_00000436	XLOC_000277	-	Bomo_Chr1:2400533-2401358	COR	Control	OK	0.940582	6.0632	2.68845	1.38789	0.14395	0.987268	no
TCONS_00000437	XLOC_000278	KWMTBOMO00085	Bomo_Chr1:2503616-2504253	COR	Control	OK	2.6808	1.3024	-1.0415	-0.438	0.4783	0.987268	no
TCONS_00000438	XLOC_000279	-	Bomo_Chr1:2507524-2508275	COR	Control	OK	1.49207	5.84844	1.97073	1.21065	0.24115	0.987268	no
TCONS_00000439	XLOC_000280	-	Bomo_Chr1:2510257-2512371	COR	Control	OK	19.0832	21.0394	0.140792	0.196748	0.8402	0.991561	no
TCONS_00000440	XLOC_000281	-	Bomo_Chr1:2512828-2515064	COR	Control	OK	7.20024	5.84967	-0.299689	-0.354647	0.71435	0.991561	no
TCONS_00000441	XLOC_000282	KWMTBOMO00086	Bomo_Chr1:2515178-2516335	COR	Control	OK	4.31182	2.96646	-0.539554	-0.477133	0.6418	0.987268	no
TCONS_00000442	XLOC_000283	-	Bomo_Chr1:2545530-2546711	COR	Control	OK	3.72608	4.05123	0.120701	0.113535	0.9062	0.991561	no
TCONS_00000443	XLOC_000284	-	Bomo_Chr1:2546818-2547720	COR	Control	OK	2.17917	4.58678	1.0737	0.828637	0.40295	0.987268	no
TCONS_00000444	XLOC_000285	-	Bomo_Chr1:2550685-2551418	COR	Control	OK	3.52456	1.77844	-0.986827	-0.557704	0.62325	0.987268	no
TCONS_00000445	XLOC_000286	KWMTBOMO00090	Bomo_Chr1:2581602-2581994	COR	Control	OK	3.50467	2.8891	-0.278655	-0.115452	0.59195	0.987268	no
TCONS_00000446	XLOC_000287	-	Bomo_Chr1:2911008-2911914	COR	Control	OK	4.00045	6.17038	0.625198	0.547851	0.5965	0.987268	no
TCONS_00000447	XLOC_000288	-	Bomo_Chr1:2913789-2914361	COR	Control	OK	5.02484	1.02002	-2.30047	-0.908524	0.34665	0.987268	no
TCONS_00000448	XLOC_000289	KWMTBOMO00104	Bomo_Chr1:3167360-3171117	COR	Control	OK	3.49352	4.14375	0.246254	0.292349	0.7758	0.991561	no
TCONS_00000449	XLOC_000290	-	Bomo_Chr1:3283659-3285084	COR	Control	OK	1.44529	2.77967	0.943558	0.713235	0.4703	0.987268	no
TCONS_00000450	XLOC_000291	-	Bomo_Chr1:3871078-3871324	COR	Control	OK	17.7492	0	#NAME?	nan	0.0089	0.479743	no
TCONS_00000451	XLOC_000292	KWMTBOMO00131	Bomo_Chr1:4197424-4199645	COR	Control	OK	2.16436	4.30292	0.991373	1.00728	0.3388	0.987268	no
TCONS_00000452	XLOC_000293	KWMTBOMO00139	Bomo_Chr1:4361553-4368169	COR	Control	OK	2.65784	3.59225	0.434638	0.555853	0.57665	0.987268	no
TCONS_00000453	XLOC_000294	-	Bomo_Chr1:4762022-4762930	COR	Control	NOTEST	0	1.33759	inf	0	1	1	no
TCONS_00000454	XLOC_000295	KWMTBOMO00152	Bomo_Chr1:4764281-4765602	COR	Control	OK	0.210503	3.03802	3.85122	1.23517	0.25375	0.987268	no
TCONS_00000455	XLOC_000296	-	Bomo_Chr1:4789205-4791925	COR	Control	OK	3.61408	3.45018	-0.0669539	-0.0727455	0.9445	0.991561	no
TCONS_00000456	XLOC_000297	KWMTBOMO00153	Bomo_Chr1:4792199-4792933	COR	Control	OK	2.41864	3.90522	0.691209	0.479119	0.6081	0.987268	no
TCONS_00000457	XLOC_000298	-	Bomo_Chr1:4947956-4952109	COR	Control	OK	1.10788	2.72462	1.29825	1.35509	0.1846	0.987268	no
TCONS_00000458	XLOC_000299	-	Bomo_Chr1:4989620-4990542	COR	Control	OK	4.23844	0.262315	-4.01416	-1.07991	0.25435	0.987268	no
TCONS_00000459	XLOC_000300	-	Bomo_Chr1:4990606-4991697	COR	Control	OK	4.62943	0.637341	-2.8607	-1.45118	0.155	0.987268	no
TCONS_00000460	XLOC_000301	KWMTBOMO00160	Bomo_Chr1:5048764-5054687	COR	Control	OK	4.88289	4.85268	-0.00895373	-0.0123073	0.9892	0.99453	no
TCONS_00000461	XLOC_000302	-	Bomo_Chr1:5264383-5265464	COR	Control	OK	3.07653	4.51214	0.552507	0.489619	0.63715	0.987268	no
TCONS_00000462	XLOC_000303	KWMTBOMO00167	Bomo_Chr1:5266009-5266662	COR	Control	OK	1.29369	4.18759	1.69463	0.810729	0.294	0.987268	no
TCONS_00000463	XLOC_000304	KWMTBOMO00178	Bomo_Chr1:5645447-5651369	COR	Control	OK	2.29702	3.10362	0.43419	0.536357	0.5927	0.987268	no
TCONS_00000464	XLOC_000305	-	Bomo_Chr1:5717919-5718698	COR	Control	OK	3.85574	7.5286	0.965373	0.837725	0.4096	0.987268	no
TCONS_00000465	XLOC_000306	-	Bomo_Chr1:5719504-5720020	COR	Control	OK	4.7848	17.9899	1.91066	1.49807	0.16925	0.987268	no
TCONS_00000466	XLOC_000307	-	Bomo_Chr1:5720228-5720390	COR	Control	OK	17.1968	127.418	2.88936	1.35339	0.21605	0.987268	no
TCONS_00000467	XLOC_000308	-	Bomo_Chr1:5720999-5721258	COR	Control	OK	13.2061	47.0359	1.83256	1.0817	0.2918	0.987268	no
TCONS_00000468	XLOC_000309	-	Bomo_Chr1:5754662-5755378	COR	Control	OK	7.50659	1.83727	-2.0306	-1.28394	0.22905	0.987268	no
TCONS_00000469	XLOC_000310	-	Bomo_Chr1:5777643-5778251	COR	Control	OK	5.73672	74.4058	3.69712	3.68998	0.0096	0.490187	no
TCONS_00000470	XLOC_000311	-	Bomo_Chr1:5783507-5784317	COR	Control	OK	2.11975	1.24256	-0.77058	-0.409175	0.6464	0.987268	no
TCONS_00000471	XLOC_000312	-	Bomo_Chr1:6218795-6220025	COR	Control	NOTEST	1.37407	1.28604	-0.0955186	0	1	1	no
TCONS_00000472	XLOC_000313	-	Bomo_Chr1:6364671-6364994	COR	Control	OK	14.2566	4.19774	-1.76395	-0.86204	0.23665	0.987268	no
TCONS_00000473	XLOC_000314	KWMTBOMO00205	Bomo_Chr1:6396493-6400942	COR	Control	OK	14.7376	24.5023	0.733417	1.07937	0.27175	0.987268	no
TCONS_00000474	XLOC_000315	KWMTBOMO00211	Bomo_Chr1:6637973-6638519	COR	Control	OK	3.37078	23.0224	2.77189	1.67597	0.1704	0.987268	no
TCONS_00000475	XLOC_000316	KWMTBOMO00213	Bomo_Chr1:6793117-6795206	COR	Control	OK	1.6269	3.20273	0.977175	0.884173	0.3774	0.987268	no
TCONS_00000476	XLOC_000317	KWMTBOMO00214	Bomo_Chr1:6823780-6825612	COR	Control	OK	1.59273	0.926928	-0.780971	-0.579309	0.57655	0.987268	no
TCONS_00000477	XLOC_000318	KWMTBOMO00214	Bomo_Chr1:6825732-6826639	COR	Control	OK	1.99742	0	#NAME?	nan	0.0089	0.479743	no
TCONS_00000478	XLOC_000319	KWMTBOMO00217	Bomo_Chr1:6969863-6970429	COR	Control	OK	4.14815	4.14679	-0.000474008	-0.000323917	0.9545	0.991672	no
TCONS_00000479	XLOC_000320	KWMTBOMO00217	Bomo_Chr1:6970723-6971744	COR	Control	OK	2.0087	3.68969	0.877236	0.64421	0.54205	0.987268	no
TCONS_00000480	XLOC_000321	KWMTBOMO00221	Bomo_Chr1:7327500-7328007	COR	Control	OK	4.16307	4.93602	0.245701	0.160532	0.87025	0.991561	no
TCONS_00000481	XLOC_000322	-	Bomo_Chr1:7991085-7991811	COR	Control	OK	0.446377	3.96485	3.15093	0.99934	0.26775	0.987268	no
TCONS_00000482	XLOC_000323	KWMTBOMO00235	Bomo_Chr1:7991965-7993520	COR	Control	OK	0.78428	1.95423	1.31716	0.777583	0.4529	0.987268	no
TCONS_00000483	XLOC_000324	KWMTBOMO00241	Bomo_Chr1:8264387-8266022	COR	Control	OK	0.658408	1.84513	1.48667	0.930319	0.38225	0.987268	no
TCONS_00000484	XLOC_000325	KWMTBOMO00246	Bomo_Chr1:8423941-8426002	COR	Control	OK	0.508097	3.45416	2.76516	1.83478	0.1388	0.987268	no
TCONS_00000485	XLOC_000326	KWMTBOMO00247	Bomo_Chr1:8426138-8426513	COR	Control	OK	1.89838	17.7781	3.22726	1.30166	0.24585	0.987268	no
TCONS_00000486	XLOC_000327	KWMTBOMO00248	Bomo_Chr1:8458963-8459847	COR	Control	OK	1.89208	7.20023	1.92807	1.43237	0.15815	0.987268	no
TCONS_00000487	XLOC_000328	-	Bomo_Chr1:8467125-8469721	COR	Control	OK	1.9744	3.70778	0.90914	0.922624	0.3712	0.987268	no
TCONS_00000488	XLOC_000329	KWMTBOMO00254	Bomo_Chr1:8527457-8529191	COR	Control	OK	2.3102	1.97245	-0.228033	-0.197458	0.8436	0.991561	no
TCONS_00000489	XLOC_000330	KWMTBOMO00256	Bomo_Chr1:8560814-8561289	COR	Control	OK	16.8177	15.1166	-0.15385	-0.147191	0.8854	0.991561	no
TCONS_00000490	XLOC_000331	KWMTBOMO00256	Bomo_Chr1:8561432-8562488	COR	Control	OK	13.9023	21.2308	0.610838	0.752602	0.4489	0.987268	no
TCONS_00000491	XLOC_000332	-	Bomo_Chr1:8633777-8635672	COR	Control	OK	2.71884	2.23109	-0.285245	-0.26963	0.7863	0.991561	no
TCONS_00000492	XLOC_000333	KWMTBOMO00264	Bomo_Chr1:8638815-8639825	COR	Control	OK	1.8904	1.16873	-0.693753	-0.400293	0.69515	0.990461	no
TCONS_00000493	XLOC_000334	KWMTBOMO00265	Bomo_Chr1:8649111-8649761	COR	Control	OK	2.86484	5.48028	0.935797	0.661804	0.4938	0.987268	no
TCONS_00000494	XLOC_000335	KWMTBOMO00266	Bomo_Chr1:8669552-8670672	COR	Control	OK	6.7905	28.5972	2.07428	2.43472	0.0186	0.758105	no
TCONS_00000495	XLOC_000336	-	Bomo_Chr1:8691559-8691945	COR	Control	OK	10.2085	1.98176	-2.36492	-0.959593	0.28145	0.987268	no
TCONS_00000496	XLOC_000337	KWMTBOMO00273	Bomo_Chr1:8784322-8786090	COR	Control	OK	2.33561	3.85924	0.724517	0.709786	0.4681	0.987268	no
TCONS_00000497	XLOC_000338	-	Bomo_Chr1:8826720-8828188	COR	Control	OK	2.23435	2.38689	0.0952805	0.0779576	0.9423	0.991561	no
TCONS_00000498	XLOC_000339	-	Bomo_Chr1:8828345-8829343	COR	Control	OK	1.32829	3.79631	1.51502	0.892661	0.3929	0.987268	no
TCONS_00000499	XLOC_000340	KWMTBOMO00277	Bomo_Chr1:8864082-8864439	COR	Control	OK	27.0199	21.8215	-0.308277	-0.289552	0.7677	0.991561	no
TCONS_00000500	XLOC_000341	-	Bomo_Chr1:8927545-8928294	COR	Control	OK	0.213923	3.45284	4.01262	0.812291	0.26465	0.987268	no
TCONS_00000501	XLOC_000342	KWMTBOMO00300	Bomo_Chr1:9424563-9425421	COR	Control	OK	15.3728	12.0922	-0.346304	-0.374221	0.71845	0.991561	no
TCONS_00000502	XLOC_000343	KWMTBOMO00302	Bomo_Chr1:9452033-9453769	COR	Control	OK	2.46102	7.01768	1.51174	1.56066	0.1254	0.987268	no
TCONS_00000503	XLOC_000344	KWMTBOMO00303	Bomo_Chr1:9454285-9455043	COR	Control	OK	3.57855	2.37786	-0.589712	-0.409342	0.64575	0.987268	no
TCONS_00000504	XLOC_000345	KWMTBOMO00303	Bomo_Chr1:9455385-9456141	COR	Control	OK	2.53504	1.36368	-0.894502	-0.482468	0.6183	0.987268	no
TCONS_00000505	XLOC_000346	-	Bomo_Chr1:9665577-9666639	COR	Control	OK	0.956855	3.51378	1.87665	1.12587	0.28415	0.987268	no
TCONS_00000506	XLOC_000347	-	Bomo_Chr1:9751481-9753942	COR	Control	OK	3.19035	3.59495	0.172259	0.186289	0.8574	0.991561	no
TCONS_00000507	XLOC_000348	KWMTBOMO00314	Bomo_Chr1:9754656-9756179	COR	Control	OK	2.40954	1.71563	-0.490014	-0.415664	0.66015	0.987268	no
TCONS_00000508	XLOC_000349	KWMTBOMO00325	Bomo_Chr1:9878632-9879712	COR	Control	OK	7.23133	11.4008	0.656797	0.696026	0.48245	0.987268	no
TCONS_00000509	XLOC_000350	-	Bomo_Chr1:9912560-9913851	COR	Control	OK	54.0664	42.49	-0.347607	-0.494706	0.6158	0.987268	no
TCONS_00000510	XLOC_000351	-	Bomo_Chr1:9991483-9992396	COR	Control	OK	4.95181	22.5791	2.18896	2.24792	0.03445	0.987268	no
TCONS_00000511	XLOC_000352	-	Bomo_Chr1:9992499-9993361	COR	Control	OK	10.8385	56.0881	2.37152	2.86319	0.01095	0.536587	no
TCONS_00000512	XLOC_000353	-	Bomo_Chr1:10073114-10073882	COR	Control	OK	95.3483	78.4177	-0.282029	-0.401455	0.68485	0.990427	no
TCONS_00000513	XLOC_000354	-	Bomo_Chr1:10073994-10074785	COR	Control	OK	84.3114	75.0347	-0.168171	-0.238935	0.8082	0.991561	no
TCONS_00000514	XLOC_000355	-	Bomo_Chr1:10276790-10277282	COR	Control	OK	6.75061	7.12879	0.0786402	0.06086	0.95335	0.991672	no
TCONS_00000515	XLOC_000356	-	Bomo_Chr1:10316994-10317296	COR	Control	OK	39.2883	106.035	1.43236	1.50686	0.1461	0.987268	no
TCONS_00000516	XLOC_000357	-	Bomo_Chr1:10319485-10320398	COR	Control	OK	4.62169	2.65636	-0.798969	-0.597168	0.53015	0.987268	no
TCONS_00000517	XLOC_000358	-	Bomo_Chr1:10320813-10321382	COR	Control	OK	4.43171	1.02829	-2.10761	-0.83763	0.35425	0.987268	no
TCONS_00000518	XLOC_000359	-	Bomo_Chr1:10359225-10359630	COR	Control	OK	5.51258	0	#NAME?	nan	0.0479	0.987268	no
TCONS_00000519	XLOC_000360	-	Bomo_Chr1:10613743-10615986	COR	Control	OK	1.50457	1.85067	0.298699	0.259587	0.79645	0.991561	no
TCONS_00000520	XLOC_000361	KWMTBOMO00362	Bomo_Chr1:10877580-10879521	COR	Control	OK	24.3679	32.581	0.41905	0.597004	0.55015	0.987268	no
TCONS_00000521	XLOC_000362	KWMTBOMO00366	Bomo_Chr1:10935643-10940690	COR	Control	OK	11.0893	25.7269	1.21411	1.7794	0.0683	0.987268	no
TCONS_00000522	XLOC_000363	-	Bomo_Chr1:11023060-11024064	COR	Control	OK	2.92987	7.30031	1.31712	1.14414	0.2763	0.987268	no
TCONS_00000523	XLOC_000364	-	Bomo_Chr1:11024271-11025085	COR	Control	OK	0.957296	3.70331	1.95178	0.981417	0.2031	0.987268	no
TCONS_00000524	XLOC_000365	KWMTBOMO00373	Bomo_Chr1:11118172-11118664	COR	Control	OK	7.94189	21.3864	1.42914	1.30157	0.1966	0.987268	no
TCONS_00000525	XLOC_000366	-	Bomo_Chr1:11119234-11119517	COR	Control	OK	20.7958	51.6327	1.31199	1.14152	0.27395	0.987268	no
TCONS_00000526	XLOC_000367	KWMTBOMO00379	Bomo_Chr1:11270286-11274288	COR	Control	OK	4.07809	5.56637	0.448845	0.553138	0.5896	0.987268	no
TCONS_00000527	XLOC_000368	KWMTBOMO00388	Bomo_Chr1:11452039-11453668	COR	Control	OK	1.98349	1.19114	-0.735695	-0.539398	0.61305	0.987268	no
TCONS_00000528	XLOC_000369	-	Bomo_Chr1:11453859-11455890	COR	Control	OK	1.8074	2.58148	0.514286	0.479736	0.6205	0.987268	no
TCONS_00000529	XLOC_000370	KWMTBOMO00393	Bomo_Chr1:11559254-11559538	COR	Control	OK	19.5582	25.6218	0.389599	0.313409	0.7529	0.991561	no
TCONS_00000530	XLOC_000371	KWMTBOMO00400	Bomo_Chr1:11801813-11802932	COR	Control	OK	1.6674	5.76687	1.79019	1.4113	0.19325	0.987268	no
TCONS_00000531	XLOC_000372	-	Bomo_Chr1:11803004-11806402	COR	Control	OK	3.44108	8.21385	1.2552	1.57412	0.11	0.987268	no
TCONS_00000532	XLOC_000373	-	Bomo_Chr1:11972388-11973193	COR	Control	OK	3.49711	1.56608	-1.15901	-0.698578	0.4738	0.987268	no
TCONS_00000533	XLOC_000374	KWMTBOMO00409	Bomo_Chr1:11974102-11975107	COR	Control	OK	2.63363	5.17441	0.974343	0.837537	0.40855	0.987268	no
TCONS_00000534	XLOC_000375	KWMTBOMO00409	Bomo_Chr1:11975660-11976118	COR	Control	OK	4.91174	10.2317	1.05874	0.749114	0.4429	0.987268	no
TCONS_00000535	XLOC_000376	-	Bomo_Chr1:12473203-12473994	COR	Control	OK	2.98272	13.4678	2.17481	1.73648	0.12125	0.987268	no
TCONS_00000536	XLOC_000377	-	Bomo_Chr1:12474361-12474830	COR	Control	OK	6.01027	12.6355	1.07199	0.820431	0.40655	0.987268	no
TCONS_00000537	XLOC_000378	-	Bomo_Chr1:12475141-12475756	COR	Control	OK	4.51318	11.8869	1.39715	1.05978	0.30815	0.987268	no
TCONS_00000538	XLOC_000379	KWMTBOMO00426	Bomo_Chr1:12476153-12476713	COR	Control	OK	5.83715	16.8626	1.53049	1.35581	0.1715	0.987268	no
TCONS_00000539	XLOC_000380	KWMTBOMO00426	Bomo_Chr1:12476825-12526199	COR	Control	OK	0.661162	2.6601	2.00841	0.414753	0.568	0.987268	no
TCONS_00000540	XLOC_000381	KWMTBOMO00426	Bomo_Chr1:12476825-12526199	COR	Control	OK	1.03959	2.94497	1.50223	0.530789	0.46565	0.987268	no
TCONS_00000541	XLOC_000382	KWMTBOMO00426	Bomo_Chr1:12476825-12526199	COR	Control	OK	0.276685	1.92114	2.79565	0.528169	0.52315	0.987268	no
TCONS_00000542	XLOC_000383	KWMTBOMO00435	Bomo_Chr1:12790465-12791260	COR	Control	OK	7.50584	5.41446	-0.471195	-0.437045	0.663	0.987268	no
TCONS_00000543	XLOC_000384	-	Bomo_Chr1:12791865-12795807	COR	Control	OK	8.19189	11.7658	0.522334	0.72732	0.46495	0.987268	no
TCONS_00000544	XLOC_000385	KWMTBOMO00439	Bomo_Chr1:12941984-12943704	COR	Control	OK	24.7907	26.6248	0.102972	0.14452	0.8869	0.991561	no
TCONS_00000545	XLOC_000386	-	Bomo_Chr1:12949943-12950918	COR	Control	OK	0.30388	2.44329	3.00725	0.936743	0.30465	0.987268	no
TCONS_00000546	XLOC_000387	-	Bomo_Chr1:13442268-13442531	COR	Control	OK	21.7214	15.1509	-0.519713	-0.360753	0.69875	0.990465	no
TCONS_00000547	XLOC_000388	-	Bomo_Chr1:13442834-13443992	COR	Control	OK	6.64561	6.71694	0.0154032	0.0161542	0.98475	0.993934	no
TCONS_00000548	XLOC_000389	-	Bomo_Chr1:13444077-13445319	COR	Control	OK	10.0742	9.4432	-0.093318	-0.103973	0.9152	0.991561	no
TCONS_00000549	XLOC_000390	KWMTBOMO00464	Bomo_Chr1:13539586-13540763	COR	Control	OK	5.9136	15.3029	1.37169	1.42343	0.1676	0.987268	no
TCONS_00000550	XLOC_000391	KWMTBOMO00465	Bomo_Chr1:13545152-13547968	COR	Control	OK	6.64689	7.36944	0.148876	0.19165	0.84545	0.991561	no
TCONS_00000551	XLOC_000392	-	Bomo_Chr1:13617091-13617220	COR	Control	OK	72.5404	210.413	1.53636	0.961418	0.3742	0.987268	no
TCONS_00000552	XLOC_000393	KWMTBOMO00474	Bomo_Chr1:13784758-13785450	COR	Control	OK	2.62303	0.770905	-1.76661	-0.6937	0.38105	0.987268	no
TCONS_00000553	XLOC_000394	-	Bomo_Chr1:13792701-13793889	COR	Control	NOTEST	1.19349	1.34082	0.167934	0	1	1	no
TCONS_00000554	XLOC_000395	-	Bomo_Chr1:13796135-13798954	COR	Control	OK	2.70991	2.8145	0.0546301	0.0586442	0.952	0.991672	no
TCONS_00000555	XLOC_000396	KWMTBOMO00475	Bomo_Chr1:13802791-13804069	COR	Control	OK	0	2.63286	inf	nan	0.0009	0.168613	no
TCONS_00000556	XLOC_000397	-	Bomo_Chr1:13804301-13805527	COR	Control	OK	0.34485	2.951	3.09716	1.23633	0.25985	0.987268	no
TCONS_00000557	XLOC_000398	KWMTBOMO00492	Bomo_Chr1:14064247-14067954	COR	Control	OK	5.60172	5.87323	0.0682824	0.0892235	0.9295	0.991561	no
TCONS_00000558	XLOC_000399	KWMTBOMO00495	Bomo_Chr1:14124593-14126641	COR	Control	OK	2.36643	5.11541	1.11214	1.12534	0.282	0.987268	no
TCONS_00000559	XLOC_000400	-	Bomo_Chr1:14126697-14128953	COR	Control	OK	2.93265	4.59739	0.64861	0.685329	0.48765	0.987268	no
TCONS_00000560	XLOC_000401	-	Bomo_Chr1:14129120-14129650	COR	Control	OK	7.41179	6.31966	-0.229975	-0.185175	0.8529	0.991561	no
TCONS_00000561	XLOC_000402	-	Bomo_Chr1:14129714-14131139	COR	Control	OK	2.79422	8.64786	1.6299	1.65496	0.09485	0.987268	no
TCONS_00000562	XLOC_000403	-	Bomo_Chr1:14131322-14132845	COR	Control	OK	6.7824	13.2962	0.971142	1.13378	0.25845	0.987268	no
TCONS_00000563	XLOC_000404	-	Bomo_Chr1:14777208-14777842	COR	Control	OK	0	7.43137	inf	nan	0.00025	0.0887439	no
TCONS_00000564	XLOC_000405	-	Bomo_Chr1:14780891-14781322	COR	Control	OK	0.989583	11.3677	3.52197	1.12176	0.2603	0.987268	no
TCONS_00000565	XLOC_000406	KWMTBOMO00512	Bomo_Chr1:14782152-14783197	COR	Control	OK	0.836565	3.3606	2.00617	1.1183	0.2335	0.987268	no
TCONS_00000566	XLOC_000407	-	Bomo_Chr1:15131627-15132503	COR	Control	OK	2.4364	5.32417	1.12781	0.867775	0.3887	0.987268	no
TCONS_00000567	XLOC_000408	KWMTBOMO00520	Bomo_Chr1:15207948-15208096	COR	Control	OK	107.716	233.815	1.11814	0.976486	0.34065	0.987268	no
TCONS_00000568	XLOC_000409	-	Bomo_Chr1:15266772-15268231	COR	Control	OK	2.43778	3.15523	0.372178	0.325208	0.7477	0.991561	no
TCONS_00000569	XLOC_000410	-	Bomo_Chr1:15268417-15268926	COR	Control	OK	2.63271	7.9699	1.59801	0.960296	0.3329	0.987268	no
TCONS_00000570	XLOC_000411	KWMTBOMO00523	Bomo_Chr1:15270017-15270896	COR	Control	OK	4.15836	8.92728	1.10221	1.00132	0.3194	0.987268	no
TCONS_00000571	XLOC_000412	KWMTBOMO00525	Bomo_Chr1:15373017-15373681	COR	Control	OK	1.01072	4.49683	2.15353	0.98717	0.2656	0.987268	no
TCONS_00000572	XLOC_000413	-	Bomo_Chr1:15378688-15380168	COR	Control	OK	4.15028	5.1723	0.317598	0.315072	0.75175	0.991561	no
TCONS_00000573	XLOC_000414	-	Bomo_Chr1:15380363-15380972	COR	Control	OK	6.00908	2.3195	-1.37333	-0.841111	0.4071	0.987268	no
TCONS_00000574	XLOC_000415	KWMTBOMO00526	Bomo_Chr1:15381255-15381554	COR	Control	OK	10.7554	8.2024	-0.390943	-0.21838	0.81935	0.991561	no
TCONS_00000575	XLOC_000416	-	Bomo_Chr1:15419978-15420721	COR	Control	OK	3.89277	0	#NAME?	nan	0.00095	0.168613	no
TCONS_00000576	XLOC_000417	-	Bomo_Chr1:15422359-15422712	COR	Control	OK	8.49076	1.1737	-2.85483	-0.75725	0.3022	0.987268	no
TCONS_00000577	XLOC_000418	KWMTBOMO00528	Bomo_Chr1:15422912-15423361	COR	Control	OK	10.6165	7.56171	-0.489518	-0.354702	0.72885	0.991561	no
TCONS_00000578	XLOC_000419	-	Bomo_Chr1:15733332-15738639	COR	Control	OK	9.6443	9.87762	0.0344871	0.0501849	0.95675	0.991672	no
TCONS_00000579	XLOC_000420	KWMTBOMO00537	Bomo_Chr1:15738694-15740386	COR	Control	OK	1.34584	1.77454	0.398935	0.31679	0.75175	0.991561	no
TCONS_00000580	XLOC_000421	KWMTBOMO00539	Bomo_Chr1:15861980-15900372	COR	Control	OK	2.39941	2.33333	-0.040285	-0.0219707	0.9782	0.992641	no
TCONS_00000581	XLOC_000422	KWMTBOMO00539	Bomo_Chr1:15861980-15900372	COR	Control	OK	2.41161	1.66404	-0.535306	-0.187907	0.5475	0.987268	no
TCONS_00000582	XLOC_000423	KWMTBOMO00539	Bomo_Chr1:15901645-15902600	COR	Control	OK	3.27471	2.50819	-0.384721	-0.278586	0.78125	0.991561	no
TCONS_00000583	XLOC_000424	-	Bomo_Chr1:15902860-15904892	COR	Control	OK	3.03219	4.43772	0.549458	0.552786	0.5973	0.987268	no
TCONS_00000584	XLOC_000425	-	Bomo_Chr1:15905001-15906285	COR	Control	OK	4.13546	9.25119	1.16159	1.17417	0.26005	0.987268	no
TCONS_00000585	XLOC_000426	-	Bomo_Chr1:15908440-15908888	COR	Control	OK	6.02317	0	#NAME?	nan	0.00685	0.476065	no
TCONS_00000586	XLOC_000427	-	Bomo_Chr1:16063879-16064315	COR	Control	OK	5.33644	0	#NAME?	nan	0.00825	0.479743	no
TCONS_00000587	XLOC_000428	KWMTBOMO00548	Bomo_Chr1:16269915-16270849	COR	Control	OK	1.76407	0	#NAME?	nan	0.00825	0.479743	no
TCONS_00000588	XLOC_000429	KWMTBOMO00556	Bomo_Chr1:16519964-16521323	COR	Control	OK	0.407263	4.24412	3.38143	1.59586	0.2097	0.987268	no
TCONS_00000589	XLOC_000430	KWMTBOMO00568	Bomo_Chr1:16860224-16862023	COR	Control	OK	1.69938	0.11826	-3.84497	-1.03575	0.25525	0.987268	no
TCONS_00000590	XLOC_000431	-	Bomo_Chr1:16862133-16863404	COR	Control	OK	2.53328	0.706694	-1.84185	-1.06246	0.2845	0.987268	no
TCONS_00000591	XLOC_000432	KWMTBOMO00569	Bomo_Chr1:16868626-16869543	COR	Control	OK	0.656584	2.90565	2.14581	0.983631	0.26585	0.987268	no
TCONS_00000592	XLOC_000433	KWMTBOMO00581	Bomo_Chr1:17358029-17359121	COR	Control	OK	1.58546	4.45637	1.49096	1.14167	0.26375	0.987268	no
TCONS_00000593	XLOC_000434	-	Bomo_Chr1:17359757-17360376	COR	Control	OK	3.35308	3.16973	-0.0811295	-0.0526127	0.94495	0.991561	no
TCONS_00000594	XLOC_000435	-	Bomo_Chr1:17400117-17400752	COR	Control	OK	6.73238	2.61679	-1.36332	-0.789722	0.4417	0.987268	no
TCONS_00000595	XLOC_000436	-	Bomo_Chr1:17551480-17552305	COR	Control	OK	0.752465	3.63792	2.27342	1.04758	0.25865	0.987268	no
TCONS_00000596	XLOC_000437	-	Bomo_Chr1:17865789-17865907	COR	Control	OK	161.228	0	#NAME?	nan	0.0089	0.479743	no
TCONS_00000597	XLOC_000438	KWMTBOMO00603	Bomo_Chr1:18274792-18275276	COR	Control	OK	0	6.65897	inf	nan	0.00695	0.476065	no
TCONS_00000598	XLOC_000439	-	Bomo_Chr1:18588166-18588296	COR	Control	OK	220.156	248.667	0.175688	0.150666	0.8789	0.991561	no
TCONS_00000599	XLOC_000440	KWMTBOMO00611	Bomo_Chr1:18746797-18749747	COR	Control	NOTEST	1.07544	0.54981	-0.967922	0	1	1	no
TCONS_00000600	XLOC_000441	KWMTBOMO00617	Bomo_Chr1:19159534-19161296	COR	Control	OK	9.00007	9.32203	0.0507074	0.0602768	0.95595	0.991672	no
TCONS_00000601	XLOC_000442	KWMTBOMO00617	Bomo_Chr1:19161385-19161536	COR	Control	OK	79.8375	45.9169	-0.798043	-0.453744	0.66695	0.987268	no
TCONS_00000602	XLOC_000443	-	Bomo_Chr1:19367931-19369090	COR	Control	OK	6.02402	16.5775	1.46042	1.51088	0.14555	0.987268	no
TCONS_00000603	XLOC_000444	-	Bomo_Chr1:19369236-19369648	COR	Control	OK	9.09377	22.8728	1.33068	1.12453	0.2603	0.987268	no
TCONS_00000604	XLOC_000445	KWMTBOMO00621	Bomo_Chr1:19369979-19370801	COR	Control	OK	8.88377	16.1452	0.861864	0.860778	0.40685	0.987268	no
TCONS_00000605	XLOC_000446	-	Bomo_Chr1:19417944-19419549	COR	Control	OK	5.63149	4.98069	-0.177172	-0.190956	0.8435	0.991561	no
TCONS_00000606	XLOC_000447	-	Bomo_Chr1:19419806-19420274	COR	Control	OK	9.90886	11.9766	0.273432	0.236324	0.812	0.991561	no
TCONS_00000607	XLOC_000448	-	Bomo_Chr1:19479073-19480464	COR	Control	OK	3.36911	4.9241	0.547493	0.515075	0.6185	0.987268	no
TCONS_00000608	XLOC_000449	KWMTBOMO00639	Bomo_Chr1:19768100-19773116	COR	Control	OK	3.712	7.84623	1.0798	1.44713	0.149	0.987268	no
TCONS_00000609	XLOC_000450	KWMTBOMO00640	Bomo_Chr1:19822778-19826313	COR	Control	OK	1.73867	4.70307	1.43562	1.48771	0.1523	0.987268	no
TCONS_00000610	XLOC_000451	KWMTBOMO00641	Bomo_Chr1:19833659-19834329	COR	Control	OK	1.74644	6.45709	1.88647	1.13176	0.2839	0.987268	no
TCONS_00000611	XLOC_000452	KWMTBOMO00652	Bomo_Chr1:20218773-20219832	COR	Control	OK	2.19469	4.18722	0.931973	0.700601	0.4758	0.987268	no
TCONS_00000612	XLOC_000453	-	Bomo_Chr1:20221807-20222930	COR	Control	OK	3.19271	7.58741	1.24883	1.14945	0.26775	0.987268	no
TCONS_00000613	XLOC_000454	KWMTBOMO05392	Bomo_Chr10:23562-26319	COR	Control	OK	28.7606	33.4344	0.217242	0.301625	0.7592	0.991561	no
TCONS_00000614	XLOC_000455	KWMTBOMO05398	Bomo_Chr10:328963-338973	COR	Control	OK	3.05251	37.1371	3.6048	4.07901	0.0032	0.321192	no
TCONS_00000615	XLOC_000456	KWMTBOMO05399	Bomo_Chr10:469782-526805	COR	Control	OK	2.90968	2.33387	-0.318135	-0.260244	0.804	0.991561	no
TCONS_00000616	XLOC_000456	KWMTBOMO05399	Bomo_Chr10:526964-531758	COR	Control	OK	2.43619	3.01955	0.309704	0.349249	0.7311	0.991561	no
TCONS_00000617	XLOC_000457	KWMTBOMO05401	Bomo_Chr10:549442-554331	COR	Control	OK	5.74066	8.11764	0.499842	0.668338	0.4955	0.987268	no
TCONS_00000618	XLOC_000458	KWMTBOMO05407	Bomo_Chr10:1005709-1006729	COR	Control	OK	0.430958	2.30887	2.42157	0.934627	0.3337	0.987268	no
TCONS_00000619	XLOC_000459	KWMTBOMO05411	Bomo_Chr10:1372485-1374609	COR	Control	OK	27.2173	24.5601	-0.148211	-0.175816	0.8616	0.991561	no
TCONS_00000620	XLOC_000460	KWMTBOMO05416	Bomo_Chr10:1542235-1542880	COR	Control	OK	2.8966	1.70524	-0.764382	-0.405885	0.6477	0.987268	no
TCONS_00000621	XLOC_000461	KWMTBOMO05420	Bomo_Chr10:1568089-1608121	COR	Control	NOTEST	1.39323	0	#NAME?	0	1	1	no
TCONS_00000622	XLOC_000461	KWMTBOMO05420	Bomo_Chr10:1568089-1608121	COR	Control	OK	7.0269	2.23066	-1.65542	-1.47691	0.15585	0.987268	no
TCONS_00000623	XLOC_000462	KWMTBOMO05427	Bomo_Chr10:1805935-1837852	COR	Control	OK	8.21379	14.0301	0.77241	0.771481	0.45585	0.987268	no
TCONS_00000624	XLOC_000462	KWMTBOMO05427	Bomo_Chr10:1864635-1867708	COR	Control	OK	0	5.03266	inf	nan	0.00695	0.476065	no
TCONS_00000625	XLOC_000463	KWMTBOMO05428	Bomo_Chr10:1870437-1872888	COR	Control	OK	0.848037	4.10587	2.27549	1.04853	0.25865	0.987268	no
TCONS_00000626	XLOC_000463	KWMTBOMO05428	Bomo_Chr10:1873606-1875684	COR	Control	OK	2.38085	2.54265	0.0948568	0.0858997	0.9251	0.991561	no
TCONS_00000627	XLOC_000463	KWMTBOMO05428	Bomo_Chr10:1875862-1879237	COR	Control	OK	2.7206	5.65448	1.05547	1.23724	0.2245	0.987268	no
TCONS_00000628	XLOC_000464	KWMTBOMO05429	Bomo_Chr10:1880359-1884027	COR	Control	OK	3.86983	3.8765	0.0024855	0.00237834	0.9811	0.99325	no
TCONS_00000629	XLOC_000465	KWMTBOMO05435	Bomo_Chr10:2206110-2222261	COR	Control	OK	1.64984	0.883582	-0.900889	-0.485913	0.61805	0.987268	no
TCONS_00000630	XLOC_000465	KWMTBOMO05435	Bomo_Chr10:2226681-2229506	COR	Control	OK	2.49794	0.445964	-2.48574	-1.012	0.2749	0.987268	no
TCONS_00000631	XLOC_000466	KWMTBOMO05439	Bomo_Chr10:2343696-2346884	COR	Control	OK	3.74924	3.00923	-0.317206	-0.281614	0.77865	0.991561	no
TCONS_00000632	XLOC_000466	KWMTBOMO05439	Bomo_Chr10:2343696-2346884	COR	Control	NOTEST	1.10104	0.545687	-1.01271	0	1	1	no
TCONS_00000633	XLOC_000467	KWMTBOMO05442	Bomo_Chr10:2407762-2426656	COR	Control	OK	0.0560878	4.7529	6.40498	1.31697	0.2394	0.987268	no
TCONS_00000634	XLOC_000467	KWMTBOMO05444	Bomo_Chr10:2427195-2434708	COR	Control	OK	1.13229	7.87779	2.79854	1.74777	0.15375	0.987268	no
TCONS_00000635	XLOC_000467	KWMTBOMO05444	Bomo_Chr10:2437028-2438331	COR	Control	OK	1.598	17.5181	3.45451	1.39914	0.2449	0.987268	no
TCONS_00000636	XLOC_000467	KWMTBOMO05444	Bomo_Chr10:2439847-2448559	COR	Control	OK	5.24388	45.8484	3.12816	3.71848	0.0025	0.267537	no
TCONS_00000637	XLOC_000467	KWMTBOMO05444	Bomo_Chr10:2439847-2448559	COR	Control	OK	1.5137	0.610061	-1.31105	-0.296156	0.62015	0.987268	no
TCONS_00000638	XLOC_000468	KWMTBOMO05447	Bomo_Chr10:2469948-2471954	COR	Control	OK	8.36564	7.29653	-0.197267	-0.186832	0.8563	0.991561	no
TCONS_00000639	XLOC_000469	KWMTBOMO05449	Bomo_Chr10:2489511-2498472	COR	Control	OK	0	3.16814	inf	nan	0.11935	0.987268	no
TCONS_00000640	XLOC_000469	KWMTBOMO05449	Bomo_Chr10:2489511-2498472	COR	Control	OK	4.01122	6.78237	0.757748	0.697799	0.5006	0.987268	no
TCONS_00000641	XLOC_000470	KWMTBOMO05452	Bomo_Chr10:2512402-2524068	COR	Control	OK	15.7784	10.5029	-0.587167	-0.682662	0.48585	0.987268	no
TCONS_00000642	XLOC_000471	KWMTBOMO05455	Bomo_Chr10:2558300-2573011	COR	Control	OK	2.92111	2.11454	-0.466175	-0.437368	0.65705	0.987268	no
TCONS_00000643	XLOC_000472	KWMTBOMO05464	Bomo_Chr10:2843271-2847046	COR	Control	OK	443.665	399.971	-0.149572	-0.183249	0.85665	0.991561	no
TCONS_00000644	XLOC_000473	KWMTBOMO05467	Bomo_Chr10:2957465-2957999	COR	Control	OK	32.6526	18.7015	-0.804045	-0.460519	0.6308	0.987268	no
TCONS_00000645	XLOC_000474	KWMTBOMO05470	Bomo_Chr10:2972792-2983114	COR	Control	OK	8.98143	3.79536	-1.24271	-1.47014	0.1584	0.987268	no
TCONS_00000646	XLOC_000475	KWMTBOMO05471	Bomo_Chr10:2985247-2988932	COR	Control	OK	15.0602	10.5533	-0.513051	-0.636002	0.53305	0.987268	no
TCONS_00000647	XLOC_000476	KWMTBOMO05475	Bomo_Chr10:3018243-3043404	COR	Control	OK	25.9764	23.1723	-0.164803	-0.24313	0.80255	0.991561	no
TCONS_00000648	XLOC_000477	KWMTBOMO05479	Bomo_Chr10:3055502-3057745	COR	Control	OK	114.41	85.4606	-0.420879	-0.599965	0.542	0.987268	no
TCONS_00000649	XLOC_000478	KWMTBOMO05482	Bomo_Chr10:3099030-3103258	COR	Control	OK	8.18279	4.53701	-0.850853	-0.678891	0.5018	0.987268	no
TCONS_00000650	XLOC_000478	KWMTBOMO05482	Bomo_Chr10:3099030-3103258	COR	Control	OK	1.7199	3.83191	1.15574	0.659109	0.5294	0.987268	no
TCONS_00000651	XLOC_000479	KWMTBOMO05484	Bomo_Chr10:3113803-3128645	COR	Control	OK	1.09938	1.76343	0.681695	0.364309	0.72445	0.991561	no
TCONS_00000652	XLOC_000479	KWMTBOMO05484	Bomo_Chr10:3128744-3129620	COR	Control	OK	1.91431	1.12088	-0.772198	-0.410035	0.6464	0.987268	no
TCONS_00000653	XLOC_000480	-	Bomo_Chr10:3505968-3508784	COR	Control	OK	68.4524	17.9408	-1.93186	-1.54827	0.15065	0.987268	no
TCONS_00000654	XLOC_000481	KWMTBOMO05507	Bomo_Chr10:3842429-3852290	COR	Control	OK	271.101	310.655	0.196485	0.277534	0.7786	0.991561	no
TCONS_00000655	XLOC_000482	KWMTBOMO05508	Bomo_Chr10:3863093-3866056	COR	Control	NOTEST	0.825027	0.346323	-1.25232	0	1	1	no
TCONS_00000656	XLOC_000482	KWMTBOMO05508	Bomo_Chr10:3863093-3866056	COR	Control	OK	2.93325	1.399	-1.0681	-0.739534	0.43675	0.987268	no
TCONS_00000657	XLOC_000483	KWMTBOMO05509	Bomo_Chr10:3866721-3871024	COR	Control	OK	19.1151	14.588	-0.389932	-0.519612	0.5999	0.987268	no
TCONS_00000658	XLOC_000484	KWMTBOMO05512	Bomo_Chr10:3888028-3939123	COR	Control	OK	6.06967	6.60717	0.122415	0.164493	0.87015	0.991561	no
TCONS_00000659	XLOC_000484	KWMTBOMO05512	Bomo_Chr10:3888028-3939123	COR	Control	NOTEST	0	0.727715	inf	0	1	1	no
TCONS_00000660	XLOC_000485	KWMTBOMO05514	Bomo_Chr10:4009594-4012595	COR	Control	OK	6.20866	6.61245	0.0909043	0.116611	0.9048	0.991561	no
TCONS_00000661	XLOC_000486	KWMTBOMO05515	Bomo_Chr10:4015973-4020660	COR	Control	OK	25.982	32.2008	0.30958	0.452995	0.63885	0.987268	no
TCONS_00000662	XLOC_000486	KWMTBOMO05515	Bomo_Chr10:4021815-4035664	COR	Control	OK	2.27447	1.88251	-0.272876	-0.236975	0.81865	0.991561	no
TCONS_00000663	XLOC_000486	KWMTBOMO05515	Bomo_Chr10:4021815-4035664	COR	Control	NOTEST	1.19405	0.000110294	-13.4022	0	1	1	no
TCONS_00000664	XLOC_000486	KWMTBOMO05515	Bomo_Chr10:4021815-4035664	COR	Control	OK	2.68783	4.02442	0.58234	0.488614	0.62105	0.987268	no
TCONS_00000665	XLOC_000487	KWMTBOMO05517	Bomo_Chr10:4093723-4101945	COR	Control	OK	5.55767	5.6376	0.0205999	0.0263415	0.97795	0.992641	no
TCONS_00000666	XLOC_000488	KWMTBOMO05518	Bomo_Chr10:4109276-4110021	COR	Control	OK	3.14881	0	#NAME?	nan	0.0479	0.987268	no
TCONS_00000667	XLOC_000489	KWMTBOMO05519	Bomo_Chr10:4112669-4113404	COR	Control	OK	65.6212	39.6876	-0.725473	-0.978343	0.33695	0.987268	no
TCONS_00000668	XLOC_000490	KWMTBOMO05524	Bomo_Chr10:4224595-4226596	COR	Control	OK	56.7698	61.5753	0.117228	0.163407	0.87355	0.991561	no
TCONS_00000669	XLOC_000491	KWMTBOMO05527	Bomo_Chr10:4275069-4280325	COR	Control	OK	1.16468	7.25834	2.63971	1.74168	0.24605	0.987268	no
TCONS_00000670	XLOC_000491	KWMTBOMO05527	Bomo_Chr10:4275069-4280325	COR	Control	OK	3.85529	1.76254	-1.12918	-0.711731	0.46695	0.987268	no
TCONS_00000671	XLOC_000492	KWMTBOMO05529	Bomo_Chr10:4288396-4294727	COR	Control	NOTEST	0.00118472	0.00265596	1.16469	0	1	1	no
TCONS_00000672	XLOC_000492	KWMTBOMO05529	Bomo_Chr10:4288396-4294727	COR	Control	OK	2.22356	4.85782	1.12744	1.04548	0.29485	0.987268	no
TCONS_00000673	XLOC_000492	KWMTBOMO05529	Bomo_Chr10:4288396-4294727	COR	Control	OK	2.12243	2.50098	0.236776	0.219611	0.83155	0.991561	no
TCONS_00000674	XLOC_000493	KWMTBOMO05530	Bomo_Chr10:4298054-4308611	COR	Control	OK	0.647445	5.81937	3.16803	1.1286	0.2858	0.987268	no
TCONS_00000675	XLOC_000494	KWMTBOMO05532	Bomo_Chr10:4311225-4313645	COR	Control	OK	23.7866	25.4069	0.0950716	0.124151	0.90575	0.991561	no
TCONS_00000676	XLOC_000495	KWMTBOMO05533	Bomo_Chr10:4328946-4333377	COR	Control	OK	7.30373	7.30664	0.000574453	0.000599725	0.98255	0.99325	no
TCONS_00000677	XLOC_000495	KWMTBOMO05533	Bomo_Chr10:4337802-4349238	COR	Control	NOTEST	1.28607	0.000404146	-11.6358	0	1	1	no
TCONS_00000678	XLOC_000495	KWMTBOMO05533	Bomo_Chr10:4337802-4349238	COR	Control	OK	4.96038	9.43852	0.92811	1.22442	0.2173	0.987268	no
TCONS_00000679	XLOC_000496	KWMTBOMO05534	Bomo_Chr10:4351765-4353490	COR	Control	OK	16.8965	16.5407	-0.0307004	-0.0334595	0.9748	0.991934	no
TCONS_00000680	XLOC_000497	KWMTBOMO05538	Bomo_Chr10:4371260-4372830	COR	Control	OK	6.04474	5.13613	-0.234998	-0.251732	0.7969	0.991561	no
TCONS_00000681	XLOC_000498	KWMTBOMO05551	Bomo_Chr10:4754372-4762131	COR	Control	OK	12.8339	44.6301	1.79805	2.15684	0.0388	0.987268	no
TCONS_00000682	XLOC_000499	KWMTBOMO05564	Bomo_Chr10:5134973-5138599	COR	Control	OK	75.0013	42.4351	-0.821659	-1.20848	0.21805	0.987268	no
TCONS_00000683	XLOC_000500	KWMTBOMO05566	Bomo_Chr10:5202642-5204328	COR	Control	OK	218.741	224.52	0.0376231	0.0529727	0.96065	0.991672	no
TCONS_00000684	XLOC_000501	KWMTBOMO05567	Bomo_Chr10:5206595-5208662	COR	Control	OK	30.1088	22.159	-0.442291	-0.544627	0.59315	0.987268	no
TCONS_00000685	XLOC_000502	KWMTBOMO05571	Bomo_Chr10:5267803-5274589	COR	Control	OK	34.0114	28.1801	-0.271341	-0.220341	0.8128	0.991561	no
TCONS_00000686	XLOC_000503	KWMTBOMO05577	Bomo_Chr10:5296750-5307079	COR	Control	OK	8.02833	8.59407	0.0982424	0.0573178	0.95455	0.991672	no
TCONS_00000687	XLOC_000504	KWMTBOMO05581	Bomo_Chr10:5345044-5345412	COR	Control	OK	2.61983	11.9215	2.18602	1.00206	0.2624	0.987268	no
TCONS_00000688	XLOC_000505	KWMTBOMO05592	Bomo_Chr10:5468807-5474251	COR	Control	OK	0	5.92965	inf	nan	0.1028	0.987268	no
TCONS_00000689	XLOC_000505	KWMTBOMO05592	Bomo_Chr10:5468807-5474251	COR	Control	OK	6.02153	4.6583	-0.370328	-0.336424	0.73115	0.991561	no
TCONS_00000690	XLOC_000505	KWMTBOMO05592	Bomo_Chr10:5468807-5474251	COR	Control	OK	4.59968	0	#NAME?	nan	0.22175	0.987268	no
TCONS_00000691	XLOC_000506	KWMTBOMO05593	Bomo_Chr10:5476437-5480626	COR	Control	OK	32.5645	40.0883	0.299883	0.419899	0.6723	0.987268	no
TCONS_00000692	XLOC_000507	KWMTBOMO05600	Bomo_Chr10:5796991-5857894	COR	Control	OK	1.87174	2.42733	0.374989	0.331063	0.74135	0.991561	no
TCONS_00000693	XLOC_000508	KWMTBOMO05605	Bomo_Chr10:6136568-6171216	COR	Control	OK	0.906693	2.0232	1.15795	0.81006	0.4212	0.987268	no
TCONS_00000694	XLOC_000508	KWMTBOMO05605	Bomo_Chr10:6136568-6171216	COR	Control	OK	2.83232	2.648	-0.0970817	-0.101852	0.9202	0.991561	no
TCONS_00000695	XLOC_000509	KWMTBOMO05606	Bomo_Chr10:6177904-6189900	COR	Control	OK	908.535	642.057	-0.500841	-0.615475	0.5309	0.987268	no
TCONS_00000696	XLOC_000510	KWMTBOMO05609	Bomo_Chr10:6213735-6295983	COR	Control	OK	0.00281295	5.65834	10.9741	0.132673	0.3001	0.987268	no
TCONS_00000697	XLOC_000510	KWMTBOMO05609	Bomo_Chr10:6213735-6295983	COR	Control	OK	4.36	2.71134	-0.685324	-0.431057	0.61975	0.987268	no
TCONS_00000698	XLOC_000510	KWMTBOMO05609	Bomo_Chr10:6213735-6295983	COR	Control	OK	2.05074	3.10121	0.596687	0.315668	0.7703	0.991561	no
TCONS_00000699	XLOC_000510	KWMTBOMO05609	Bomo_Chr10:6213735-6295983	COR	Control	OK	4.92253	20.3212	2.04552	2.01694	0.0581	0.987268	no
TCONS_00000700	XLOC_000511	KWMTBOMO05610	Bomo_Chr10:6300095-6302730	COR	Control	OK	14.4538	12.6694	-0.190102	-0.162567	0.8708	0.991561	no
TCONS_00000701	XLOC_000512	KWMTBOMO05612	Bomo_Chr10:6305752-6310806	COR	Control	OK	23.7822	10.3159	-1.20501	-1.63858	0.10445	0.987268	no
TCONS_00000702	XLOC_000513	KWMTBOMO05616	Bomo_Chr10:6405575-6407204	COR	Control	OK	1954.4	427.223	-2.19366	-2.6182	0.0169	0.72984	no
TCONS_00000703	XLOC_000514	KWMTBOMO05617	Bomo_Chr10:6441380-6496203	COR	Control	OK	11.8068	19.6585	0.735533	1.08279	0.27075	0.987268	no
TCONS_00000704	XLOC_000515	KWMTBOMO05620	Bomo_Chr10:6570582-6573005	COR	Control	OK	13.1797	16.1408	0.292392	0.35956	0.7173	0.991561	no
TCONS_00000705	XLOC_000516	KWMTBOMO05623	Bomo_Chr10:6588952-6598857	COR	Control	OK	14.7677	9.49692	-0.636916	-0.912628	0.35335	0.987268	no
TCONS_00000706	XLOC_000517	KWMTBOMO05625	Bomo_Chr10:6603439-6607552	COR	Control	OK	2.80315	2.12945	-0.39657	-0.397014	0.69085	0.990461	no
TCONS_00000707	XLOC_000517	KWMTBOMO05625	Bomo_Chr10:6608284-6623054	COR	Control	OK	5.90034	8.72904	0.565025	0.75637	0.44355	0.987268	no
TCONS_00000708	XLOC_000518	KWMTBOMO05633	Bomo_Chr10:6924329-6931633	COR	Control	OK	6.65655	4.67119	-0.510983	-0.629501	0.521	0.987268	no
TCONS_00000709	XLOC_000519	KWMTBOMO05635	Bomo_Chr10:6995037-7006434	COR	Control	OK	1.76291	0.000298815	-12.5264	-0.0808631	0.0502	0.987268	no
TCONS_00000710	XLOC_000519	KWMTBOMO05635	Bomo_Chr10:6995037-7006434	COR	Control	OK	7.24236	4.80693	-0.591344	-0.692483	0.49135	0.987268	no
TCONS_00000711	XLOC_000519	KWMTBOMO05635	Bomo_Chr10:6995037-7006434	COR	Control	NOTEST	0.819924	1.13533	0.469553	0	1	1	no
TCONS_00000712	XLOC_000520	KWMTBOMO05641	Bomo_Chr10:7024091-7046716	COR	Control	OK	2.28329	1.74389	-0.388799	-0.281538	0.77735	0.991561	no
TCONS_00000713	XLOC_000520	KWMTBOMO05641	Bomo_Chr10:7048604-7055359	COR	Control	OK	1.69911	4.4561	1.391	0.870123	0.407	0.987268	no
TCONS_00000714	XLOC_000521	KWMTBOMO05645	Bomo_Chr10:7127539-7157459	COR	Control	OK	3.60203	6.05399	0.749075	0.377381	0.68305	0.990427	no
TCONS_00000715	XLOC_000521	KWMTBOMO05645	Bomo_Chr10:7127539-7157459	COR	Control	OK	31.3377	37.4136	0.255662	0.348707	0.7181	0.991561	no
TCONS_00000716	XLOC_000522	KWMTBOMO05647	Bomo_Chr10:7164374-7170391	COR	Control	OK	9.13197	7.74544	-0.237579	-0.315463	0.751	0.991561	no
TCONS_00000717	XLOC_000523	KWMTBOMO05651	Bomo_Chr10:7415102-7416553	COR	Control	OK	30.855	30.3935	-0.0217435	-0.0304237	0.9742	0.991934	no
TCONS_00000718	XLOC_000524	KWMTBOMO05653	Bomo_Chr10:7431077-7435331	COR	Control	OK	13.0578	18.1707	0.476703	0.620871	0.52485	0.987268	no
TCONS_00000719	XLOC_000525	KWMTBOMO05662	Bomo_Chr10:7512170-7520433	COR	Control	OK	0.37046	3.38115	3.19012	0.527866	0.5104	0.987268	no
TCONS_00000720	XLOC_000525	KWMTBOMO05662	Bomo_Chr10:7512170-7520433	COR	Control	OK	31.5908	22.451	-0.492726	-0.496867	0.6156	0.987268	no
TCONS_00000721	XLOC_000525	KWMTBOMO05662	Bomo_Chr10:7512170-7520433	COR	Control	OK	2.69437	5.39726	1.00228	0.390846	0.6471	0.987268	no
TCONS_00000722	XLOC_000525	KWMTBOMO05662	Bomo_Chr10:7512170-7520433	COR	Control	OK	13.4936	12.1028	-0.156936	-0.111841	0.91145	0.991561	no
TCONS_00000723	XLOC_000526	KWMTBOMO05665	Bomo_Chr10:7540012-7548195	COR	Control	OK	2.99291	8.0909e-05	-15.1749	-0.0198014	0.0258	0.908779	no
TCONS_00000724	XLOC_000526	KWMTBOMO05665	Bomo_Chr10:7540012-7548195	COR	Control	OK	4.83646	7.17179	0.568383	0.66337	0.4968	0.987268	no
TCONS_00000725	XLOC_000527	KWMTBOMO05667	Bomo_Chr10:7558404-7563144	COR	Control	OK	5.57916	5.70097	0.0311572	0.0316517	0.976	0.992226	no
TCONS_00000726	XLOC_000527	KWMTBOMO05667	Bomo_Chr10:7558404-7563144	COR	Control	NOTEST	1.41114	0	#NAME?	0	1	1	no
TCONS_00000727	XLOC_000528	KWMTBOMO05670	Bomo_Chr10:7577223-7584276	COR	Control	OK	21.3751	14.2256	-0.587439	-0.840345	0.39295	0.987268	no
TCONS_00000728	XLOC_000529	KWMTBOMO05672	Bomo_Chr10:7812407-7815893	COR	Control	OK	59.6496	41.271	-0.531383	-0.782777	0.42045	0.987268	no
TCONS_00000729	XLOC_000530	KWMTBOMO05673	Bomo_Chr10:7818013-7826092	COR	Control	NOTEST	0.00360402	1.31073	8.50655	0	1	1	no
TCONS_00000730	XLOC_000530	KWMTBOMO05673	Bomo_Chr10:7818013-7826092	COR	Control	OK	24.8461	13.9187	-0.835991	-1.05754	0.2857	0.987268	no
TCONS_00000731	XLOC_000530	KWMTBOMO05673	Bomo_Chr10:7818013-7826092	COR	Control	OK	9.63563	0.828615	-3.5396	-1.49703	0.2784	0.987268	no
TCONS_00000732	XLOC_000531	-	Bomo_Chr10:7858872-7861618	COR	Control	OK	3.03976	0.814679	-1.89966	-1.41268	0.1864	0.987268	no
TCONS_00000733	XLOC_000531	-	Bomo_Chr10:7858872-7861618	COR	Control	OK	2.35908	1.23707	-0.931299	-0.536308	0.6193	0.987268	no
TCONS_00000734	XLOC_000532	KWMTBOMO05677	Bomo_Chr10:7884568-7902391	COR	Control	OK	0.000363663	1.82369	12.292	0.0652578	0.046	0.987268	no
TCONS_00000735	XLOC_000532	KWMTBOMO05677	Bomo_Chr10:7884568-7902391	COR	Control	OK	6.3123	8.1809	0.374095	0.472058	0.62575	0.987268	no
TCONS_00000736	XLOC_000533	KWMTBOMO05679	Bomo_Chr10:7920885-7925719	COR	Control	OK	2.14049	1.09599	-0.965707	-0.702414	0.4888	0.987268	no
TCONS_00000737	XLOC_000533	KWMTBOMO05679	Bomo_Chr10:7920885-7925719	COR	Control	OK	0.0674121	3.33448	5.62831	0.71797	0.19165	0.987268	no
TCONS_00000738	XLOC_000533	KWMTBOMO05679	Bomo_Chr10:7925735-7928000	COR	Control	OK	4.41886	2.68483	-0.718846	-0.388327	0.7145	0.991561	no
TCONS_00000739	XLOC_000533	KWMTBOMO05679	Bomo_Chr10:7928060-7938023	COR	Control	OK	3.5202	3.76599	0.097371	0.0906366	0.9263	0.991561	no
TCONS_00000740	XLOC_000533	KWMTBOMO05679	Bomo_Chr10:7940758-7951325	COR	Control	OK	3.17035	5.50062	0.794951	0.757183	0.4605	0.987268	no
TCONS_00000741	XLOC_000533	KWMTBOMO05679	Bomo_Chr10:7940758-7951325	COR	Control	OK	1.55493	0.000204401	-12.8932	-0.0201338	0.06335	0.987268	no
TCONS_00000742	XLOC_000534	KWMTBOMO05681	Bomo_Chr10:8147872-8163768	COR	Control	NOTEST	0	1.11338	inf	0	1	1	no
TCONS_00000743	XLOC_000534	KWMTBOMO05681	Bomo_Chr10:8147872-8163768	COR	Control	OK	0.000122343	3.45284	14.7846	0.0250823	0.05	0.987268	no
TCONS_00000744	XLOC_000534	KWMTBOMO05681	Bomo_Chr10:8147872-8163768	COR	Control	OK	3.63014	0	#NAME?	nan	0.1122	0.987268	no
TCONS_00000745	XLOC_000534	KWMTBOMO05681	Bomo_Chr10:8147872-8163768	COR	Control	OK	2.09178	0.00122891	-10.7331	-0.181524	0.0673	0.987268	no
TCONS_00000746	XLOC_000534	KWMTBOMO05681	Bomo_Chr10:8147872-8163768	COR	Control	OK	2.032	0	#NAME?	nan	0.1175	0.987268	no
TCONS_00000747	XLOC_000534	KWMTBOMO05681	Bomo_Chr10:8147872-8163768	COR	Control	OK	0	3.58591	inf	nan	0.11765	0.987268	no
TCONS_00000748	XLOC_000534	KWMTBOMO05681	Bomo_Chr10:8147872-8163768	COR	Control	OK	1.90638	0	#NAME?	nan	0.14485	0.987268	no
TCONS_00000749	XLOC_000535	KWMTBOMO05683	Bomo_Chr10:8165276-8174732	COR	Control	OK	92.2905	75.6567	-0.286715	-0.419656	0.6672	0.987268	no
TCONS_00000750	XLOC_000536	KWMTBOMO05684	Bomo_Chr10:8180451-8183518	COR	Control	OK	33.0121	31.3118	-0.0762891	-0.112534	0.90435	0.991561	no
TCONS_00000751	XLOC_000537	KWMTBOMO05688	Bomo_Chr10:8219720-8233768	COR	Control	OK	19.6731	11.5311	-0.770693	-0.977626	0.3167	0.987268	no
TCONS_00000752	XLOC_000537	KWMTBOMO05688	Bomo_Chr10:8219720-8233768	COR	Control	OK	2.29805	8.67288	1.9161	1.00445	0.2487	0.987268	no
TCONS_00000753	XLOC_000538	KWMTBOMO05691	Bomo_Chr10:8252158-8272177	COR	Control	OK	7.09514	8.43477	0.249517	0.322565	0.75225	0.991561	no
TCONS_00000754	XLOC_000539	KWMTBOMO05692	Bomo_Chr10:8275992-8281694	COR	Control	OK	1.3231	21.9014	4.04903	1.30078	0.253	0.987268	no
TCONS_00000755	XLOC_000540	KWMTBOMO05694	Bomo_Chr10:8307411-8309046	COR	Control	OK	1.06991	5.40359	2.33643	1.91842	0.08815	0.987268	no
TCONS_00000756	XLOC_000540	KWMTBOMO05694	Bomo_Chr10:8311743-8318356	COR	Control	OK	11.4835	18.025	0.650436	0.713684	0.4716	0.987268	no
TCONS_00000757	XLOC_000540	KWMTBOMO05694	Bomo_Chr10:8311743-8318356	COR	Control	OK	1.1991	4.03827	1.75178	0.895755	0.3792	0.987268	no
TCONS_00000758	XLOC_000541	KWMTBOMO05696	Bomo_Chr10:8466323-8467694	COR	Control	OK	1.00777	2.26184	1.16633	0.667526	0.50385	0.987268	no
TCONS_00000759	XLOC_000541	KWMTBOMO05696	Bomo_Chr10:8467812-8470658	COR	Control	OK	1.53629	7.71934	2.32903	2.43014	0.02165	0.824348	no
TCONS_00000760	XLOC_000542	KWMTBOMO05697	Bomo_Chr10:8473017-8495060	COR	Control	OK	3.1434	1.62585	-0.951136	-0.769963	0.44745	0.987268	no
TCONS_00000761	XLOC_000542	KWMTBOMO05697	Bomo_Chr10:8473017-8495060	COR	Control	NOTEST	0.531111	1.26956	1.25725	0	1	1	no
TCONS_00000762	XLOC_000542	KWMTBOMO05697	Bomo_Chr10:8473017-8495060	COR	Control	OK	1.96569	4.52507	1.2029	0.806401	0.3996	0.987268	no
TCONS_00000763	XLOC_000543	KWMTBOMO05698	Bomo_Chr10:8506418-8517506	COR	Control	OK	5.94738	1.61116	-1.88415	-0.823469	0.4195	0.987268	no
TCONS_00000764	XLOC_000543	KWMTBOMO05698	Bomo_Chr10:8506418-8517506	COR	Control	OK	0.843926	4.69526	2.47602	0.809969	0.41575	0.987268	no
TCONS_00000765	XLOC_000544	KWMTBOMO05700	Bomo_Chr10:8520949-8521826	COR	Control	OK	93.3162	83.1018	-0.167247	-0.245169	0.79905	0.991561	no
TCONS_00000766	XLOC_000545	KWMTBOMO05709	Bomo_Chr10:8592949-8599579	COR	Control	OK	22.4999	38.1573	0.762041	1.09265	0.2708	0.987268	no
TCONS_00000767	XLOC_000546	KWMTBOMO05711	Bomo_Chr10:8610616-8619776	COR	Control	OK	47.067	28.8705	-0.705121	-1.03548	0.28585	0.987268	no
TCONS_00000768	XLOC_000547	KWMTBOMO05714	Bomo_Chr10:8664917-8672622	COR	Control	OK	4.44096	6.89134	0.633911	0.497637	0.61605	0.987268	no
TCONS_00000769	XLOC_000547	KWMTBOMO05714	Bomo_Chr10:8664917-8672622	COR	Control	NOTEST	0	0	0	0	1	1	no
TCONS_00000770	XLOC_000548	KWMTBOMO05716	Bomo_Chr10:8681322-8690314	COR	Control	OK	8.28853	11.85	0.515697	0.717888	0.47555	0.987268	no
TCONS_00000771	XLOC_000549	KWMTBOMO05718	Bomo_Chr10:8712642-8723130	COR	Control	OK	13.2292	12.0321	-0.136841	-0.163549	0.86995	0.991561	no
TCONS_00000772	XLOC_000549	KWMTBOMO05718	Bomo_Chr10:8712642-8723130	COR	Control	OK	8.15269	4.76318	-0.775351	-0.576867	0.5583	0.987268	no
TCONS_00000773	XLOC_000550	KWMTBOMO05721	Bomo_Chr10:8756341-8759440	COR	Control	OK	20.3333	7.85233	-1.37266	-0.999705	0.3405	0.987268	no
TCONS_00000774	XLOC_000550	KWMTBOMO05721	Bomo_Chr10:8756341-8759440	COR	Control	OK	18.1986	11.2126	-0.698712	-0.548957	0.58725	0.987268	no
TCONS_00000775	XLOC_000550	KWMTBOMO05721	Bomo_Chr10:8756341-8759440	COR	Control	OK	34.9146	19.1802	-0.864211	-0.728504	0.46295	0.987268	no
TCONS_00000776	XLOC_000551	KWMTBOMO05723	Bomo_Chr10:8805464-8808629	COR	Control	OK	3376.35	4578.55	0.439426	0.584479	0.5635	0.987268	no
TCONS_00000777	XLOC_000552	KWMTBOMO05724	Bomo_Chr10:8813846-8831524	COR	Control	OK	14.9001	23.6219	0.664802	0.973294	0.31245	0.987268	no
TCONS_00000778	XLOC_000553	KWMTBOMO05725	Bomo_Chr10:8839213-8851307	COR	Control	OK	0.429269	1.99147	2.21388	1.06923	0.4386	0.987268	no
TCONS_00000779	XLOC_000554	KWMTBOMO05727	Bomo_Chr10:8862607-8884904	COR	Control	OK	0.648797	13.9598	4.42737	2.83702	0.09195	0.987268	no
TCONS_00000780	XLOC_000554	KWMTBOMO05727	Bomo_Chr10:8885219-8887783	COR	Control	OK	1.88716	0.605983	-1.63886	-0.773656	0.3175	0.987268	no
TCONS_00000781	XLOC_000554	KWMTBOMO05727	Bomo_Chr10:8888058-8890859	COR	Control	OK	2.3061	1.68268	-0.454699	-0.429039	0.67425	0.987425	no
TCONS_00000782	XLOC_000555	KWMTBOMO05730	Bomo_Chr10:8939139-8942773	COR	Control	OK	0.56101	2.25377	2.00624	0.886317	0.3315	0.987268	no
TCONS_00000783	XLOC_000556	KWMTBOMO05731	Bomo_Chr10:8947585-8951646	COR	Control	OK	36.2927	20.6694	-0.81218	-1.02362	0.30325	0.987268	no
TCONS_00000784	XLOC_000557	KWMTBOMO05736	Bomo_Chr10:9044365-9050197	COR	Control	OK	1.84644	1.74875	-0.0784259	-0.0370004	0.6701	0.987268	no
TCONS_00000785	XLOC_000558	KWMTBOMO05737	Bomo_Chr10:9051583-9057226	COR	Control	OK	214.427	236.855	0.143514	0.204022	0.8368	0.991561	no
TCONS_00000786	XLOC_000559	KWMTBOMO05740	Bomo_Chr10:9089645-9097058	COR	Control	NOTEST	0.869441	0	#NAME?	0	1	1	no
TCONS_00000787	XLOC_000559	KWMTBOMO05740	Bomo_Chr10:9089645-9097058	COR	Control	OK	1.66805	2.42874	0.542044	0.460253	0.6486	0.987268	no
TCONS_00000788	XLOC_000559	KWMTBOMO05740	Bomo_Chr10:9089645-9097058	COR	Control	OK	0.69675	2.66955	1.93788	1.18824	0.27065	0.987268	no
TCONS_00000789	XLOC_000560	KWMTBOMO05743	Bomo_Chr10:9115789-9139222	COR	Control	OK	45.8597	30.8909	-0.570044	-0.605274	0.5403	0.987268	no
TCONS_00000790	XLOC_000560	KWMTBOMO05743	Bomo_Chr10:9115789-9139222	COR	Control	OK	26.8446	30.6686	0.192128	0.177155	0.85585	0.991561	no
TCONS_00000791	XLOC_000561	KWMTBOMO05744	Bomo_Chr10:9179472-9226531	COR	Control	OK	3.74394	0.0175378	-7.73795	-0.633636	0.21865	0.987268	no
TCONS_00000792	XLOC_000561	KWMTBOMO05744	Bomo_Chr10:9179472-9226531	COR	Control	OK	6.11195	11.0003	0.847836	1.08679	0.27395	0.987268	no
TCONS_00000793	XLOC_000562	KWMTBOMO05746	Bomo_Chr10:9257662-9287153	COR	Control	OK	0.846054	1.79546	1.08553	0.345837	0.58425	0.987268	no
TCONS_00000794	XLOC_000562	KWMTBOMO05746	Bomo_Chr10:9257662-9287153	COR	Control	OK	0.720622	1.74969	1.27979	0.38223	0.51395	0.987268	no
TCONS_00000795	XLOC_000563	KWMTBOMO05748	Bomo_Chr10:9290149-9303704	COR	Control	OK	9.95534	7.60425	-0.388664	-0.224478	0.8164	0.991561	no
TCONS_00000796	XLOC_000564	KWMTBOMO05750	Bomo_Chr10:9306280-9368508	COR	Control	OK	4.75091	2.05362	-1.21004	-1.02055	0.29755	0.987268	no
TCONS_00000797	XLOC_000565	KWMTBOMO05750	Bomo_Chr10:9306280-9368508	COR	Control	OK	8.80955	4.01276	-1.13447	-0.470414	0.55195	0.987268	no
TCONS_00000798	XLOC_000564	KWMTBOMO05750	Bomo_Chr10:9306280-9368508	COR	Control	NOTEST	1.45039	0.000197669	-12.8411	0	1	1	no
TCONS_00000799	XLOC_000564	KWMTBOMO05750	Bomo_Chr10:9306280-9368508	COR	Control	OK	1.32793	6.85578	2.36814	1.60292	0.19255	0.987268	no
TCONS_00000800	XLOC_000566	KWMTBOMO05756	Bomo_Chr10:9427460-9438998	COR	Control	OK	4.48836	4.83874	0.108442	0.0753202	0.93955	0.991561	no
TCONS_00000801	XLOC_000566	KWMTBOMO05756	Bomo_Chr10:9427460-9438998	COR	Control	OK	1.62377	3.82093	1.23458	0.595624	0.5708	0.987268	no
TCONS_00000802	XLOC_000566	KWMTBOMO05756	Bomo_Chr10:9427460-9438998	COR	Control	OK	11.9974	15.0583	0.327843	0.316223	0.74705	0.991561	no
TCONS_00000803	XLOC_000567	KWMTBOMO05759	Bomo_Chr10:9483166-9487319	COR	Control	OK	10.9307	11.1298	0.0260514	0.0190281	0.98425	0.99381	no
TCONS_00000804	XLOC_000568	KWMTBOMO05761	Bomo_Chr10:9492957-9495625	COR	Control	OK	25.4985	30.446	0.255838	0.376226	0.705	0.990543	no
TCONS_00000805	XLOC_000569	KWMTBOMO05764	Bomo_Chr10:9536997-9571561	COR	Control	OK	14.9751	0.0176852	-9.72581	-0.341717	0.21975	0.987268	no
TCONS_00000806	XLOC_000569	KWMTBOMO05764	Bomo_Chr10:9536997-9571561	COR	Control	OK	16.7873	20.2841	0.272975	0.208873	0.82165	0.991561	no
TCONS_00000807	XLOC_000569	KWMTBOMO05764	Bomo_Chr10:9536997-9571561	COR	Control	OK	0.000791471	1.58733	10.9698	0.0718898	0.2333	0.987268	no
TCONS_00000808	XLOC_000569	KWMTBOMO05764	Bomo_Chr10:9536997-9571561	COR	Control	OK	41.3641	40.3023	-0.0375202	-0.0388894	0.97005	0.9919	no
TCONS_00000809	XLOC_000570	KWMTBOMO05770	Bomo_Chr10:9639259-9643682	COR	Control	OK	40.3628	30.6874	-0.395383	-0.580692	0.5504	0.987268	no
TCONS_00000810	XLOC_000571	KWMTBOMO05775	Bomo_Chr10:9754301-9761384	COR	Control	OK	1.16762	4.14055	1.82625	1.40666	0.19115	0.987268	no
TCONS_00000811	XLOC_000572	KWMTBOMO05783	Bomo_Chr10:9883563-9886784	COR	Control	OK	10.8738	16.9132	0.637292	0.7836	0.42575	0.987268	no
TCONS_00000812	XLOC_000573	KWMTBOMO05784	Bomo_Chr10:9891627-9894158	COR	Control	OK	49.6049	40.7518	-0.283619	-0.417393	0.6703	0.987268	no
TCONS_00000813	XLOC_000574	KWMTBOMO05788	Bomo_Chr10:10022215-10027876	COR	Control	OK	5.61069	2.50926	-1.16091	-0.9758	0.3378	0.987268	no
TCONS_00000814	XLOC_000574	KWMTBOMO05788	Bomo_Chr10:10022215-10027876	COR	Control	OK	0	2.38792	inf	nan	0.11445	0.987268	no
TCONS_00000815	XLOC_000575	KWMTBOMO05790	Bomo_Chr10:10140242-10142901	COR	Control	OK	3.6325	1.81127	-1.00396	-0.548891	0.5378	0.987268	no
TCONS_00000816	XLOC_000576	KWMTBOMO05792	Bomo_Chr10:10160920-10167200	COR	Control	OK	3.75017	5.42316	0.532179	0.53132	0.60175	0.987268	no
TCONS_00000817	XLOC_000576	KWMTBOMO05792	Bomo_Chr10:10160920-10167200	COR	Control	OK	0.154897	2.71309	4.13056	1.15302	0.24595	0.987268	no
TCONS_00000818	XLOC_000577	KWMTBOMO05794	Bomo_Chr10:10220179-10227639	COR	Control	OK	12.0488	8.93116	-0.431965	-0.532052	0.60475	0.987268	no
TCONS_00000819	XLOC_000578	KWMTBOMO05798	Bomo_Chr10:10337451-10352759	COR	Control	OK	104.494	212.213	1.0221	1.45782	0.1483	0.987268	no
TCONS_00000820	XLOC_000579	KWMTBOMO05803	Bomo_Chr10:10452240-10457119	COR	Control	OK	4.55432	5.69363	0.322111	0.429987	0.6674	0.987268	no
TCONS_00000821	XLOC_000580	KWMTBOMO05805	Bomo_Chr10:10462468-10465476	COR	Control	OK	5.77898	4.7002	-0.298092	-0.317176	0.74685	0.991561	no
TCONS_00000822	XLOC_000581	KWMTBOMO05806	Bomo_Chr10:10470849-10478149	COR	Control	OK	39.1667	30.1759	-0.376231	-0.553751	0.55825	0.987268	no
TCONS_00000823	XLOC_000582	KWMTBOMO05809	Bomo_Chr10:10636454-10638303	COR	Control	OK	131.331	139.037	0.0822645	0.120624	0.9021	0.991561	no
TCONS_00000824	XLOC_000583	KWMTBOMO05810	Bomo_Chr10:10639219-10653259	COR	Control	OK	64.9376	30.9271	-1.07018	-1.3467	0.1817	0.987268	no
TCONS_00000825	XLOC_000583	KWMTBOMO05810	Bomo_Chr10:10639219-10653259	COR	Control	OK	14.8778	13.9609	-0.0917674	-0.0540029	0.9543	0.991672	no
TCONS_00000826	XLOC_000584	KWMTBOMO05816	Bomo_Chr10:10728722-10730840	COR	Control	OK	8.09001	10.7826	0.414488	0.469479	0.6354	0.987268	no
TCONS_00000827	XLOC_000585	KWMTBOMO05829	Bomo_Chr10:11172899-11377223	COR	Control	NOTEST	1.24751	0.324258	-1.94384	0	1	1	no
TCONS_00000828	XLOC_000585	KWMTBOMO05829	Bomo_Chr10:11172899-11377223	COR	Control	OK	2.56166	0.731232	-1.80868	-1.55381	0.1448	0.987268	no
TCONS_00000829	XLOC_000586	KWMTBOMO05832	Bomo_Chr10:11508115-11508744	COR	Control	OK	7.81386	0	#NAME?	nan	0.0479	0.987268	no
TCONS_00000830	XLOC_000586	KWMTBOMO05832	Bomo_Chr10:11509750-11516281	COR	Control	OK	2.86166	3.78764	0.404448	0.454503	0.64545	0.987268	no
TCONS_00000831	XLOC_000587	KWMTBOMO05833	Bomo_Chr10:11517190-11543016	COR	Control	OK	3.22588	5.83264	0.854459	0.718517	0.45635	0.987268	no
TCONS_00000832	XLOC_000588	KWMTBOMO05837	Bomo_Chr10:11744444-11747048	COR	Control	NOTEST	1.46224	0.550184	-1.4102	0	1	1	no
TCONS_00000833	XLOC_000588	KWMTBOMO05837	Bomo_Chr10:11744444-11747048	COR	Control	OK	2.83308	0.795588	-1.83228	-0.76182	0.397	0.987268	no
TCONS_00000834	XLOC_000589	KWMTBOMO05841	Bomo_Chr10:11882914-11890613	COR	Control	OK	3.50613	4.8367	0.464144	0.642342	0.51425	0.987268	no
TCONS_00000835	XLOC_000590	KWMTBOMO05845	Bomo_Chr10:12121198-12136708	COR	Control	OK	23.6978	26.8516	0.180252	0.265157	0.77945	0.991561	no
TCONS_00000836	XLOC_000591	KWMTBOMO05846	Bomo_Chr10:12447811-12461753	COR	Control	OK	11.5543	8.14143	-0.505073	-0.611521	0.5233	0.987268	no
TCONS_00000837	XLOC_000592	KWMTBOMO05849	Bomo_Chr10:12471651-12476073	COR	Control	OK	4.50096	4.88605	0.118435	0.104088	0.9154	0.991561	no
TCONS_00000838	XLOC_000593	KWMTBOMO05851	Bomo_Chr10:12477715-12514398	COR	Control	OK	16.7046	10.9945	-0.603472	-0.462651	0.62515	0.987268	no
TCONS_00000839	XLOC_000594	KWMTBOMO05856	Bomo_Chr10:12605229-12608660	COR	Control	OK	312.744	376.122	0.266218	0.376174	0.71285	0.991561	no
TCONS_00000840	XLOC_000595	KWMTBOMO05859	Bomo_Chr10:12620071-12636596	COR	Control	OK	13.2239	8.80509	-0.586737	-0.839993	0.39155	0.987268	no
TCONS_00000841	XLOC_000596	KWMTBOMO05860	Bomo_Chr10:12645060-12660715	COR	Control	OK	47.4835	35.0668	-0.43732	-0.644005	0.5105	0.987268	no
TCONS_00000842	XLOC_000597	KWMTBOMO05875	Bomo_Chr10:13092317-13111513	COR	Control	OK	16.3233	9.24611	-0.82001	-0.924675	0.3589	0.987268	no
TCONS_00000843	XLOC_000597	KWMTBOMO05875	Bomo_Chr10:13092317-13111513	COR	Control	OK	4.01429	2.70727	-0.568305	-0.334315	0.74665	0.991561	no
TCONS_00000844	XLOC_000598	KWMTBOMO05889	Bomo_Chr10:13503063-13508967	COR	Control	OK	5.99177	1.22373	-2.2917	-1.54479	0.1904	0.987268	no
TCONS_00000845	XLOC_000598	KWMTBOMO05889	Bomo_Chr10:13503063-13508967	COR	Control	OK	0.00414646	3.9651	9.90126	0.282397	0.09405	0.987268	no
TCONS_00000846	XLOC_000599	KWMTBOMO05890	Bomo_Chr10:13514500-13528655	COR	Control	OK	35.0545	51.468	0.554077	0.146167	0.7897	0.991561	no
TCONS_00000847	XLOC_000600	KWMTBOMO05891	Bomo_Chr10:13534099-13535867	COR	Control	OK	11.5987	6.43548	-0.849843	-0.588872	0.55885	0.987268	no
TCONS_00000848	XLOC_000600	KWMTBOMO05891	Bomo_Chr10:13534099-13535867	COR	Control	OK	5.21851	10.343	0.986938	0.615503	0.54375	0.987268	no
TCONS_00000849	XLOC_000601	KWMTBOMO05894	Bomo_Chr10:13576621-13603950	COR	Control	OK	8.65228	9.50871	0.13617	0.0953567	0.9233	0.991561	no
TCONS_00000850	XLOC_000601	KWMTBOMO05894	Bomo_Chr10:13576621-13603950	COR	Control	OK	6.97014	9.74302	0.483183	0.253237	0.80525	0.991561	no
TCONS_00000851	XLOC_000602	KWMTBOMO05910	Bomo_Chr10:14229386-14236790	COR	Control	OK	7.99625	6.13591	-0.382047	-0.426924	0.6772	0.98881	no
TCONS_00000852	XLOC_000602	KWMTBOMO05910	Bomo_Chr10:14229386-14236790	COR	Control	OK	3.09547	5.47305	0.822188	0.338317	0.6033	0.987268	no
TCONS_00000853	XLOC_000603	KWMTBOMO05912	Bomo_Chr10:14297578-14299510	COR	Control	OK	64.0981	84.7923	0.40365	0.5921	0.54685	0.987268	no
TCONS_00000854	XLOC_000604	KWMTBOMO05919	Bomo_Chr10:14374774-14400975	COR	Control	OK	168.411	81.9484	-1.0392	-1.41931	0.16395	0.987268	no
TCONS_00000855	XLOC_000605	KWMTBOMO05921	Bomo_Chr10:14407156-14414881	COR	Control	OK	6.6606	5.1513	-0.370717	-0.368391	0.70385	0.990465	no
TCONS_00000856	XLOC_000605	KWMTBOMO05921	Bomo_Chr10:14407156-14414881	COR	Control	OK	0.696042	4.46491	2.68138	1.16912	0.27325	0.987268	no
TCONS_00000857	XLOC_000606	KWMTBOMO05924	Bomo_Chr10:14418686-14503749	COR	Control	OK	26.3234	31.7782	0.271691	0.30213	0.7595	0.991561	no
TCONS_00000858	XLOC_000606	KWMTBOMO05924	Bomo_Chr10:14418686-14503749	COR	Control	OK	5.50921	26.4136	2.26136	1.45817	0.15085	0.987268	no
TCONS_00000859	XLOC_000606	KWMTBOMO05924	Bomo_Chr10:14418686-14503749	COR	Control	OK	6.86188	4.91173	-0.482372	-0.220966	0.60065	0.987268	no
TCONS_00000860	XLOC_000607	KWMTBOMO05927	Bomo_Chr10:14516742-14520472	COR	Control	OK	70.1049	41.7411	-0.748048	-1.06839	0.27865	0.987268	no
TCONS_00000861	XLOC_000607	KWMTBOMO05927	Bomo_Chr10:14521656-14523991	COR	Control	OK	5.09498	6.90629	0.438837	0.514124	0.6037	0.987268	no
TCONS_00000862	XLOC_000608	KWMTBOMO05930	Bomo_Chr10:14566044-14611444	COR	Control	OK	8.21027	9.29301	0.178717	0.210335	0.83025	0.991561	no
TCONS_00000863	XLOC_000609	KWMTBOMO05931	Bomo_Chr10:14618543-14658944	COR	Control	OK	143.209	145.035	0.018279	0.0166408	0.9867	0.993934	no
TCONS_00000864	XLOC_000609	KWMTBOMO05931	Bomo_Chr10:14618543-14658944	COR	Control	OK	178.78	211.384	0.241681	0.253867	0.79345	0.991561	no
TCONS_00000865	XLOC_000610	KWMTBOMO05945	Bomo_Chr10:15228177-15229069	COR	Control	OK	2.5505	1.91605	-0.412648	-0.267725	0.80105	0.991561	no
TCONS_00000866	XLOC_000611	KWMTBOMO05951	Bomo_Chr10:15310335-15312490	COR	Control	OK	7.67049	1.28472	-2.57787	-1.2998	0.1607	0.987268	no
TCONS_00000867	XLOC_000612	KWMTBOMO05956	Bomo_Chr10:15435452-15459670	COR	Control	OK	0.48111	2.58015	2.42302	0.935185	0.3337	0.987268	no
TCONS_00000868	XLOC_000613	KWMTBOMO05958	Bomo_Chr10:15489764-15495237	COR	Control	OK	0.431743	3.80844	3.14095	1.48341	0.21245	0.987268	no
TCONS_00000869	XLOC_000613	KWMTBOMO05958	Bomo_Chr10:15495816-15496974	COR	Control	OK	1.1076	6.32183	2.5129	1.55894	0.1718	0.987268	no
TCONS_00000870	XLOC_000614	KWMTBOMO05968	Bomo_Chr10:15612268-15617627	COR	Control	OK	8.01782	5.43062	-0.562094	-0.569113	0.57725	0.987268	no
TCONS_00000871	XLOC_000615	KWMTBOMO05969	Bomo_Chr10:15617872-15618353	COR	Control	OK	11.1215	7.40114	-0.587535	-0.489759	0.59335	0.987268	no
TCONS_00000872	XLOC_000616	KWMTBOMO05971	Bomo_Chr10:15640534-15644181	COR	Control	OK	5.67783	5.89914	0.0551661	0.0646232	0.9517	0.991672	no
TCONS_00000873	XLOC_000617	KWMTBOMO05974	Bomo_Chr10:15667098-15680624	COR	Control	OK	1.91488	0	#NAME?	nan	0.2301	0.987268	no
TCONS_00000874	XLOC_000617	KWMTBOMO05974	Bomo_Chr10:15667098-15680624	COR	Control	OK	3.15412	0	#NAME?	nan	0.2337	0.987268	no
TCONS_00000875	XLOC_000617	KWMTBOMO05974	Bomo_Chr10:15667098-15680624	COR	Control	OK	8.08535	11.5488	0.514362	0.314721	0.76275	0.991561	no
TCONS_00000876	XLOC_000618	KWMTBOMO05979	Bomo_Chr10:15708858-15710652	COR	Control	OK	4057.29	5137.95	0.340677	0.39586	0.69355	0.990461	no
TCONS_00000877	XLOC_000619	KWMTBOMO05982	Bomo_Chr10:15733915-15737567	COR	Control	OK	1.59913	1.28091	-0.320124	-0.230855	0.8244	0.991561	no
TCONS_00000878	XLOC_000620	KWMTBOMO05987	Bomo_Chr10:15804697-15809942	COR	Control	OK	212.992	124.399	-0.775825	-1.0953	0.28045	0.987268	no
TCONS_00000879	XLOC_000621	KWMTBOMO05989	Bomo_Chr10:15813030-15865065	COR	Control	NOTEST	0.837804	0.271539	-1.62545	0	1	1	no
TCONS_00000880	XLOC_000621	KWMTBOMO05989	Bomo_Chr10:15813030-15865065	COR	Control	OK	7.33984	10.7497	0.550479	0.796245	0.41445	0.987268	no
TCONS_00000881	XLOC_000622	KWMTBOMO05991	Bomo_Chr10:15876895-15882439	COR	Control	OK	5.07377	6.50505	0.358501	0.498914	0.61715	0.987268	no
TCONS_00000882	XLOC_000623	KWMTBOMO05993	Bomo_Chr10:15891510-15925658	COR	Control	OK	14.0528	13.4397	-0.0643591	-0.0491286	0.9616	0.991672	no
TCONS_00000883	XLOC_000624	KWMTBOMO05997	Bomo_Chr10:15944680-15948050	COR	Control	OK	3.47142	5.06725	0.545677	0.638487	0.5284	0.987268	no
TCONS_00000884	XLOC_000625	KWMTBOMO05999	Bomo_Chr10:15951336-15965005	COR	Control	OK	4.75811	2.98107	-0.67456	-0.758045	0.457	0.987268	no
TCONS_00000885	XLOC_000626	KWMTBOMO06004	Bomo_Chr10:16013307-16023357	COR	Control	OK	4.53443	1.15664	-1.97098	-1.47611	0.1587	0.987268	no
TCONS_00000886	XLOC_000627	KWMTBOMO06005	Bomo_Chr10:16023483-16033506	COR	Control	OK	2.65949	1.50592	-0.820501	-0.754371	0.44835	0.987268	no
TCONS_00000887	XLOC_000628	KWMTBOMO06007	Bomo_Chr10:16042435-16044059	COR	Control	OK	14.6502	17.8341	0.283722	0.282554	0.7738	0.991561	no
TCONS_00000888	XLOC_000629	KWMTBOMO06011	Bomo_Chr10:16073460-16075293	COR	Control	OK	5.80604	5.42024	-0.0991988	-0.0670596	0.95055	0.991672	no
TCONS_00000889	XLOC_000629	KWMTBOMO06011	Bomo_Chr10:16077101-16082647	COR	Control	OK	5.42218	6.05231	0.158612	0.169127	0.86305	0.991561	no
TCONS_00000890	XLOC_000630	KWMTBOMO06016	Bomo_Chr10:16125563-16145040	COR	Control	OK	3.29627	0.567391	-2.53842	-1.97611	0.0743	0.987268	no
TCONS_00000891	XLOC_000630	KWMTBOMO06016	Bomo_Chr10:16145692-16147045	COR	Control	NOTEST	1.43281	0.492259	-1.54135	0	1	1	no
TCONS_00000892	XLOC_000631	KWMTBOMO06026	Bomo_Chr10:16742709-16743701	COR	Control	OK	32.5139	17.788	-0.870151	-1.07639	0.29165	0.987268	no
TCONS_00000893	XLOC_000632	KWMTBOMO06028	Bomo_Chr10:16750091-16763668	COR	Control	OK	12.7892	8.7743	-0.543573	-0.728453	0.45955	0.987268	no
TCONS_00000894	XLOC_000633	KWMTBOMO06035	Bomo_Chr10:16843074-16844476	COR	Control	OK	8.44421	8.34146	-0.0176625	-0.0189063	0.986	0.993934	no
TCONS_00000895	XLOC_000634	KWMTBOMO06037	Bomo_Chr10:16877430-16881888	COR	Control	OK	4.07767	0	#NAME?	nan	0.0479	0.987268	no
TCONS_00000896	XLOC_000635	KWMTBOMO06038	Bomo_Chr10:16893120-16900909	COR	Control	OK	39.5573	25.6385	-0.625632	-0.896393	0.363	0.987268	no
TCONS_00000897	XLOC_000636	KWMTBOMO06040	Bomo_Chr10:16913353-16930265	COR	Control	OK	33.1079	42.8522	0.372196	0.548481	0.58015	0.987268	no
TCONS_00000898	XLOC_000637	KWMTBOMO06045	Bomo_Chr10:17009380-17031590	COR	Control	OK	11.2554	9.35326	-0.267077	-0.393814	0.6823	0.990427	no
TCONS_00000899	XLOC_000638	KWMTBOMO06047	Bomo_Chr10:17036186-17038662	COR	Control	OK	8.56722	3.07734	-1.47714	-1.15633	0.2702	0.987268	no
TCONS_00000900	XLOC_000639	KWMTBOMO06048	Bomo_Chr10:17039387-17041910	COR	Control	OK	9.14841	6.52627	-0.487262	-0.554764	0.59405	0.987268	no
TCONS_00000901	XLOC_000640	KWMTBOMO06050	Bomo_Chr10:17046968-17062242	COR	Control	OK	1.1559	1.58018	0.45107	0.169282	0.5645	0.987268	no
TCONS_00000902	XLOC_000640	KWMTBOMO06050	Bomo_Chr10:17046968-17062242	COR	Control	OK	2.41506	2.56328	0.0859338	0.0810905	0.93885	0.991561	no
TCONS_00000903	XLOC_000641	KWMTBOMO06053	Bomo_Chr10:17078953-17085876	COR	Control	NOTEST	1.17506	0.692528	-0.762791	0	1	1	no
TCONS_00000904	XLOC_000641	KWMTBOMO06053	Bomo_Chr10:17078953-17085876	COR	Control	NOTEST	1.17052	0.689624	-0.76327	0	1	1	no
TCONS_00000905	XLOC_000641	KWMTBOMO06053	Bomo_Chr10:17086406-17091322	COR	Control	OK	2.77414	0.793137	-1.8064	-1.09737	0.28065	0.987268	no
TCONS_00000906	XLOC_000641	KWMTBOMO06053	Bomo_Chr10:17086406-17091322	COR	Control	OK	0.695007	3.00374	2.11166	0.840514	0.3437	0.987268	no
TCONS_00000907	XLOC_000641	KWMTBOMO06053	Bomo_Chr10:17091493-17104805	COR	Control	OK	9.55698e-05	1.69798	14.1169	0.0107139	0.1016	0.987268	no
TCONS_00000908	XLOC_000641	KWMTBOMO06053	Bomo_Chr10:17091493-17104805	COR	Control	OK	3.08643	3.50908	0.185156	0.20505	0.8296	0.991561	no
TCONS_00000909	XLOC_000641	KWMTBOMO06053	Bomo_Chr10:17105209-17130336	COR	Control	OK	7.47272	10.1819	0.446307	0.63569	0.51975	0.987268	no
TCONS_00000910	XLOC_000642	KWMTBOMO06056	Bomo_Chr10:17131469-17139214	COR	Control	OK	529.767	538.559	0.0237458	0.0233212	0.98115	0.99325	no
TCONS_00000911	XLOC_000642	KWMTBOMO06056	Bomo_Chr10:17131469-17139214	COR	Control	OK	215.442	145.299	-0.568268	-0.291408	0.7796	0.991561	no
TCONS_00000912	XLOC_000642	KWMTBOMO06056	Bomo_Chr10:17131469-17139214	COR	Control	OK	96.348	69.911	-0.462736	-0.1891	0.42265	0.987268	no
TCONS_00000913	XLOC_000642	KWMTBOMO06056	Bomo_Chr10:17131469-17139214	COR	Control	OK	85.1997	200.223	1.23269	0.543788	0.53435	0.987268	no
TCONS_00000914	XLOC_000643	-	Bomo_Chr10:17279166-17280122	COR	Control	OK	4.21827	9.71884	1.20413	1.06063	0.31295	0.987268	no
TCONS_00000915	XLOC_000644	KWMTBOMO06071	Bomo_Chr10:17573803-17588610	COR	Control	OK	3.17083	2.32186	-0.449582	-0.28936	0.78095	0.991561	no
TCONS_00000916	XLOC_000644	KWMTBOMO06071	Bomo_Chr10:17573803-17588610	COR	Control	OK	5.59389	5.91766	0.0811751	0.0944513	0.92615	0.991561	no
TCONS_00000917	XLOC_000644	KWMTBOMO06071	Bomo_Chr10:17573803-17588610	COR	Control	OK	2.2014	6.19707	1.49317	0.633938	0.5138	0.987268	no
TCONS_00000918	XLOC_000645	KWMTBOMO05391	Bomo_Chr10:18724-21631	COR	Control	OK	6.45921	9.36101	0.535307	0.36049	0.7276	0.991561	no
TCONS_00000919	XLOC_000645	KWMTBOMO05391	Bomo_Chr10:18724-21631	COR	Control	OK	17.8142	29.8198	0.743238	0.930835	0.3538	0.987268	no
TCONS_00000920	XLOC_000646	KWMTBOMO05393	Bomo_Chr10:31610-35205	COR	Control	OK	1005.96	1637.54	0.702949	0.905643	0.34705	0.987268	no
TCONS_00000921	XLOC_000646	KWMTBOMO05393	Bomo_Chr10:31610-35205	COR	Control	OK	7.73824	8.3765	0.114341	0.0161325	0.957	0.991672	no
TCONS_00000922	XLOC_000647	KWMTBOMO05394	Bomo_Chr10:46771-68198	COR	Control	OK	4.14974	8.46979	1.02931	0.620708	0.54835	0.987268	no
TCONS_00000923	XLOC_000647	KWMTBOMO05394	Bomo_Chr10:46771-68198	COR	Control	OK	14.0594	52.7142	1.90666	2.44249	0.01965	0.77503	no
TCONS_00000924	XLOC_000648	KWMTBOMO05395	Bomo_Chr10:86403-91905	COR	Control	OK	49.6326	69.9969	0.496002	0.731226	0.45675	0.987268	no
TCONS_00000925	XLOC_000649	-	Bomo_Chr10:136178-138193	COR	Control	OK	0	5.15146	inf	nan	0.10825	0.987268	no
TCONS_00000926	XLOC_000649	-	Bomo_Chr10:136178-138193	COR	Control	OK	6.56297	2.81465	-1.22139	-0.68075	0.53825	0.987268	no
TCONS_00000927	XLOC_000649	-	Bomo_Chr10:136178-138193	COR	Control	OK	3.01112	1.65796	-0.860889	-0.51078	0.6135	0.987268	no
TCONS_00000928	XLOC_000650	KWMTBOMO05415	Bomo_Chr10:1536475-1540839	COR	Control	OK	15.9224	11.8855	-0.421863	-0.521147	0.6106	0.987268	no
TCONS_00000929	XLOC_000651	KWMTBOMO05418	Bomo_Chr10:1553358-1563751	COR	Control	OK	10.5327	9.7821	-0.106663	-0.14808	0.879	0.991561	no
TCONS_00000930	XLOC_000652	KWMTBOMO05421	Bomo_Chr10:1631993-1762200	COR	Control	OK	27.055	23.6736	-0.192616	-0.274921	0.78045	0.991561	no
TCONS_00000931	XLOC_000653	KWMTBOMO05422	Bomo_Chr10:1765190-1766876	COR	Control	OK	5.9639	1.96736	-1.59999	-1.2522	0.2314	0.987268	no
TCONS_00000932	XLOC_000654	KWMTBOMO05423	Bomo_Chr10:1772406-1779873	COR	Control	OK	2.64969	3.86621	0.545098	0.477362	0.6412	0.987268	no
TCONS_00000933	XLOC_000654	KWMTBOMO05423	Bomo_Chr10:1787800-1788867	COR	Control	OK	3.86422	0.833829	-2.21235	-0.876294	0.34825	0.987268	no
TCONS_00000934	XLOC_000655	KWMTBOMO05424	Bomo_Chr10:1791282-1793315	COR	Control	OK	2.63912	1.28182	-1.04187	-0.438155	0.4783	0.987268	no
TCONS_00000935	XLOC_000656	KWMTBOMO05426	Bomo_Chr10:1803551-1805587	COR	Control	OK	38.4609	23.4734	-0.712363	-0.887818	0.37625	0.987268	no
TCONS_00000936	XLOC_000657	KWMTBOMO05430	Bomo_Chr10:1885421-1894235	COR	Control	OK	1.7752	3.63666	1.03463	1.06946	0.2818	0.987268	no
TCONS_00000937	XLOC_000657	KWMTBOMO05430	Bomo_Chr10:1894808-1896489	COR	Control	OK	1.51531	3.95857	1.38536	1.19201	0.25045	0.987268	no
TCONS_00000938	XLOC_000657	KWMTBOMO05430	Bomo_Chr10:1896574-1909275	COR	Control	OK	1.88116	1.10127	-0.772459	-0.410173	0.6464	0.987268	no
TCONS_00000939	XLOC_000658	KWMTBOMO05436	Bomo_Chr10:2240487-2241106	COR	Control	OK	4.19135	3.16973	-0.403058	-0.261503	0.80105	0.991561	no
TCONS_00000940	XLOC_000658	KWMTBOMO05436	Bomo_Chr10:2258051-2264641	COR	Control	OK	3.83617	7.4207	0.951888	1.29044	0.1925	0.987268	no
TCONS_00000941	XLOC_000659	KWMTBOMO05445	Bomo_Chr10:2448687-2454287	COR	Control	OK	24.5284	20.0917	-0.287853	-0.402736	0.6796	0.989079	no
TCONS_00000942	XLOC_000660	KWMTBOMO05453	Bomo_Chr10:2528188-2557168	COR	Control	OK	28.5547	51.2922	0.845009	1.06289	0.2829	0.987268	no
TCONS_00000943	XLOC_000660	KWMTBOMO05453	Bomo_Chr10:2528188-2557168	COR	Control	OK	12.5136	7.28394	-0.780702	-0.491209	0.5992	0.987268	no
TCONS_00000944	XLOC_000661	KWMTBOMO05453	Bomo_Chr10:2528188-2557168	COR	Control	OK	17.4086	17.917	0.0415324	0.00746327	0.9033	0.991561	no
TCONS_00000945	XLOC_000662	KWMTBOMO05456	Bomo_Chr10:2584151-2811842	COR	Control	OK	6.84715	7.01695	0.0353406	0.0420055	0.9633	0.991853	no
TCONS_00000946	XLOC_000663	KWMTBOMO05461	Bomo_Chr10:2812902-2823556	COR	Control	OK	5.77313	5.969	0.0481357	0.0617963	0.9514	0.991672	no
TCONS_00000947	XLOC_000663	KWMTBOMO05461	Bomo_Chr10:2827598-2834061	COR	Control	OK	12.2721	6.2109	-0.982506	-0.998786	0.33935	0.987268	no
TCONS_00000948	XLOC_000664	KWMTBOMO05465	Bomo_Chr10:2848411-2852035	COR	Control	OK	2.20263	0.686785	-1.68129	-0.759543	0.32045	0.987268	no
TCONS_00000949	XLOC_000664	KWMTBOMO05465	Bomo_Chr10:2848411-2852035	COR	Control	OK	1.55612	0.272336	-2.5145	-1.28959	0.32085	0.987268	no
TCONS_00000950	XLOC_000664	KWMTBOMO05465	Bomo_Chr10:2848411-2852035	COR	Control	OK	1.68173	1.16563	-0.528833	-0.256106	0.8107	0.991561	no
TCONS_00000951	XLOC_000665	KWMTBOMO05469	Bomo_Chr10:2967912-2971800	COR	Control	OK	13.8836	8.52243	-0.704044	-0.953748	0.35195	0.987268	no
TCONS_00000952	XLOC_000666	KWMTBOMO05474	Bomo_Chr10:3015492-3017472	COR	Control	OK	15.3522	10.8385	-0.502287	-0.572137	0.57875	0.987268	no
TCONS_00000953	XLOC_000667	KWMTBOMO05476	Bomo_Chr10:3044916-3047257	COR	Control	OK	82.7331	73.1827	-0.176963	-0.260126	0.7913	0.991561	no
TCONS_00000954	XLOC_000668	KWMTBOMO05481	Bomo_Chr10:3095871-3097005	COR	Control	OK	7.82517	8.51108	0.121221	0.131443	0.8969	0.991561	no
TCONS_00000955	XLOC_000669	KWMTBOMO05483	Bomo_Chr10:3103674-3112906	COR	Control	OK	14.2409	7.32913	-0.95833	-1.28818	0.2072	0.987268	no
TCONS_00000956	XLOC_000670	KWMTBOMO05498	Bomo_Chr10:3547767-3556137	COR	Control	OK	807.184	1718.03	1.08979	1.37737	0.1804	0.987268	no
TCONS_00000957	XLOC_000671	KWMTBOMO05499	Bomo_Chr10:3562839-3563258	COR	Control	OK	5.19449	0.853593	-2.60536	-0.664393	0.42145	0.987268	no
TCONS_00000958	XLOC_000672	KWMTBOMO05503	Bomo_Chr10:3719663-3725326	COR	Control	OK	4.44393	2.41376	-0.880554	-0.474945	0.6228	0.987268	no
TCONS_00000959	XLOC_000672	KWMTBOMO05503	Bomo_Chr10:3727967-3736628	COR	Control	OK	1.66513	2.08559	0.324823	0.282702	0.77035	0.991561	no
TCONS_00000960	XLOC_000673	KWMTBOMO05505	Bomo_Chr10:3802073-3804009	COR	Control	OK	21.5284	16.8258	-0.355562	-0.493741	0.613	0.987268	no
TCONS_00000961	XLOC_000674	KWMTBOMO05508	Bomo_Chr10:3853461-3861849	COR	Control	OK	9.78143	7.13167	-0.455804	-0.611637	0.5492	0.987268	no
TCONS_00000962	XLOC_000675	KWMTBOMO05511	Bomo_Chr10:3877282-3885008	COR	Control	OK	11.0502	9.81717	-0.170698	-0.123687	0.8987	0.991561	no
TCONS_00000963	XLOC_000675	KWMTBOMO05511	Bomo_Chr10:3877282-3885008	COR	Control	OK	17.7703	13.8221	-0.362487	-0.330865	0.7413	0.991561	no
TCONS_00000964	XLOC_000675	KWMTBOMO05511	Bomo_Chr10:3877282-3885008	COR	Control	OK	8.02614	16.8954	1.07385	0.859975	0.3677	0.987268	no
TCONS_00000965	XLOC_000676	KWMTBOMO05513	Bomo_Chr10:4004855-4007684	COR	Control	OK	8.74601	6.59173	-0.407966	-0.211664	0.8327	0.991561	no
TCONS_00000966	XLOC_000676	KWMTBOMO05513	Bomo_Chr10:4004855-4007684	COR	Control	OK	23.6175	29.1518	0.303729	0.377562	0.70195	0.990465	no
TCONS_00000967	XLOC_000677	-	Bomo_Chr10:4014046-4015235	COR	Control	OK	21.1183	23.2124	0.136401	0.114558	0.9125	0.991561	no
TCONS_00000968	XLOC_000677	-	Bomo_Chr10:4014046-4015235	COR	Control	OK	23.9043	13.6287	-0.810628	-0.578938	0.55035	0.987268	no
TCONS_00000969	XLOC_000678	KWMTBOMO05516	Bomo_Chr10:4036422-4060601	COR	Control	OK	15.3874	12.7193	-0.274737	-0.385322	0.6948	0.990461	no
TCONS_00000970	XLOC_000678	KWMTBOMO05516	Bomo_Chr10:4036422-4060601	COR	Control	OK	4.82606	0.604167	-2.99783	-0.90978	0.3275	0.987268	no
TCONS_00000971	XLOC_000679	KWMTBOMO05522	Bomo_Chr10:4134833-4221518	COR	Control	OK	32.0672	32.5747	0.0226543	0.0290338	0.97555	0.992045	no
TCONS_00000972	XLOC_000679	KWMTBOMO05522	Bomo_Chr10:4134833-4221518	COR	Control	OK	6.83515	4.71218	-0.536578	-0.308229	0.7588	0.991561	no
TCONS_00000973	XLOC_000680	KWMTBOMO05525	Bomo_Chr10:4226674-4228432	COR	Control	OK	14.3781	12.2066	-0.236207	-0.289048	0.7676	0.991561	no
TCONS_00000974	XLOC_000681	KWMTBOMO05526	Bomo_Chr10:4230932-4263806	COR	Control	OK	1.92184	2.86675	0.576922	0.465966	0.6418	0.987268	no
TCONS_00000975	XLOC_000681	KWMTBOMO05526	Bomo_Chr10:4230932-4263806	COR	Control	OK	0.137397	2.35165	4.09725	1.0227	0.2816	0.987268	no
TCONS_00000976	XLOC_000681	KWMTBOMO05526	Bomo_Chr10:4230932-4263806	COR	Control	OK	2.81775	1.97618	-0.511828	-0.327321	0.7153	0.991561	no
TCONS_00000977	XLOC_000681	KWMTBOMO05526	Bomo_Chr10:4230932-4263806	COR	Control	OK	0.0861996	1.70138	4.30288	1.15278	0.26165	0.987268	no
TCONS_00000978	XLOC_000681	KWMTBOMO05526	Bomo_Chr10:4230932-4263806	COR	Control	OK	0.882101	1.54131	0.805146	0.431827	0.67095	0.987268	no
TCONS_00000979	XLOC_000682	-	Bomo_Chr10:4270445-4272006	COR	Control	NOTEST	1.35477	0.000197219	-12.746	0	1	1	no
TCONS_00000980	XLOC_000682	-	Bomo_Chr10:4270445-4272006	COR	Control	OK	2.35608	6.53671	1.47218	1.21774	0.23785	0.987268	no
TCONS_00000981	XLOC_000683	KWMTBOMO05528	Bomo_Chr10:4275069-4280325	COR	Control	OK	5.87849	2.30923	-1.34803	-0.878708	0.3429	0.987268	no
TCONS_00000982	XLOC_000684	KWMTBOMO05531	Bomo_Chr10:4298054-4308611	COR	Control	OK	8.54937	6.30652	-0.438973	-0.56242	0.57135	0.987268	no
TCONS_00000983	XLOC_000685	KWMTBOMO05535	Bomo_Chr10:4356303-4365455	COR	Control	OK	718.709	496.127	-0.5347	-0.682359	0.487	0.987268	no
TCONS_00000984	XLOC_000686	KWMTBOMO05537	Bomo_Chr10:4367787-4370637	COR	Control	OK	1.16126	2.0841	0.843732	0.362918	0.66925	0.987268	no
TCONS_00000985	XLOC_000686	KWMTBOMO05537	Bomo_Chr10:4367787-4370637	COR	Control	OK	6.31642	4.66296	-0.43786	-0.378036	0.7066	0.990543	no
TCONS_00000986	XLOC_000687	KWMTBOMO05539	Bomo_Chr10:4375731-4378344	COR	Control	OK	1.11949	4.02245	1.84524	0.795671	0.41685	0.987268	no
TCONS_00000987	XLOC_000687	KWMTBOMO05539	Bomo_Chr10:4375731-4378344	COR	Control	OK	10.6223	7.68229	-0.467492	-0.4798	0.63915	0.987268	no
TCONS_00000988	XLOC_000688	KWMTBOMO05541	Bomo_Chr10:4388400-4407770	COR	Control	OK	46.046	24.0426	-0.937485	-1.18577	0.24	0.987268	no
TCONS_00000989	XLOC_000688	KWMTBOMO05541	Bomo_Chr10:4388400-4407770	COR	Control	OK	12.1205	16.8034	0.471302	0.28019	0.76935	0.991561	no
TCONS_00000990	XLOC_000689	KWMTBOMO05542	Bomo_Chr10:4453915-4467085	COR	Control	OK	2.42765	5.84115	1.26669	1.15868	0.24835	0.987268	no
TCONS_00000991	XLOC_000690	KWMTBOMO05559	Bomo_Chr10:5055629-5057972	COR	Control	OK	118.569	106.648	-0.152872	-0.215024	0.8335	0.991561	no
TCONS_00000992	XLOC_000691	KWMTBOMO05561	Bomo_Chr10:5113694-5116644	COR	Control	OK	9.90963	9.69711	-0.0312755	-0.031844	0.9757	0.99211	no
TCONS_00000993	XLOC_000691	KWMTBOMO05561	Bomo_Chr10:5113694-5116644	COR	Control	OK	6.15292	2.38102	-1.36969	-0.867606	0.3805	0.987268	no
TCONS_00000994	XLOC_000692	KWMTBOMO05562	Bomo_Chr10:5118723-5126108	COR	Control	OK	112.833	83.1527	-0.440359	-0.622823	0.5375	0.987268	no
TCONS_00000995	XLOC_000693	KWMTBOMO05565	Bomo_Chr10:5154088-5201707	COR	Control	OK	3.93903	2.75719	-0.51464	-0.371871	0.69785	0.990461	no
TCONS_00000996	XLOC_000693	KWMTBOMO05565	Bomo_Chr10:5154088-5201707	COR	Control	OK	0.61833	3.32517	2.42698	0.940135	0.3137	0.987268	no
TCONS_00000997	XLOC_000694	KWMTBOMO05568	Bomo_Chr10:5208811-5216056	COR	Control	OK	13.4794	21.4242	0.668486	0.981819	0.314	0.987268	no
TCONS_00000998	XLOC_000694	KWMTBOMO05568	Bomo_Chr10:5216221-5239390	COR	Control	OK	41.0355	19.3306	-1.08599	-0.564128	0.62205	0.987268	no
TCONS_00000999	XLOC_000694	KWMTBOMO05568	Bomo_Chr10:5216221-5239390	COR	Control	OK	114.572	86.7998	-0.400493	-0.535671	0.5756	0.987268	no
TCONS_00001000	XLOC_000695	KWMTBOMO05572	Bomo_Chr10:5267803-5274589	COR	Control	OK	72.8488	35.0917	-1.05378	-1.20409	0.2158	0.987268	no
TCONS_00001001	XLOC_000696	KWMTBOMO05582	Bomo_Chr10:5347674-5348897	COR	Control	OK	0.345856	5.36441	3.95517	1.60251	0.2404	0.987268	no
TCONS_00001002	XLOC_000697	KWMTBOMO05583	Bomo_Chr10:5382957-5388401	COR	Control	OK	89.0425	80.0755	-0.153134	-0.225864	0.8185	0.991561	no
TCONS_00001003	XLOC_000698	KWMTBOMO05588	Bomo_Chr10:5417845-5418455	COR	Control	OK	3.14007	1.3883	-1.17748	-0.549075	0.36475	0.987268	no
TCONS_00001004	XLOC_000698	KWMTBOMO05588	Bomo_Chr10:5418575-5435542	COR	Control	OK	2.37027	1.01678	-1.22104	-0.658802	0.51735	0.987268	no
TCONS_00001005	XLOC_000699	KWMTBOMO05591	Bomo_Chr10:5458680-5462200	COR	Control	OK	3.08134	6.89592	1.16218	0.901908	0.36635	0.987268	no
TCONS_00001006	XLOC_000699	KWMTBOMO05591	Bomo_Chr10:5463872-5466363	COR	Control	OK	2.87887	1.92522	-0.580475	-0.417707	0.69565	0.990461	no
TCONS_00001007	XLOC_000700	KWMTBOMO05596	Bomo_Chr10:5755802-5762317	COR	Control	OK	2.70578	5.2302	0.950819	0.718724	0.46875	0.987268	no
TCONS_00001008	XLOC_000701	KWMTBOMO05597	Bomo_Chr10:5765923-5767493	COR	Control	OK	44.0439	16.1527	-1.44717	-1.98635	0.05005	0.987268	no
TCONS_00001009	XLOC_000702	KWMTBOMO05601	Bomo_Chr10:5796991-5857894	COR	Control	OK	2.40942	3.57381	0.568777	0.501092	0.61565	0.987268	no
TCONS_00001010	XLOC_000702	KWMTBOMO05601	Bomo_Chr10:5796991-5857894	COR	Control	OK	1.40024	1.71827	0.295289	0.132403	0.36105	0.987268	no
TCONS_00001011	XLOC_000703	KWMTBOMO05611	Bomo_Chr10:6300095-6302730	COR	Control	OK	29.6301	15.9005	-0.897988	-0.977568	0.3207	0.987268	no
TCONS_00001012	XLOC_000704	KWMTBOMO05615	Bomo_Chr10:6386468-6387569	COR	Control	OK	1.83133	1.2605	-0.538896	-0.294596	0.7799	0.991561	no
TCONS_00001013	XLOC_000704	KWMTBOMO05615	Bomo_Chr10:6388371-6396832	COR	Control	NOTEST	0.913014	0.769253	-0.247178	0	1	1	no
TCONS_00001014	XLOC_000704	KWMTBOMO05615	Bomo_Chr10:6388371-6396832	COR	Control	OK	1.8961	3.6293e-05	-15.673	-0.00452754	0.1851	0.987268	no
TCONS_00001015	XLOC_000705	KWMTBOMO05621	Bomo_Chr10:6573107-6575710	COR	Control	OK	10.6475	18.4755	0.795098	1.05943	0.29905	0.987268	no
TCONS_00001016	XLOC_000706	KWMTBOMO05622	Bomo_Chr10:6576480-6584330	COR	Control	OK	11.3773	26.439	1.21651	1.74559	0.08125	0.987268	no
TCONS_00001017	XLOC_000707	KWMTBOMO05629	Bomo_Chr10:6712548-6720728	COR	Control	OK	0.513045	2.1387	2.05957	1.0399	0.19625	0.987268	no
TCONS_00001018	XLOC_000708	KWMTBOMO05631	Bomo_Chr10:6879127-6921681	COR	Control	OK	5.15686	7.10734	0.462816	0.304852	0.7655	0.991561	no
TCONS_00001019	XLOC_000708	KWMTBOMO05631	Bomo_Chr10:6879127-6921681	COR	Control	OK	1.73995	1.39474	-0.31904	-0.116459	0.5619	0.987268	no
TCONS_00001020	XLOC_000708	KWMTBOMO05631	Bomo_Chr10:6879127-6921681	COR	Control	OK	2.57394	4.25028	0.723582	0.376971	0.7356	0.991561	no
TCONS_00001021	XLOC_000708	KWMTBOMO05631	Bomo_Chr10:6879127-6921681	COR	Control	OK	2.38827	4.47819	0.906946	0.474563	0.6708	0.987268	no
TCONS_00001022	XLOC_000708	KWMTBOMO05631	Bomo_Chr10:6879127-6921681	COR	Control	OK	8.04004	5.32135	-0.595411	-0.465987	0.6421	0.987268	no
TCONS_00001023	XLOC_000708	KWMTBOMO05631	Bomo_Chr10:6879127-6921681	COR	Control	NOTEST	1.38273	1.42163	0.0400263	0	1	1	no
TCONS_00001024	XLOC_000709	KWMTBOMO05634	Bomo_Chr10:6934533-6993827	COR	Control	OK	4.05098	1.96907	-1.04075	-0.515132	0.6575	0.987268	no
TCONS_00001025	XLOC_000709	KWMTBOMO05634	Bomo_Chr10:6934533-6993827	COR	Control	NOTEST	0.535785	0.527424	-0.0226914	0	1	1	no
TCONS_00001026	XLOC_000709	KWMTBOMO05634	Bomo_Chr10:6934533-6993827	COR	Control	OK	1.75195	0.577366	-1.6014	-0.971852	0.424	0.987268	no
TCONS_00001027	XLOC_000709	KWMTBOMO05634	Bomo_Chr10:6934533-6993827	COR	Control	OK	1.63897	2.56221	0.644594	0.555419	0.5684	0.987268	no
TCONS_00001028	XLOC_000710	KWMTBOMO05636	Bomo_Chr10:6995037-7006434	COR	Control	NOTEST	0.416581	1.15265	1.46829	0	1	1	no
TCONS_00001029	XLOC_000711	KWMTBOMO05649	Bomo_Chr10:7357906-7371285	COR	Control	OK	2.72444	0.73348	-1.89313	-0.749725	0.37165	0.987268	no
TCONS_00001030	XLOC_000712	KWMTBOMO05654	Bomo_Chr10:7438354-7442154	COR	Control	OK	5.36099	8.92259	0.734965	0.828413	0.4235	0.987268	no
TCONS_00001031	XLOC_000713	KWMTBOMO05660	Bomo_Chr10:7489801-7493135	COR	Control	OK	0.00036863	6.77882	14.1666	0.0420028	0.0222	0.836761	no
TCONS_00001032	XLOC_000713	KWMTBOMO05660	Bomo_Chr10:7489801-7493135	COR	Control	OK	10.8815	12.6548	0.21781	0.259171	0.7917	0.991561	no
TCONS_00001033	XLOC_000714	KWMTBOMO05661	Bomo_Chr10:7497298-7509374	COR	Control	OK	7.06679	7.96568	0.172743	0.204056	0.8407	0.991561	no
TCONS_00001034	XLOC_000715	KWMTBOMO05664	Bomo_Chr10:7524520-7536594	COR	Control	OK	12.1016	7.29201	-0.730809	-0.883249	0.3671	0.987268	no
TCONS_00001035	XLOC_000715	KWMTBOMO05664	Bomo_Chr10:7524520-7536594	COR	Control	OK	0.000140475	3.07998	14.4203	0.0176257	0.03295	0.987268	no
TCONS_00001036	XLOC_000716	KWMTBOMO05666	Bomo_Chr10:7548538-7557161	COR	Control	OK	6.61191	5.9244	-0.158399	-0.186956	0.85185	0.991561	no
TCONS_00001037	XLOC_000717	KWMTBOMO05669	Bomo_Chr10:7570677-7573380	COR	Control	OK	692.907	670.776	-0.0468298	-0.0651531	0.945	0.991561	no
TCONS_00001038	XLOC_000718	KWMTBOMO05671	Bomo_Chr10:7661800-7787375	COR	Control	OK	22.6918	33.1401	0.546411	0.624198	0.5399	0.987268	no
TCONS_00001039	XLOC_000718	KWMTBOMO05671	Bomo_Chr10:7661800-7787375	COR	Control	OK	13.9145	16.541	0.249464	0.226031	0.8256	0.991561	no
TCONS_00001040	XLOC_000719	KWMTBOMO05674	Bomo_Chr10:7827959-7858511	COR	Control	OK	7.64931	8.62264	0.1728	0.141479	0.8865	0.991561	no
TCONS_00001041	XLOC_000719	KWMTBOMO05674	Bomo_Chr10:7827959-7858511	COR	Control	OK	16.9429	7.73693	-1.13084	-1.28691	0.205	0.987268	no
TCONS_00001042	XLOC_000720	KWMTBOMO05675	Bomo_Chr10:7863107-7868889	COR	Control	OK	2882.76	3226.05	0.162317	0.183336	0.8576	0.991561	no
TCONS_00001043	XLOC_000721	KWMTBOMO05676	Bomo_Chr10:7878680-7882322	COR	Control	OK	11.2067	4.98352	-1.16912	-1.22306	0.22335	0.987268	no
TCONS_00001044	XLOC_000721	KWMTBOMO05676	Bomo_Chr10:7878680-7882322	COR	Control	OK	0.371735	7.78381	4.38813	1.45535	0.24175	0.987268	no
TCONS_00001045	XLOC_000722	KWMTBOMO05678	Bomo_Chr10:7911464-7917994	COR	Control	OK	4.77048	5.04378	0.0803729	0.11234	0.9087	0.991561	no
TCONS_00001046	XLOC_000723	KWMTBOMO05686	Bomo_Chr10:8198248-8199557	COR	Control	OK	28.7023	23.6618	-0.278608	-0.310494	0.75825	0.991561	no
TCONS_00001047	XLOC_000723	KWMTBOMO05686	Bomo_Chr10:8198248-8199557	COR	Control	OK	8.54896	6.09991	-0.486962	-0.261578	0.80005	0.991561	no
TCONS_00001048	XLOC_000724	KWMTBOMO05687	Bomo_Chr10:8203795-8214909	COR	Control	OK	199.771	158.843	-0.330746	-0.438062	0.65885	0.987268	no
TCONS_00001049	XLOC_000725	KWMTBOMO05689	Bomo_Chr10:8242125-8243180	COR	Control	NOTEST	1.37806	0.885653	-0.637827	0	1	1	no
TCONS_00001050	XLOC_000726	KWMTBOMO05690	Bomo_Chr10:8247476-8249499	COR	Control	OK	6.79995	7.27065	0.0965597	0.104819	0.92275	0.991561	no
TCONS_00001051	XLOC_000727	KWMTBOMO05693	Bomo_Chr10:8281931-8295111	COR	Control	OK	6.74639	7.88515	0.225023	0.311197	0.74825	0.991561	no
TCONS_00001052	XLOC_000727	KWMTBOMO05693	Bomo_Chr10:8296031-8303499	COR	Control	OK	2.323	0	#NAME?	nan	0.10455	0.987268	no
TCONS_00001053	XLOC_000727	KWMTBOMO05693	Bomo_Chr10:8296031-8303499	COR	Control	OK	1.37746	3.49393	1.34284	0.976332	0.31375	0.987268	no
TCONS_00001054	XLOC_000728	KWMTBOMO05695	Bomo_Chr10:8311743-8318356	COR	Control	OK	10.7595	11.0358	0.0365847	0.0217449	0.98255	0.99325	no
TCONS_00001055	XLOC_000729	-	Bomo_Chr10:8504956-8505838	COR	Control	OK	50.638	34.5876	-0.549966	-0.682069	0.48895	0.987268	no
TCONS_00001056	XLOC_000730	KWMTBOMO05699	Bomo_Chr10:8506418-8517506	COR	Control	OK	35.5991	38.9212	0.128715	0.166199	0.86225	0.991561	no
TCONS_00001057	XLOC_000731	KWMTBOMO05707	Bomo_Chr10:8571328-8574076	COR	Control	OK	50.0424	38.6117	-0.37411	-0.550429	0.5755	0.987268	no
TCONS_00001058	XLOC_000732	KWMTBOMO05712	Bomo_Chr10:8621258-8629695	COR	Control	OK	24.2936	23.1811	-0.067628	-0.0985552	0.92065	0.991561	no
TCONS_00001059	XLOC_000733	KWMTBOMO05713	Bomo_Chr10:8638219-8662115	COR	Control	OK	72.7117	57.9488	-0.327408	-0.458238	0.637	0.987268	no
TCONS_00001060	XLOC_000734	KWMTBOMO05715	Bomo_Chr10:8664917-8672622	COR	Control	OK	10.6231	11.3469	0.095094	0.11611	0.906	0.991561	no
TCONS_00001061	XLOC_000735	KWMTBOMO05717	Bomo_Chr10:8692347-8697625	COR	Control	OK	8.65026	12.9154	0.578274	0.638083	0.51655	0.987268	no
TCONS_00001062	XLOC_000735	KWMTBOMO05717	Bomo_Chr10:8692347-8697625	COR	Control	OK	1.88171	0.401751	-2.22767	-0.474423	0.45795	0.987268	no
TCONS_00001063	XLOC_000736	KWMTBOMO05719	Bomo_Chr10:8726537-8727892	COR	Control	OK	72.3341	66.1759	-0.128369	-0.18936	0.85095	0.991561	no
TCONS_00001064	XLOC_000737	KWMTBOMO05720	Bomo_Chr10:8730694-8750301	COR	Control	OK	3.31401	2.05527	-0.689255	-0.633992	0.5311	0.987268	no
TCONS_00001065	XLOC_000737	KWMTBOMO05720	Bomo_Chr10:8730694-8750301	COR	Control	OK	1.7087	2.80078	0.712926	0.662267	0.4985	0.987268	no
TCONS_00001066	XLOC_000737	KWMTBOMO05720	Bomo_Chr10:8750400-8752844	COR	Control	OK	1.32931	2.45916	0.887483	0.663251	0.5263	0.987268	no
TCONS_00001067	XLOC_000738	KWMTBOMO05722	Bomo_Chr10:8761560-8773270	COR	Control	OK	2.87564	2.84733	-0.0142719	-0.017125	0.9872	0.993961	no
TCONS_00001068	XLOC_000738	KWMTBOMO05722	Bomo_Chr10:8777366-8782412	COR	Control	OK	2.19663	1.84503	-0.251651	-0.202629	0.8381	0.991561	no
TCONS_00001069	XLOC_000738	KWMTBOMO05722	Bomo_Chr10:8784205-8785106	COR	Control	OK	2.35457	0.316364	-2.89581	-0.768119	0.30175	0.987268	no
TCONS_00001070	XLOC_000739	KWMTBOMO05725	Bomo_Chr10:8839213-8851307	COR	Control	OK	0.433102	2.99034	2.78753	1.77757	0.13305	0.987268	no
TCONS_00001071	XLOC_000740	KWMTBOMO05728	Bomo_Chr10:8890916-8904485	COR	Control	OK	20.8629	23.1325	0.148975	0.212446	0.8239	0.991561	no
TCONS_00001072	XLOC_000741	KWMTBOMO05729	Bomo_Chr10:8909438-8927915	COR	Control	OK	62.2849	198.543	1.6725	2.36472	0.01805	0.752721	no
TCONS_00001073	XLOC_000742	KWMTBOMO05729	Bomo_Chr10:8909438-8927915	COR	Control	OK	16.7601	11.7928	-0.507117	-0.0478241	0.84205	0.991561	no
TCONS_00001074	XLOC_000742	KWMTBOMO05729	Bomo_Chr10:8909438-8927915	COR	Control	OK	17.7777	2.15928	-3.04145	-0.174604	0.46505	0.987268	no
TCONS_00001075	XLOC_000743	KWMTBOMO05733	Bomo_Chr10:8977076-8991120	COR	Control	OK	6.92549	4.47533	-0.629923	-0.852269	0.3944	0.987268	no
TCONS_00001076	XLOC_000744	KWMTBOMO05734	Bomo_Chr10:8992340-9007455	COR	Control	OK	9.00578	17.2515	0.937795	0.72768	0.4694	0.987268	no
TCONS_00001077	XLOC_000744	KWMTBOMO05734	Bomo_Chr10:8992340-9007455	COR	Control	OK	20.2882	30.8321	0.603791	0.727993	0.4581	0.987268	no
TCONS_00001078	XLOC_000745	KWMTBOMO05736	Bomo_Chr10:9044365-9050197	COR	Control	OK	15.5891	10.6624	-0.548007	-0.721886	0.4535	0.987268	no
TCONS_00001079	XLOC_000746	KWMTBOMO05739	Bomo_Chr10:9065721-9081583	COR	Control	OK	0.4082	1.66494	2.02812	0.679269	0.5665	0.987268	no
TCONS_00001080	XLOC_000746	KWMTBOMO05739	Bomo_Chr10:9065721-9081583	COR	Control	OK	7.44931	7.12455	-0.0643072	-0.0814256	0.9334	0.991561	no
TCONS_00001081	XLOC_000746	KWMTBOMO05739	Bomo_Chr10:9065721-9081583	COR	Control	OK	0	2.11864	inf	nan	0.1816	0.987268	no
TCONS_00001082	XLOC_000747	KWMTBOMO05741	Bomo_Chr10:9098835-9111090	COR	Control	OK	48.6772	41.9038	-0.216167	-0.302549	0.76365	0.991561	no
TCONS_00001083	XLOC_000748	KWMTBOMO05747	Bomo_Chr10:9257662-9287153	COR	Control	OK	0	6.15396	inf	nan	0.08335	0.987268	no
TCONS_00001084	XLOC_000748	KWMTBOMO05747	Bomo_Chr10:9257662-9287153	COR	Control	OK	11.9794	4.58058	-1.38695	-0.861996	0.37885	0.987268	no
TCONS_00001085	XLOC_000748	KWMTBOMO05747	Bomo_Chr10:9257662-9287153	COR	Control	OK	19.8252	10.5403	-0.911419	-0.951001	0.35385	0.987268	no
TCONS_00001086	XLOC_000749	KWMTBOMO05749	Bomo_Chr10:9290149-9303704	COR	Control	OK	3.35658	2.31586	-0.535442	-0.275697	0.78975	0.991561	no
TCONS_00001087	XLOC_000749	KWMTBOMO05749	Bomo_Chr10:9290149-9303704	COR	Control	OK	11.4397	6.82962	-0.744167	-0.862407	0.38155	0.987268	no
TCONS_00001088	XLOC_000749	KWMTBOMO05749	Bomo_Chr10:9290149-9303704	COR	Control	NOTEST	0	0.000201828	inf	0	1	1	no
TCONS_00001089	XLOC_000750	KWMTBOMO05754	Bomo_Chr10:9415783-9424778	COR	Control	OK	18.9014	22.6107	0.258508	0.21662	0.82955	0.991561	no
TCONS_00001090	XLOC_000750	KWMTBOMO05755	Bomo_Chr10:9415783-9424778	COR	Control	OK	15.0292	17.1148	0.187484	0.207264	0.83385	0.991561	no
TCONS_00001091	XLOC_000751	KWMTBOMO05757	Bomo_Chr10:9442242-9449147	COR	Control	OK	1.2176	2.92811	1.26593	0.95632	0.32635	0.987268	no
TCONS_00001092	XLOC_000752	KWMTBOMO05758	Bomo_Chr10:9477191-9480506	COR	Control	OK	61.8911	81.8175	0.402677	0.535056	0.58355	0.987268	no
TCONS_00001093	XLOC_000752	KWMTBOMO05758	Bomo_Chr10:9477191-9480506	COR	Control	OK	2.17263	20.9092	3.26663	0.906202	0.31125	0.987268	no
TCONS_00001094	XLOC_000753	KWMTBOMO05760	Bomo_Chr10:9483166-9487319	COR	Control	OK	62.8716	70.2568	0.160231	0.203338	0.8293	0.991561	no
TCONS_00001095	XLOC_000754	KWMTBOMO05762	Bomo_Chr10:9501425-9523470	COR	Control	OK	98.8578	113.506	0.199345	0.224253	0.8194	0.991561	no
TCONS_00001096	XLOC_000754	KWMTBOMO05762	Bomo_Chr10:9501425-9523470	COR	Control	OK	43.3363	63.251	0.545515	0.412504	0.6695	0.987268	no
TCONS_00001097	XLOC_000755	KWMTBOMO05763	Bomo_Chr10:9532026-9535424	COR	Control	OK	34.9884	40.1391	0.198132	0.278652	0.77935	0.991561	no
TCONS_00001098	XLOC_000756	KWMTBOMO05767	Bomo_Chr10:9619819-9623885	COR	Control	OK	2.81771	9.75737	1.79197	2.17025	0.0452	0.987268	no
TCONS_00001099	XLOC_000756	KWMTBOMO05767	Bomo_Chr10:9624123-9627093	COR	Control	OK	3.42749	8.0951	1.2399	0.874856	0.37645	0.987268	no
TCONS_00001100	XLOC_000757	KWMTBOMO05772	Bomo_Chr10:9667545-9670188	COR	Control	OK	8386.32	25328.1	1.59463	1.31287	0.20815	0.987268	no
TCONS_00001101	XLOC_000758	KWMTBOMO05776	Bomo_Chr10:9814449-9815393	COR	Control	OK	3.48103	2.0363	-0.773565	-0.573816	0.58345	0.987268	no
TCONS_00001102	XLOC_000759	KWMTBOMO05781	Bomo_Chr10:9830020-9878988	COR	Control	OK	0.000819089	2.2496	11.4234	0.158895	0.07175	0.987268	no
TCONS_00001103	XLOC_000759	KWMTBOMO05781	Bomo_Chr10:9830020-9878988	COR	Control	OK	0.927031	2.25974	1.28547	0.651839	0.58675	0.987268	no
TCONS_00001104	XLOC_000759	KWMTBOMO05781	Bomo_Chr10:9830020-9878988	COR	Control	OK	1.97824	5.54792	1.48773	1.21992	0.24685	0.987268	no
TCONS_00001105	XLOC_000759	KWMTBOMO05781	Bomo_Chr10:9830020-9878988	COR	Control	OK	3.56898	1.89212	-0.915506	-0.597354	0.5154	0.987268	no
TCONS_00001106	XLOC_000760	KWMTBOMO05787	Bomo_Chr10:10015483-10020913	COR	Control	OK	6.91009	5.95132	-0.215495	-0.253363	0.7975	0.991561	no
TCONS_00001107	XLOC_000760	KWMTBOMO05787	Bomo_Chr10:10015483-10020913	COR	Control	OK	6.97532	5.82345	-0.260383	-0.179434	0.85685	0.991561	no
TCONS_00001108	XLOC_000761	KWMTBOMO05789	Bomo_Chr10:10039415-10054141	COR	Control	OK	27.4897	30.1934	0.135342	0.182341	0.85	0.991561	no
TCONS_00001109	XLOC_000762	KWMTBOMO05791	Bomo_Chr10:10149678-10154245	COR	Control	OK	40.3096	17.7214	-1.18563	-1.5259	0.134	0.987268	no
TCONS_00001110	XLOC_000763	KWMTBOMO05793	Bomo_Chr10:10160920-10167200	COR	Control	OK	4.34165	3.59243	-0.273281	-0.214591	0.8209	0.991561	no
TCONS_00001111	XLOC_000763	KWMTBOMO05793	Bomo_Chr10:10168142-10168977	COR	Control	OK	1.85177	0.596741	-1.63373	-0.594938	0.5065	0.987268	no
TCONS_00001112	XLOC_000764	KWMTBOMO05795	Bomo_Chr10:10227780-10231206	COR	Control	OK	32.6085	49.1241	0.591185	0.870253	0.37055	0.987268	no
TCONS_00001113	XLOC_000765	KWMTBOMO05797	Bomo_Chr10:10321643-10329362	COR	Control	OK	2.6433	2.67128	0.0151884	0.0164386	0.9885	0.994202	no
TCONS_00001114	XLOC_000766	KWMTBOMO05804	Bomo_Chr10:10457904-10460091	COR	Control	OK	9.19805	8.26119	-0.154977	-0.153085	0.8765	0.991561	no
TCONS_00001115	XLOC_000767	KWMTBOMO05813	Bomo_Chr10:10669184-10706081	COR	Control	OK	7.68215	2.31307	-1.7317	-1.44409	0.1512	0.987268	no
TCONS_00001116	XLOC_000767	KWMTBOMO05813	Bomo_Chr10:10669184-10706081	COR	Control	OK	4.47239	8.11415	0.859395	0.87978	0.37015	0.987268	no
TCONS_00001117	XLOC_000767	KWMTBOMO05813	Bomo_Chr10:10669184-10706081	COR	Control	OK	0.314272	2.01972	2.68407	0.275815	0.5063	0.987268	no
TCONS_00001118	XLOC_000768	KWMTBOMO05818	Bomo_Chr10:10747959-10749717	COR	Control	OK	0.269907	5.24567	4.28059	0.873985	0.24405	0.987268	no
TCONS_00001119	XLOC_000769	KWMTBOMO05820	Bomo_Chr10:10798428-10802239	COR	Control	OK	103.313	208.244	1.01125	0.520848	0.5451	0.987268	no
TCONS_00001120	XLOC_000769	KWMTBOMO05820	Bomo_Chr10:10798428-10802239	COR	Control	OK	59.0495	142.838	1.27439	0.520736	0.4247	0.987268	no
TCONS_00001121	XLOC_000769	KWMTBOMO05820	Bomo_Chr10:10798428-10802239	COR	Control	OK	573.57	946.976	0.723358	0.794792	0.40675	0.987268	no
TCONS_00001122	XLOC_000770	KWMTBOMO05830	Bomo_Chr10:11482453-11484307	COR	Control	OK	17.8624	38.9353	1.12415	1.12424	0.26985	0.987268	no
TCONS_00001123	XLOC_000770	KWMTBOMO05830	Bomo_Chr10:11485477-11499423	COR	Control	OK	5.17434	12.5281	1.27572	1.49156	0.13665	0.987268	no
TCONS_00001124	XLOC_000770	KWMTBOMO05830	Bomo_Chr10:11485477-11499423	COR	Control	OK	3.08646	0.982468	-1.65147	-0.784669	0.3793	0.987268	no
TCONS_00001125	XLOC_000771	KWMTBOMO05834	Bomo_Chr10:11517190-11543016	COR	Control	OK	34.1404	42.5515	0.31773	0.369846	0.7113	0.991561	no
TCONS_00001126	XLOC_000772	KWMTBOMO05835	Bomo_Chr10:11549022-11574499	COR	Control	OK	1.43925	3.01831	1.06842	1.07602	0.29785	0.987268	no
TCONS_00001127	XLOC_000773	KWMTBOMO05836	Bomo_Chr10:11659025-11660317	COR	Control	OK	4.15174	1.81795	-1.1914	-0.921511	0.3754	0.987268	no
TCONS_00001128	XLOC_000774	KWMTBOMO05844	Bomo_Chr10:12092481-12112174	COR	Control	OK	2.76768	4.88451	0.819536	0.574933	0.5423	0.987268	no
TCONS_00001129	XLOC_000775	KWMTBOMO05847	Bomo_Chr10:12447811-12461753	COR	Control	OK	4.82907	4.05571	-0.251791	-0.133887	0.89835	0.991561	no
TCONS_00001130	XLOC_000776	KWMTBOMO05848	Bomo_Chr10:12464249-12466620	COR	Control	OK	1.78551	1.42897	-0.321368	-0.260915	0.80605	0.991561	no
TCONS_00001131	XLOC_000777	KWMTBOMO05850	Bomo_Chr10:12471651-12476073	COR	Control	OK	8.25523	10.4414	0.33894	0.377847	0.70635	0.990543	no
TCONS_00001132	XLOC_000778	KWMTBOMO05852	Bomo_Chr10:12477715-12514398	COR	Control	OK	1.13494	16.8372	3.89096	0.836439	0.2112	0.987268	no
TCONS_00001133	XLOC_000778	KWMTBOMO05852	Bomo_Chr10:12477715-12514398	COR	Control	OK	26.8615	26.5224	-0.0183311	-0.0164039	0.9877	0.993965	no
TCONS_00001134	XLOC_000778	KWMTBOMO05852	Bomo_Chr10:12477715-12514398	COR	Control	OK	8.72329	15.9032	0.866377	0.542218	0.58025	0.987268	no
TCONS_00001135	XLOC_000779	KWMTBOMO05855	Bomo_Chr10:12575703-12603878	COR	Control	OK	5.58216	2.73875	-1.0273	-0.649931	0.53315	0.987268	no
TCONS_00001136	XLOC_000779	KWMTBOMO05855	Bomo_Chr10:12575703-12603878	COR	Control	OK	11.3971	11.9347	0.0664978	0.0682883	0.9462	0.991561	no
TCONS_00001137	XLOC_000780	KWMTBOMO05858	Bomo_Chr10:12612168-12618283	COR	Control	OK	3.72619	2.82134	-0.401322	-0.371118	0.71005	0.991182	no
TCONS_00001138	XLOC_000781	KWMTBOMO05861	Bomo_Chr10:12688525-12688808	COR	Control	OK	15.3232	64.5409	2.07449	1.66334	0.12895	0.987268	no
TCONS_00001139	XLOC_000782	KWMTBOMO05862	Bomo_Chr10:12813958-12828547	COR	Control	OK	0.179566	3.47078	4.27268	0.872369	0.24405	0.987268	no
TCONS_00001140	XLOC_000783	KWMTBOMO05865	Bomo_Chr10:12982932-12989189	COR	Control	OK	100.914	202.324	1.00354	1.43242	0.149	0.987268	no
TCONS_00001141	XLOC_000784	KWMTBOMO05871	Bomo_Chr10:13025317-13028659	COR	Control	OK	0.777907	7.1347	3.19718	1.28953	0.24605	0.987268	no
TCONS_00001142	XLOC_000785	KWMTBOMO05873	Bomo_Chr10:13069905-13075904	COR	Control	OK	62.4273	632.878	3.34168	4.64229	5e-05	0.0485133	yes	Uncharacterized protein LOC114243197 (Short-chain dehydrogenase/reductase SDR)
TCONS_00001143	XLOC_000786	KWMTBOMO05874	Bomo_Chr10:13078771-13086263	COR	Control	OK	300.754	240.138	-0.324717	-0.452142	0.65385	0.987268	no
TCONS_00001144	XLOC_000787	KWMTBOMO05877	Bomo_Chr10:13156659-13208775	COR	Control	OK	3.45575	11.5445	1.74013	2.25912	0.03315	0.987268	no
TCONS_00001145	XLOC_000788	KWMTBOMO05883	Bomo_Chr10:13427712-13429353	COR	Control	OK	52.4541	246.085	2.23003	3.22517	0.0016	0.177759	no
TCONS_00001146	XLOC_000789	KWMTBOMO05885	Bomo_Chr10:13452631-13455807	COR	Control	OK	22.2212	24.6123	0.147439	0.187455	0.845	0.991561	no
TCONS_00001147	XLOC_000790	KWMTBOMO05890	Bomo_Chr10:13509697-13514424	COR	Control	OK	42.0395	42.1767	0.0047004	0.0068179	0.99475	0.995963	no
TCONS_00001148	XLOC_000790	KWMTBOMO05890	Bomo_Chr10:13514500-13528655	COR	Control	OK	28.0256	23.3734	-0.26188	-0.34827	0.72035	0.991561	no
TCONS_00001149	XLOC_000790	KWMTBOMO05890	Bomo_Chr10:13514500-13528655	COR	Control	OK	42.5398	50.3736	0.243854	0.121859	0.48305	0.987268	no
TCONS_00001150	XLOC_000791	KWMTBOMO05892	Bomo_Chr10:13541126-13566323	COR	Control	OK	28.2564	63.033	1.15753	1.65048	0.1055	0.987268	no
TCONS_00001151	XLOC_000792	KWMTBOMO05895	Bomo_Chr10:13576621-13603950	COR	Control	OK	42.9306	77.6779	0.855499	0.887361	0.37985	0.987268	no
TCONS_00001152	XLOC_000793	KWMTBOMO05897	Bomo_Chr10:13633885-13634993	COR	Control	OK	2.33652	3.96075	0.761412	0.645537	0.49845	0.987268	no
TCONS_00001153	XLOC_000794	KWMTBOMO05914	Bomo_Chr10:14318035-14336374	COR	Control	OK	77.8962	104.614	0.425449	0.609016	0.53575	0.987268	no
TCONS_00001154	XLOC_000795	KWMTBOMO05915	Bomo_Chr10:14346650-14347666	COR	Control	OK	5.75405	0.786295	-2.87144	-0.761655	0.30205	0.987268	no
TCONS_00001155	XLOC_000795	KWMTBOMO05915	Bomo_Chr10:14347809-14356993	COR	Control	OK	6.66327	0	#NAME?	nan	0.00095	0.168613	no
TCONS_00001156	XLOC_000796	KWMTBOMO05922	Bomo_Chr10:14416749-14417974	COR	Control	OK	11.9664	18.4618	0.625553	0.775874	0.43525	0.987268	no
TCONS_00001157	XLOC_000797	KWMTBOMO05926	Bomo_Chr10:14511659-14514951	COR	Control	OK	305.477	282.08	-0.114959	-0.160186	0.8659	0.991561	no
TCONS_00001158	XLOC_000798	KWMTBOMO05928	Bomo_Chr10:14524825-14528558	COR	Control	OK	3.31491	5.37912	0.698401	0.484104	0.60615	0.987268	no
TCONS_00001159	XLOC_000798	KWMTBOMO05928	Bomo_Chr10:14532283-14555809	COR	Control	OK	4.03476	3.56341	-0.179223	-0.193166	0.84145	0.991561	no
TCONS_00001160	XLOC_000798	KWMTBOMO05928	Bomo_Chr10:14556276-14561045	COR	Control	OK	31.587	36.1359	0.194101	0.272275	0.77935	0.991561	no
TCONS_00001161	XLOC_000799	KWMTBOMO05933	Bomo_Chr10:14692244-14695308	COR	Control	OK	0.289158	3.29944	3.51229	2.23893	0.10275	0.987268	no
TCONS_00001162	XLOC_000799	KWMTBOMO05933	Bomo_Chr10:14696997-14699391	COR	Control	OK	0.161683	3.3602	4.37731	1.79316	0.2385	0.987268	no
TCONS_00001163	XLOC_000800	KWMTBOMO05948	Bomo_Chr10:15259008-15264730	COR	Control	OK	1270.34	1354.01	0.0920214	0.121152	0.90385	0.991561	no
TCONS_00001164	XLOC_000801	KWMTBOMO05950	Bomo_Chr10:15298207-15308012	COR	Control	OK	2534.57	1458.03	-0.79772	-1.02103	0.31295	0.987268	no
TCONS_00001165	XLOC_000802	KWMTBOMO05952	Bomo_Chr10:15313409-15318311	COR	Control	OK	2.98163	1.29089	-1.20773	-0.605823	0.62265	0.987268	no
TCONS_00001166	XLOC_000802	KWMTBOMO05952	Bomo_Chr10:15313409-15318311	COR	Control	OK	7.95037	2.751	-1.53107	-1.01711	0.32105	0.987268	no
TCONS_00001167	XLOC_000802	KWMTBOMO05952	Bomo_Chr10:15313409-15318311	COR	Control	OK	2.04654	0.599583	-1.77116	-0.634129	0.2908	0.987268	no
TCONS_00001168	XLOC_000803	KWMTBOMO05967	Bomo_Chr10:15606178-15609724	COR	Control	OK	29.0397	20.2552	-0.519734	-0.720882	0.4663	0.987268	no
TCONS_00001169	XLOC_000804	-	Bomo_Chr10:15640534-15644181	COR	Control	OK	1.59943	1.37873	-0.214215	-0.0695749	0.63545	0.987268	no
TCONS_00001170	XLOC_000805	KWMTBOMO05972	Bomo_Chr10:15644261-15653230	COR	Control	OK	12.3075	6.47922	-0.925645	-1.08077	0.27725	0.987268	no
TCONS_00001171	XLOC_000806	KWMTBOMO05973	Bomo_Chr10:15654136-15665312	COR	Control	OK	11.7877	10.3524	-0.187317	-0.26001	0.79225	0.991561	no
TCONS_00001172	XLOC_000807	KWMTBOMO05976	Bomo_Chr10:15667098-15680624	COR	Control	OK	20.3639	14.4366	-0.496285	-0.610266	0.53035	0.987268	no
TCONS_00001173	XLOC_000808	KWMTBOMO05978	Bomo_Chr10:15682609-15692547	COR	Control	OK	5.80978	7.44757	0.358286	0.478643	0.633	0.987268	no
TCONS_00001174	XLOC_000808	KWMTBOMO05978	Bomo_Chr10:15693157-15704025	COR	Control	OK	5.36113	3.90211	-0.458283	-0.460714	0.64435	0.987268	no
TCONS_00001175	XLOC_000809	KWMTBOMO05980	Bomo_Chr10:15712575-15719911	COR	Control	OK	2.79017	3.87368	0.473351	0.50761	0.6157	0.987268	no
TCONS_00001176	XLOC_000810	KWMTBOMO05981	Bomo_Chr10:15720332-15726886	COR	Control	OK	3.96056	3.47488	-0.18874	-0.174485	0.86455	0.991561	no
TCONS_00001177	XLOC_000810	KWMTBOMO05981	Bomo_Chr10:15720332-15726886	COR	Control	NOTEST	1.1339	0.879644	-0.366298	0	1	1	no
TCONS_00001178	XLOC_000811	KWMTBOMO05983	Bomo_Chr10:15747533-15752070	COR	Control	OK	3.61626	0.978022	-1.88656	-0.747123	0.37195	0.987268	no
TCONS_00001179	XLOC_000812	KWMTBOMO05984	Bomo_Chr10:15764613-15767569	COR	Control	OK	9.10493	4.55967	-0.997719	-0.989538	0.3242	0.987268	no
TCONS_00001180	XLOC_000813	KWMTBOMO05986	Bomo_Chr10:15795185-15798672	COR	Control	OK	1.846	0.297431	-2.63378	-0.671639	0.42125	0.987268	no
TCONS_00001181	XLOC_000814	KWMTBOMO05990	Bomo_Chr10:15867303-15870268	COR	Control	OK	10.968	9.95501	-0.139804	-0.181885	0.85295	0.991561	no
TCONS_00001182	XLOC_000815	KWMTBOMO05992	Bomo_Chr10:15891510-15925658	COR	Control	OK	29.2039	19.4061	-0.589651	-0.21628	0.54715	0.987268	no
TCONS_00001183	XLOC_000816	KWMTBOMO05994	Bomo_Chr10:15891510-15925658	COR	Control	OK	22.7126	28.9737	0.351252	0.382174	0.69555	0.990461	no
TCONS_00001184	XLOC_000817	KWMTBOMO05998	Bomo_Chr10:15948635-15949833	COR	Control	OK	6.87256	2.22683	-1.62586	-0.992327	0.3359	0.987268	no
TCONS_00001185	XLOC_000818	KWMTBOMO06000	Bomo_Chr10:15970979-15974804	COR	Control	OK	7.48506	2.44991	-1.61129	-1.42678	0.14775	0.987268	no
TCONS_00001186	XLOC_000819	KWMTBOMO06003	Bomo_Chr10:15999866-16011555	COR	Control	OK	85.2111	54.4689	-0.64561	-0.948029	0.3243	0.987268	no
TCONS_00001187	XLOC_000820	KWMTBOMO06006	Bomo_Chr10:16039278-16042172	COR	Control	OK	124.187	170.308	0.455636	0.648525	0.5141	0.987268	no
TCONS_00001188	XLOC_000821	KWMTBOMO06012	Bomo_Chr10:16086165-16089101	COR	Control	OK	10.0311	9.74003	-0.0424768	-0.0583039	0.9517	0.991672	no
TCONS_00001189	XLOC_000822	KWMTBOMO06018	Bomo_Chr10:16165243-16165545	COR	Control	OK	0.95825	14.4593	3.91545	0.793774	0.2676	0.987268	no
TCONS_00001190	XLOC_000822	KWMTBOMO06018	Bomo_Chr10:16167503-16173807	COR	Control	OK	1.5031	4.26707	1.50531	1.18415	0.2615	0.987268	no
TCONS_00001191	XLOC_000822	KWMTBOMO06018	Bomo_Chr10:16174659-16183005	COR	Control	OK	1.77617	3.13462	0.81952	0.795583	0.40635	0.987268	no
TCONS_00001192	XLOC_000822	KWMTBOMO06018	Bomo_Chr10:16183586-16200232	COR	Control	OK	2.71508	4.1437	0.609923	0.529113	0.59145	0.987268	no
TCONS_00001193	XLOC_000822	KWMTBOMO06018	Bomo_Chr10:16206956-16583689	COR	Control	OK	2.29381	2.77295	0.27368	0.181815	0.861	0.991561	no
TCONS_00001194	XLOC_000823	KWMTBOMO06027	Bomo_Chr10:16746158-16746917	COR	Control	OK	2.94182	1.01725	-1.53203	-0.726704	0.32595	0.987268	no
TCONS_00001195	XLOC_000824	KWMTBOMO06029	Bomo_Chr10:16765220-16772021	COR	Control	OK	4.76093	2.16658	-1.13583	-0.90588	0.3471	0.987268	no
TCONS_00001196	XLOC_000824	KWMTBOMO06029	Bomo_Chr10:16765220-16772021	COR	Control	OK	3.05419	6.962	1.18871	1.18375	0.2387	0.987268	no
TCONS_00001197	XLOC_000825	KWMTBOMO06034	Bomo_Chr10:16830650-16836866	COR	Control	OK	1.71277	0.000283031	-12.5631	-0.0154357	0.2745	0.987268	no
TCONS_00001198	XLOC_000825	KWMTBOMO06034	Bomo_Chr10:16830650-16836866	COR	Control	OK	6.96475	12.6687	0.86312	0.91459	0.36495	0.987268	no
TCONS_00001199	XLOC_000826	KWMTBOMO06036	Bomo_Chr10:16852162-16858955	COR	Control	OK	3.68323	1.91123	-0.946475	-0.808258	0.4106	0.987268	no
TCONS_00001200	XLOC_000826	KWMTBOMO06036	Bomo_Chr10:16860048-16868146	COR	Control	OK	3.75973	3.15655	-0.25228	-0.20664	0.8374	0.991561	no
TCONS_00001201	XLOC_000827	KWMTBOMO06039	Bomo_Chr10:16908115-16912191	COR	Control	OK	32.6516	32.5442	-0.00475366	-0.00614223	0.995	0.996058	no
TCONS_00001202	XLOC_000828	KWMTBOMO06044	Bomo_Chr10:17004031-17006476	COR	Control	OK	4.65819	8.23174	0.821429	0.597476	0.55635	0.987268	no
TCONS_00001203	XLOC_000829	KWMTBOMO06046	Bomo_Chr10:17031853-17032505	COR	Control	OK	147.196	128.022	-0.201344	-0.293097	0.7609	0.991561	no
TCONS_00001204	XLOC_000830	KWMTBOMO06049	Bomo_Chr10:17042342-17045890	COR	Control	OK	23.1055	41.1855	0.833898	1.19972	0.232	0.987268	no
TCONS_00001205	XLOC_000831	KWMTBOMO06052	Bomo_Chr10:17065900-17071358	COR	Control	OK	6.62516	4.94728	-0.42132	-0.56523	0.56825	0.987268	no
TCONS_00001206	XLOC_000831	KWMTBOMO06052	Bomo_Chr10:17072536-17076561	COR	Control	OK	8.04461	1.09004	-2.88364	-1.18014	0.2602	0.987268	no
TCONS_00001207	XLOC_000832	KWMTBOMO06057	Bomo_Chr10:17139272-17145612	COR	Control	OK	0.948845	1.68847	0.831473	0.367697	0.6196	0.987268	no
TCONS_00001208	XLOC_000832	KWMTBOMO06057	Bomo_Chr10:17139272-17145612	COR	Control	OK	8.12966	6.85525	-0.245986	-0.310875	0.7575	0.991561	no
TCONS_00001209	XLOC_000833	KWMTBOMO06064	Bomo_Chr10:17280363-17295448	COR	Control	OK	1.56525	1.54096	-0.0225705	-0.0115333	0.94345	0.991561	no
TCONS_00001210	XLOC_000833	KWMTBOMO06064	Bomo_Chr10:17280363-17295448	COR	Control	OK	4.3527	5.89221	0.436896	0.429334	0.6662	0.987268	no
TCONS_00001211	XLOC_000834	KWMTBOMO06066	Bomo_Chr10:17332304-17335139	COR	Control	OK	4.19929	2.00124	-1.06925	-0.819985	0.4002	0.987268	no
TCONS_00001212	XLOC_000835	KWMTBOMO06070	Bomo_Chr10:17559995-17565271	COR	Control	OK	42.0758	29.0727	-0.533323	-0.50426	0.61145	0.987268	no
TCONS_00001213	XLOC_000835	KWMTBOMO06070	Bomo_Chr10:17559995-17565271	COR	Control	OK	41.1571	53.2331	0.371182	0.387485	0.6938	0.990461	no
TCONS_00001214	XLOC_000836	-	Bomo_Chr10:12963-13523	COR	Control	OK	1.29714	6.32347	2.28538	1.05309	0.25855	0.987268	no
TCONS_00001215	XLOC_000837	-	Bomo_Chr10:13817-14616	COR	Control	OK	0.588642	7.59273	3.68916	1.49771	0.24155	0.987268	no
TCONS_00001216	XLOC_000838	-	Bomo_Chr10:35996-36889	COR	Control	OK	4.58433	2.1866	-1.06802	-0.819039	0.4002	0.987268	no
TCONS_00001217	XLOC_000839	-	Bomo_Chr10:38025-40410	COR	Control	OK	2.59756	2.85497	0.136319	0.134765	0.89225	0.991561	no
TCONS_00001218	XLOC_000840	-	Bomo_Chr10:41147-41797	COR	Control	OK	0.781319	4.2156	2.43175	0.938557	0.3336	0.987268	no
TCONS_00001219	XLOC_000841	KWMTBOMO05394	Bomo_Chr10:45581-46602	COR	Control	OK	2.0087	1.38363	-0.537801	-0.293998	0.7799	0.991561	no
TCONS_00001220	XLOC_000842	KWMTBOMO05395	Bomo_Chr10:85575-86272	COR	Control	OK	2.83298	3.43403	0.27758	0.184405	0.86065	0.991561	no
TCONS_00001221	XLOC_000843	-	Bomo_Chr10:112545-113284	COR	Control	OK	2.17855	1.75857	-0.308966	-0.149692	0.88345	0.991561	no
TCONS_00001222	XLOC_000844	-	Bomo_Chr10:115104-116058	COR	Control	OK	1.24915	4.52075	1.85561	1.19339	0.253	0.987268	no
TCONS_00001223	XLOC_000845	-	Bomo_Chr10:116553-117082	COR	Control	OK	3.53982	5.76245	0.703006	0.375698	0.71845	0.991561	no
TCONS_00001224	XLOC_000846	-	Bomo_Chr10:151983-153278	COR	Control	NOTEST	0.323218	0.86397	1.41847	0	1	1	no
TCONS_00001225	XLOC_000847	-	Bomo_Chr10:820669-820928	COR	Control	OK	38.2978	35.8369	-0.0958149	-0.0826721	0.9348	0.991561	no
TCONS_00001226	XLOC_000848	KWMTBOMO05412	Bomo_Chr10:1384672-1385210	COR	Control	OK	7.58629	2.80517	-1.43531	-0.876812	0.39225	0.987268	no
TCONS_00001227	XLOC_000849	KWMTBOMO05420	Bomo_Chr10:1608943-1609299	COR	Control	OK	11.1434	5.77351	-0.948666	-0.536138	0.62395	0.987268	no
TCONS_00001228	XLOC_000850	KWMTBOMO05423	Bomo_Chr10:1769928-1770675	COR	Control	OK	3.00577	4.15861	0.468367	0.341814	0.73905	0.991561	no
TCONS_00001229	XLOC_000851	KWMTBOMO05429	Bomo_Chr10:1884770-1885246	COR	Control	OK	2.51398	16.4326	2.70851	1.55678	0.1384	0.987268	no
TCONS_00001230	XLOC_000852	KWMTBOMO05435	Bomo_Chr10:2230229-2231577	COR	Control	OK	2.26131	0.824012	-1.45643	-0.889712	0.39	0.987268	no
TCONS_00001231	XLOC_000853	-	Bomo_Chr10:2231695-2232594	COR	Control	OK	5.21863	7.58721	0.5399	0.508887	0.61585	0.987268	no
TCONS_00001232	XLOC_000854	-	Bomo_Chr10:2233041-2234775	COR	Control	OK	5.77551	10.3554	0.842356	0.947264	0.36205	0.987268	no
TCONS_00001233	XLOC_000855	-	Bomo_Chr10:2235672-2236074	COR	Control	OK	2.23413	10.1161	2.17887	0.998787	0.2624	0.987268	no
TCONS_00001234	XLOC_000856	-	Bomo_Chr10:2236236-2236557	COR	Control	OK	8.48852	8.50155	0.00221427	0.00103739	0.9408	0.991561	no
TCONS_00001235	XLOC_000857	-	Bomo_Chr10:2237312-2238346	COR	Control	OK	3.24888	3.85904	0.2483	0.214602	0.8271	0.991561	no
TCONS_00001236	XLOC_000858	KWMTBOMO05437	Bomo_Chr10:2277774-2278855	COR	Control	OK	0.668811	3.22296	2.26871	1.14664	0.1813	0.987268	no
TCONS_00001237	XLOC_000859	KWMTBOMO05439	Bomo_Chr10:2347133-2349554	COR	Control	OK	2.71527	4.85131	0.837277	0.915236	0.33675	0.987268	no
TCONS_00001238	XLOC_000860	KWMTBOMO05447	Bomo_Chr10:2473137-2473418	COR	Control	OK	21.1061	29.9579	0.505281	0.409908	0.69355	0.990461	no
TCONS_00001239	XLOC_000861	KWMTBOMO05452	Bomo_Chr10:2525197-2526030	COR	Control	OK	33.9936	84.1078	1.30698	1.80017	0.07325	0.987268	no
TCONS_00001240	XLOC_000862	KWMTBOMO05453	Bomo_Chr10:2526397-2527128	COR	Control	OK	35.5982	85.688	1.26729	1.69533	0.0921	0.987268	no
TCONS_00001241	XLOC_000863	KWMTBOMO05453	Bomo_Chr10:2527800-2527961	COR	Control	OK	8.75732	76.2791	3.12272	0.972713	0.30125	0.987268	no
TCONS_00001242	XLOC_000864	KWMTBOMO05453	Bomo_Chr10:2528188-2557168	COR	Control	OK	5.02897	31.9229	2.66626	0.427624	0.4999	0.987268	no
TCONS_00001243	XLOC_000865	-	Bomo_Chr10:2579863-2580434	COR	Control	OK	1.88929	5.11384	1.43656	0.749609	0.44315	0.987268	no
TCONS_00001244	XLOC_000866	-	Bomo_Chr10:2584151-2811842	COR	Control	OK	5.7182	0	#NAME?	nan	0.1068	0.987268	no
TCONS_00001245	XLOC_000867	KWMTBOMO05479	Bomo_Chr10:3057882-3059232	COR	Control	OK	19.0853	16.616	-0.199884	-0.258473	0.7974	0.991561	no
TCONS_00001246	XLOC_000868	KWMTBOMO05480	Bomo_Chr10:3064045-3064684	COR	Control	OK	11.4757	15.1252	0.398378	0.398424	0.69135	0.990461	no
TCONS_00001247	XLOC_000869	-	Bomo_Chr10:3508978-3509130	COR	Control	OK	93.8585	36.0408	-1.38086	-0.784979	0.3946	0.987268	no
TCONS_00001248	XLOC_000870	-	Bomo_Chr10:3558548-3559419	COR	Control	OK	3.331	4.79933	0.526881	0.446745	0.6506	0.987268	no
TCONS_00001249	XLOC_000871	-	Bomo_Chr10:3559590-3560075	COR	Control	OK	6.50243	7.2998	0.166878	0.117782	0.90705	0.991561	no
TCONS_00001250	XLOC_000872	-	Bomo_Chr10:3560555-3561126	COR	Control	OK	1.88929	9.71629	2.36256	1.34837	0.16455	0.987268	no
TCONS_00001251	XLOC_000873	KWMTBOMO05499	Bomo_Chr10:3561435-3561759	COR	Control	OK	8.33571	5.56223	-0.583642	-0.272065	0.8101	0.991561	no
TCONS_00001252	XLOC_000874	KWMTBOMO05503	Bomo_Chr10:3714062-3716756	COR	Control	OK	3.60425	5.60821	0.637838	0.721056	0.47885	0.987268	no
TCONS_00001253	XLOC_000875	KWMTBOMO05503	Bomo_Chr10:3717250-3718532	COR	Control	OK	0.763196	2.62311	1.78115	1.07187	0.30645	0.987268	no
TCONS_00001254	XLOC_000876	KWMTBOMO05509	Bomo_Chr10:3871521-3873150	COR	Control	OK	3.22317	2.24994	-0.518597	-0.479406	0.6299	0.987268	no
TCONS_00001255	XLOC_000877	-	Bomo_Chr10:4327300-4327556	COR	Control	OK	6.77304	25.2961	1.90104	0.94999	0.2045	0.987268	no
TCONS_00001256	XLOC_000878	KWMTBOMO05533	Bomo_Chr10:4335454-4336582	COR	Control	OK	0.508096	2.85541	2.49052	1.15183	0.24395	0.987268	no
TCONS_00001257	XLOC_000879	-	Bomo_Chr10:4412357-4412509	COR	Control	OK	52.1436	54.0612	0.0521035	0.0244106	0.94075	0.991561	no
TCONS_00001258	XLOC_000880	-	Bomo_Chr10:5059884-5060456	COR	Control	OK	4.39673	1.02002	-2.10783	-0.837716	0.35425	0.987268	no
TCONS_00001259	XLOC_000881	KWMTBOMO05564	Bomo_Chr10:5139901-5140528	COR	Control	OK	3.01695	0.888639	-1.76342	-0.692448	0.3825	0.987268	no
TCONS_00001260	XLOC_000882	KWMTBOMO05565	Bomo_Chr10:5140845-5142767	COR	Control	NOTEST	0.960735	1.20783	0.330212	0	1	1	no
TCONS_00001261	XLOC_000883	KWMTBOMO05565	Bomo_Chr10:5148023-5148603	COR	Control	OK	3.38331	9.98602	1.56148	1.15457	0.2417	0.987268	no
TCONS_00001262	XLOC_000884	KWMTBOMO05565	Bomo_Chr10:5151168-5152030	COR	Control	OK	2.66522	5.43711	1.02859	0.781571	0.4294	0.987268	no
TCONS_00001263	XLOC_000885	KWMTBOMO05577	Bomo_Chr10:5296750-5307079	COR	Control	OK	11.4279	27.315	1.25714	0.616151	0.2771	0.987268	no
TCONS_00001264	XLOC_000886	KWMTBOMO05577	Bomo_Chr10:5296750-5307079	COR	Control	OK	15.5734	41.0798	1.39935	1.49942	0.1343	0.987268	no
TCONS_00001265	XLOC_000887	KWMTBOMO05588	Bomo_Chr10:5416513-5417549	COR	Control	OK	2.25471	1.81166	-0.31563	-0.209552	0.849	0.991561	no
TCONS_00001266	XLOC_000888	KWMTBOMO05611	Bomo_Chr10:6298874-6299445	COR	Control	OK	13.225	15.3415	0.214171	0.202333	0.8393	0.991561	no
TCONS_00001267	XLOC_000889	KWMTBOMO05614	Bomo_Chr10:6376650-6378779	COR	Control	OK	1.40942	2.84222	1.01192	0.893303	0.3867	0.987268	no
TCONS_00001268	XLOC_000890	-	Bomo_Chr10:6381457-6384524	COR	Control	OK	1.27922	3.62558	1.50295	1.5393	0.1224	0.987268	no
TCONS_00001269	XLOC_000891	-	Bomo_Chr10:6706450-6707016	COR	Control	OK	1.91453	6.22018	1.69997	0.941734	0.30545	0.987268	no
TCONS_00001270	XLOC_000892	-	Bomo_Chr10:6707151-6707976	COR	Control	OK	2.2574	3.33476	0.562923	0.40086	0.69005	0.990461	no
TCONS_00001271	XLOC_000893	KWMTBOMO05628	Bomo_Chr10:6708628-6709243	COR	Control	OK	3.10281	1.82875	-0.762719	-0.405001	0.6477	0.987268	no
TCONS_00001272	XLOC_000894	KWMTBOMO05631	Bomo_Chr10:6879127-6921681	COR	Control	OK	13.2573	0	#NAME?	nan	0.21665	0.987268	no
TCONS_00001273	XLOC_000895	KWMTBOMO05631	Bomo_Chr10:6879127-6921681	COR	Control	OK	5.14343	1.72958	-1.57231	-0.348416	0.6332	0.987268	no
TCONS_00001274	XLOC_000896	KWMTBOMO05633	Bomo_Chr10:6931690-6932957	COR	Control	OK	3.97993	10.6402	1.41871	1.48385	0.14585	0.987268	no
TCONS_00001275	XLOC_000897	KWMTBOMO05635	Bomo_Chr10:6995037-7006434	COR	Control	OK	2.41695	2.94165	0.283435	0.06351	0.8341	0.991561	no
TCONS_00001276	XLOC_000898	KWMTBOMO05653	Bomo_Chr10:7431077-7435331	COR	Control	OK	2.07494	5.62687	1.43926	0.395245	0.62865	0.987268	no
TCONS_00001277	XLOC_000899	-	Bomo_Chr10:7487704-7488123	COR	Control	OK	2.0778	9.38952	2.176	0.997469	0.2624	0.987268	no
TCONS_00001278	XLOC_000900	KWMTBOMO05662	Bomo_Chr10:7512170-7520433	COR	Control	OK	3.14329	5.86408	0.899632	0.423752	0.51055	0.987268	no
TCONS_00001279	XLOC_000901	KWMTBOMO05662	Bomo_Chr10:7512170-7520433	COR	Control	OK	2.52679	9.81127	1.95713	0.438305	0.5717	0.987268	no
TCONS_00001280	XLOC_000902	KWMTBOMO05662	Bomo_Chr10:7520796-7520948	COR	Control	OK	125.145	252.286	1.01146	0.888714	0.38835	0.987268	no
TCONS_00001281	XLOC_000903	-	Bomo_Chr10:7910266-7911363	COR	Control	OK	6.83226	11.6062	0.764466	0.835023	0.37645	0.987268	no
TCONS_00001282	XLOC_000904	KWMTBOMO05688	Bomo_Chr10:8234304-8235055	COR	Control	OK	2.77099	3.78428	0.449618	0.327903	0.7415	0.991561	no
TCONS_00001283	XLOC_000905	KWMTBOMO05694	Bomo_Chr10:8309187-8311574	COR	Control	OK	0.324398	3.28453	3.33985	1.95331	0.1011	0.987268	no
TCONS_00001284	XLOC_000906	-	Bomo_Chr10:8504297-8504849	COR	Control	OK	3.97774	10.2385	1.36398	1.03577	0.2984	0.987268	no
TCONS_00001285	XLOC_000907	KWMTBOMO05700	Bomo_Chr10:8523130-8524433	COR	Control	OK	0.748731	3.43077	2.19601	1.36221	0.2038	0.987268	no
TCONS_00001286	XLOC_000908	KWMTBOMO05713	Bomo_Chr10:8638219-8662115	COR	Control	OK	13.6422	29.969	1.1354	0.306667	0.6696	0.987268	no
TCONS_00001287	XLOC_000909	KWMTBOMO05721	Bomo_Chr10:8760923-8761505	COR	Control	OK	3.05995	5.46356	0.836332	0.47222	0.6189	0.987268	no
TCONS_00001288	XLOC_000910	KWMTBOMO05729	Bomo_Chr10:8907790-8908346	COR	Control	OK	1.96707	6.39416	1.70071	0.942145	0.30195	0.987268	no
TCONS_00001289	XLOC_000911	KWMTBOMO05752	Bomo_Chr10:9394166-9394816	COR	Control	OK	44.5352	31.617	-0.494244	-0.615367	0.54775	0.987268	no
TCONS_00001290	XLOC_000912	-	Bomo_Chr10:9396512-9397512	COR	Control	OK	8.39163	7.57358	-0.147975	-0.154978	0.87585	0.991561	no
TCONS_00001291	XLOC_000913	-	Bomo_Chr10:9472541-9472906	COR	Control	OK	7.31388	11.0078	0.589811	0.377124	0.68575	0.990427	no
TCONS_00001292	XLOC_000914	-	Bomo_Chr10:9497566-9498305	COR	Control	OK	0.653565	3.86886	2.5655	1.01822	0.27945	0.987268	no
TCONS_00001293	XLOC_000915	-	Bomo_Chr10:9637271-9638093	COR	Control	OK	4.53639	0.304627	-3.89643	-1.04861	0.25525	0.987268	no
TCONS_00001294	XLOC_000916	KWMTBOMO05772	Bomo_Chr10:9665751-9666325	COR	Control	OK	0.937218	8.1167	3.11444	1.24323	0.25965	0.987268	no
TCONS_00001295	XLOC_000917	-	Bomo_Chr10:9670240-9671013	COR	Control	OK	2.25544	0.99231	-1.18455	-0.552371	0.3646	0.987268	no
TCONS_00001296	XLOC_000918	KWMTBOMO05789	Bomo_Chr10:10039415-10054141	COR	Control	OK	1.47689	7.66613	2.37594	0.562863	0.48345	0.987268	no
TCONS_00001297	XLOC_000919	KWMTBOMO05790	Bomo_Chr10:10148172-10149243	COR	Control	OK	1.48818	2.17337	0.54638	0.349354	0.7235	0.991561	no
TCONS_00001298	XLOC_000920	KWMTBOMO05796	Bomo_Chr10:10290843-10292029	COR	Control	OK	1.91344	2.30323	0.26749	0.191161	0.8431	0.991561	no
TCONS_00001299	XLOC_000921	KWMTBOMO05803	Bomo_Chr10:10457238-10457805	COR	Control	OK	5.09181	7.23719	0.507251	0.365732	0.72255	0.991561	no
TCONS_00001300	XLOC_000922	-	Bomo_Chr10:10713287-10714974	COR	Control	OK	5.79858	5.85027	0.0128033	0.0139192	0.9886	0.994202	no
TCONS_00001301	XLOC_000923	KWMTBOMO05818	Bomo_Chr10:10742986-10743599	COR	Control	OK	2.26735	10.5663	2.22039	1.4413	0.20415	0.987268	no
TCONS_00001302	XLOC_000924	-	Bomo_Chr10:11377418-11378711	COR	Control	OK	7.01582	2.59666	-1.43396	-1.33451	0.20285	0.987268	no
TCONS_00001303	XLOC_000925	KWMTBOMO05830	Bomo_Chr10:11480380-11480933	COR	Control	OK	7.9335	35.4649	2.16036	2.06329	0.0632	0.987268	no
TCONS_00001304	XLOC_000926	KWMTBOMO05830	Bomo_Chr10:11481134-11482255	COR	Control	OK	5.11937	12.9472	1.3386	1.40741	0.16925	0.987268	no
TCONS_00001305	XLOC_000927	KWMTBOMO05840	Bomo_Chr10:11873833-11875109	COR	Control	OK	0.438533	2.63776	2.58856	1.19793	0.2409	0.987268	no
TCONS_00001306	XLOC_000928	-	Bomo_Chr10:12042215-12044368	COR	Control	OK	2.78428	1.45203	-0.939232	-0.823757	0.42795	0.987268	no
TCONS_00001307	XLOC_000929	-	Bomo_Chr10:12197325-12197431	COR	Control	OK	467.456	1118.6	1.2588	0.976891	0.3467	0.987268	no
TCONS_00001308	XLOC_000930	-	Bomo_Chr10:12470111-12470443	COR	Control	OK	7.95052	0	#NAME?	nan	0.0479	0.987268	no
TCONS_00001309	XLOC_000931	KWMTBOMO05855	Bomo_Chr10:12575703-12603878	COR	Control	OK	15.11	13.4906	-0.163549	-0.113432	0.90155	0.991561	no
TCONS_00001310	XLOC_000932	KWMTBOMO05856	Bomo_Chr10:12609873-12610659	COR	Control	OK	9.82597	14.2299	0.534252	0.536564	0.60145	0.987268	no
TCONS_00001311	XLOC_000933	KWMTBOMO05874	Bomo_Chr10:13076140-13076910	COR	Control	OK	11.336	3.32517	-1.76942	-1.38302	0.1841	0.987268	no
TCONS_00001312	XLOC_000934	KWMTBOMO05874	Bomo_Chr10:13077177-13077395	COR	Control	OK	41.0692	3.37019	-3.60716	-0.971604	0.2573	0.987268	no
TCONS_00001313	XLOC_000935	KWMTBOMO05874	Bomo_Chr10:13077626-13077934	COR	Control	OK	11.9752	43.1777	1.85023	1.45863	0.1799	0.987268	no
TCONS_00001314	XLOC_000936	KWMTBOMO05874	Bomo_Chr10:13078458-13078583	COR	Control	OK	266.458	387.965	0.54202	0.47319	0.64615	0.987268	no
TCONS_00001315	XLOC_000937	KWMTBOMO05875	Bomo_Chr10:13111682-13113312	COR	Control	OK	7.76325	13.6224	0.811249	0.997472	0.3078	0.987268	no
TCONS_00001316	XLOC_000938	KWMTBOMO05892	Bomo_Chr10:13539955-13540821	COR	Control	OK	14.3064	54.6124	1.93257	2.32577	0.0339	0.987268	no
TCONS_00001317	XLOC_000939	-	Bomo_Chr10:13629804-13630286	COR	Control	OK	1.64208	6.70509	2.02973	0.896694	0.33145	0.987268	no
TCONS_00001318	XLOC_000940	KWMTBOMO05897	Bomo_Chr10:13632266-13633656	COR	Control	OK	2.97523	7.78981	1.38859	1.37992	0.17965	0.987268	no
TCONS_00001319	XLOC_000941	-	Bomo_Chr10:13982733-13982970	COR	Control	OK	65.9668	277.801	2.07424	2.24913	0.0401	0.987268	no
TCONS_00001320	XLOC_000942	-	Bomo_Chr10:14199864-14200729	COR	Control	OK	4.06837	5.69737	0.485847	0.428146	0.6723	0.987268	no
TCONS_00001321	XLOC_000943	-	Bomo_Chr10:14200859-14202809	COR	Control	OK	1.89081	3.24133	0.777577	0.718301	0.4621	0.987268	no
TCONS_00001322	XLOC_000944	KWMTBOMO05909	Bomo_Chr10:14203198-14204187	COR	Control	OK	1.04483	2.87979	1.4627	0.873873	0.3811	0.987268	no
TCONS_00001323	XLOC_000945	KWMTBOMO05924	Bomo_Chr10:14503993-14504470	COR	Control	OK	36.7454	68.9113	0.907178	1.10528	0.25145	0.987268	no
TCONS_00001324	XLOC_000946	KWMTBOMO05924	Bomo_Chr10:14504686-14504878	COR	Control	OK	163.744	266.714	0.703855	0.784218	0.4203	0.987268	no
TCONS_00001325	XLOC_000947	KWMTBOMO05924	Bomo_Chr10:14505248-14505428	COR	Control	OK	51.0242	172.808	1.75991	1.32433	0.21695	0.987268	no
TCONS_00001326	XLOC_000948	KWMTBOMO05927	Bomo_Chr10:14520824-14521523	COR	Control	OK	8.46523	19.7612	1.22305	1.23483	0.2364	0.987268	no
TCONS_00001327	XLOC_000949	KWMTBOMO05932	Bomo_Chr10:14674961-14675869	COR	Control	OK	0.664871	3.21021	2.27152	1.0467	0.25915	0.987268	no
TCONS_00001328	XLOC_000950	KWMTBOMO05932	Bomo_Chr10:14676205-14678206	COR	Control	OK	1.7718	5.77397	1.70435	1.70802	0.08045	0.987268	no
TCONS_00001329	XLOC_000951	-	Bomo_Chr10:14922236-14922471	COR	Control	OK	18.0437	8.41909	-1.09976	-0.512833	0.3805	0.987268	no
TCONS_00001330	XLOC_000952	KWMTBOMO05942	Bomo_Chr10:15052091-15054039	COR	Control	OK	1.82537	5.30023	1.53787	1.5041	0.13435	0.987268	no
TCONS_00001331	XLOC_000953	KWMTBOMO05956	Bomo_Chr10:15419675-15419797	COR	Control	OK	68.4315	391.881	2.51768	1.44365	0.15545	0.987268	no
TCONS_00001332	XLOC_000954	KWMTBOMO05959	Bomo_Chr10:15501369-15501499	COR	Control	OK	70.4498	146.274	1.05401	0.608312	0.56575	0.987268	no
TCONS_00001333	XLOC_000955	KWMTBOMO05969	Bomo_Chr10:15619642-15620341	COR	Control	OK	1.88116	7.60046	2.01446	1.30434	0.2229	0.987268	no
TCONS_00001334	XLOC_000956	-	Bomo_Chr10:15740130-15740654	COR	Control	OK	4.31125	4.09531	-0.0741366	-0.0480778	0.94535	0.991561	no
TCONS_00001335	XLOC_000957	KWMTBOMO05983	Bomo_Chr10:15745896-15746465	COR	Control	OK	3.16551	1.54244	-1.03722	-0.436203	0.4784	0.987268	no
TCONS_00001336	XLOC_000958	-	Bomo_Chr10:15759429-15759956	COR	Control	OK	7.83374	10.4352	0.413683	0.357846	0.72735	0.991561	no
TCONS_00001337	XLOC_000959	-	Bomo_Chr10:15760355-15760934	COR	Control	OK	9.86781	7.50922	-0.394068	-0.345954	0.7292	0.991561	no
TCONS_00001338	XLOC_000960	KWMTBOMO05999	Bomo_Chr10:15965065-15969592	COR	Control	OK	3.06406	4.06101	0.406393	0.501247	0.6205	0.987268	no
TCONS_00001339	XLOC_000961	KWMTBOMO06006	Bomo_Chr10:16036462-16037724	COR	Control	OK	2.11036	3.3853	0.681793	0.585867	0.5459	0.987268	no
TCONS_00001340	XLOC_000962	KWMTBOMO06006	Bomo_Chr10:16037890-16038617	COR	Control	OK	2.45046	7.91458	1.69146	1.2588	0.20545	0.987268	no
TCONS_00001341	XLOC_000963	KWMTBOMO06011	Bomo_Chr10:16082946-16083340	COR	Control	OK	6.36698	12.4031	0.962015	0.680345	0.48885	0.987268	no
TCONS_00001342	XLOC_000964	KWMTBOMO06018	Bomo_Chr10:16163133-16165130	COR	Control	OK	1.97303	3.4721	0.815393	0.797521	0.4058	0.987268	no
TCONS_00001343	XLOC_000965	-	Bomo_Chr10:16772900-16773771	COR	Control	OK	0.175316	4.51702	4.68735	0.957498	0.2426	0.987268	no
TCONS_00001344	XLOC_000966	KWMTBOMO06036	Bomo_Chr10:16849408-16850875	COR	Control	OK	2.14293	6.56914	1.61612	1.51409	0.1646	0.987268	no
TCONS_00001345	XLOC_000967	KWMTBOMO06036	Bomo_Chr10:16850964-16852060	COR	Control	OK	3.68299	4.85895	0.399766	0.370986	0.7015	0.990465	no
TCONS_00001346	XLOC_000968	-	Bomo_Chr10:16889396-16890349	COR	Control	OK	2.65795	3.7723	0.505132	0.401869	0.6869	0.990427	no
TCONS_00001347	XLOC_000969	KWMTBOMO06039	Bomo_Chr10:16906183-16907822	COR	Control	OK	35.948	43.6341	0.279546	0.409115	0.66935	0.987268	no
TCONS_00001348	XLOC_000970	KWMTBOMO06040	Bomo_Chr10:16930342-16930913	COR	Control	OK	10.0762	20.9667	1.05715	1.06232	0.29905	0.987268	no
TCONS_00001349	XLOC_000971	KWMTBOMO06040	Bomo_Chr10:16931065-16931699	COR	Control	OK	12.1458	26.6655	1.13451	1.17722	0.2421	0.987268	no
TCONS_00001350	XLOC_000972	-	Bomo_Chr10:16932031-16932153	COR	Control	OK	57.0263	354.559	2.63633	1.35839	0.14395	0.987268	no
TCONS_00001351	XLOC_000973	-	Bomo_Chr10:17063229-17065301	COR	Control	OK	2.33618	2.82787	0.275565	0.263264	0.8078	0.991561	no
TCONS_00001352	XLOC_000974	KWMTBOMO06079	Bomo_Chr11:93211-107198	COR	Control	OK	7.28069	8.75418	0.265897	0.286868	0.77735	0.991561	no
TCONS_00001353	XLOC_000975	KWMTBOMO06080	Bomo_Chr11:107603-116212	COR	Control	OK	9.30754	15.99	0.780696	1.11051	0.25325	0.987268	no
TCONS_00001354	XLOC_000976	KWMTBOMO06083	Bomo_Chr11:147661-153359	COR	Control	OK	15.1478	9.17294	-0.723648	-0.895324	0.3801	0.987268	no
TCONS_00001355	XLOC_000977	KWMTBOMO06085	Bomo_Chr11:161823-164430	COR	Control	OK	2.55653	2.94187	0.20255	0.1338	0.8974	0.991561	no
TCONS_00001356	XLOC_000977	KWMTBOMO06085	Bomo_Chr11:164545-165640	COR	Control	OK	5.03968	3.00159	-0.747606	-0.396976	0.6479	0.987268	no
TCONS_00001357	XLOC_000978	KWMTBOMO06087	Bomo_Chr11:178326-182163	COR	Control	OK	5.07447	3.53871	-0.520035	-0.525271	0.6017	0.987268	no
TCONS_00001358	XLOC_000979	KWMTBOMO06090	Bomo_Chr11:213932-221734	COR	Control	OK	3.17349	2.36185	-0.426154	-0.42799	0.6678	0.987268	no
TCONS_00001359	XLOC_000980	KWMTBOMO06093	Bomo_Chr11:247565-254336	COR	Control	OK	7.72914	6.28507	-0.29838	-0.352665	0.7256	0.991561	no
TCONS_00001360	XLOC_000981	KWMTBOMO06100	Bomo_Chr11:340505-405800	COR	Control	OK	5.73013	5.23198	-0.13121	-0.155563	0.87925	0.991561	no
TCONS_00001361	XLOC_000982	KWMTBOMO06108	Bomo_Chr11:544953-546848	COR	Control	OK	86.1957	96.0822	0.156654	0.203068	0.84315	0.991561	no
TCONS_00001362	XLOC_000983	KWMTBOMO06110	Bomo_Chr11:561934-588481	COR	Control	OK	27.6277	47.5195	0.782406	0.997498	0.31165	0.987268	no
TCONS_00001363	XLOC_000983	KWMTBOMO06110	Bomo_Chr11:561934-588481	COR	Control	OK	13.325	1.13381	-3.55489	-0.957392	0.2526	0.987268	no
TCONS_00001364	XLOC_000984	KWMTBOMO06111	Bomo_Chr11:594383-597536	COR	Control	OK	70.4082	51.1892	-0.459904	-0.640459	0.521	0.987268	no
TCONS_00001365	XLOC_000985	KWMTBOMO06113	Bomo_Chr11:626752-628702	COR	Control	OK	32.1588	22.8366	-0.493863	-0.661088	0.50945	0.987268	no
TCONS_00001366	XLOC_000986	KWMTBOMO06118	Bomo_Chr11:673731-682400	COR	Control	OK	13.3086	3.27497	-2.02281	-2.04714	0.0581	0.987268	no
TCONS_00001367	XLOC_000986	KWMTBOMO06118	Bomo_Chr11:673731-682400	COR	Control	OK	0	3.17271	inf	nan	0.1241	0.987268	no
TCONS_00001368	XLOC_000987	KWMTBOMO06121	Bomo_Chr11:709395-722235	COR	Control	OK	6.03665	5.53176	-0.126009	-0.153312	0.874	0.991561	no
TCONS_00001369	XLOC_000988	KWMTBOMO06123	Bomo_Chr11:729717-733581	COR	Control	OK	4.03793	1.30255	-1.63228	-0.937413	0.32065	0.987268	no
TCONS_00001370	XLOC_000988	KWMTBOMO06123	Bomo_Chr11:736636-737038	COR	Control	OK	5.58532	1.83929	-1.60249	-0.583561	0.50655	0.987268	no
TCONS_00001371	XLOC_000989	KWMTBOMO06125	Bomo_Chr11:748537-788417	COR	Control	OK	4.41984	4.03254	-0.132304	-0.122521	0.90035	0.991561	no
TCONS_00001372	XLOC_000989	KWMTBOMO06125	Bomo_Chr11:748537-788417	COR	Control	OK	3.36482	4.78779	0.508828	0.473104	0.6238	0.987268	no
TCONS_00001373	XLOC_000990	KWMTBOMO06128	Bomo_Chr11:808876-826856	COR	Control	OK	1.43363	5.38155	1.90835	1.16427	0.26605	0.987268	no
TCONS_00001374	XLOC_000990	KWMTBOMO06128	Bomo_Chr11:828339-835918	COR	Control	OK	3.01561	5.33384	0.822726	0.724111	0.48325	0.987268	no
TCONS_00001375	XLOC_000991	KWMTBOMO06133	Bomo_Chr11:886878-889061	COR	Control	OK	1.59761	0.700368	-1.18973	-0.554786	0.3646	0.987268	no
TCONS_00001376	XLOC_000992	KWMTBOMO06134	Bomo_Chr11:892222-910435	COR	Control	OK	5.51592	4.19876	-0.393638	-0.445493	0.6605	0.987268	no
TCONS_00001377	XLOC_000993	KWMTBOMO06136	Bomo_Chr11:938393-941845	COR	Control	OK	0.529	4.2824	3.01708	0.939806	0.30465	0.987268	no
TCONS_00001378	XLOC_000993	KWMTBOMO06136	Bomo_Chr11:942324-943225	COR	Control	OK	0.503598	3.51256	2.80218	1.1194	0.2707	0.987268	no
TCONS_00001379	XLOC_000994	-	Bomo_Chr11:1016303-1054891	COR	Control	OK	5.37182	1.97517	-1.44343	-1.14358	0.25575	0.987268	no
TCONS_00001380	XLOC_000995	-	Bomo_Chr11:1157187-1200845	COR	Control	NOTEST	0	0	0	0	1	1	no
TCONS_00001381	XLOC_000995	-	Bomo_Chr11:1157187-1200845	COR	Control	OK	2.92769	3.12892	0.0959015	0.0679013	0.9491	0.991672	no
TCONS_00001382	XLOC_000996	KWMTBOMO06144	Bomo_Chr11:1221713-1233173	COR	Control	OK	0	3.08635	inf	nan	0.11165	0.987268	no
TCONS_00001383	XLOC_000996	KWMTBOMO06144	Bomo_Chr11:1221713-1233173	COR	Control	OK	10.4082	6.29844	-0.724652	-0.752359	0.4593	0.987268	no
TCONS_00001384	XLOC_000997	KWMTBOMO06145	Bomo_Chr11:1237789-1244854	COR	Control	OK	35.5315	26.5146	-0.422312	-0.524535	0.5998	0.987268	no
TCONS_00001385	XLOC_000998	KWMTBOMO06149	Bomo_Chr11:1394940-1401732	COR	Control	OK	8.66139	14.6596	0.759174	0.769121	0.45705	0.987268	no
TCONS_00001386	XLOC_000999	KWMTBOMO06150	Bomo_Chr11:1409682-1421001	COR	Control	OK	726.782	1075.58	0.565521	0.798051	0.4106	0.987268	no
TCONS_00001387	XLOC_000999	KWMTBOMO06150	Bomo_Chr11:1422012-1428403	COR	Control	OK	1689.56	2809.24	0.733535	0.929573	0.36495	0.987268	no
TCONS_00001388	XLOC_001000	KWMTBOMO06151	Bomo_Chr11:1429588-1447977	COR	Control	OK	31.5195	26.259	-0.263436	-0.370152	0.71345	0.991561	no
TCONS_00001389	XLOC_001001	KWMTBOMO06154	Bomo_Chr11:1483473-1488436	COR	Control	OK	5.1621	5.55501	0.105831	0.08659	0.93705	0.991561	no
TCONS_00001390	XLOC_001002	KWMTBOMO06158	Bomo_Chr11:1587442-1594588	COR	Control	OK	4.82088	5.16261	0.098802	0.0946507	0.9256	0.991561	no
TCONS_00001391	XLOC_001002	KWMTBOMO06158	Bomo_Chr11:1594764-1595298	COR	Control	OK	2.44188	7.94772	1.70255	1.02347	0.3188	0.987268	no
TCONS_00001392	XLOC_001003	KWMTBOMO06159	Bomo_Chr11:1622972-1637685	COR	Control	OK	4.53211	4.40181	-0.0420867	-0.0539551	0.9554	0.991672	no
TCONS_00001393	XLOC_001004	KWMTBOMO06167	Bomo_Chr11:1724805-1830597	COR	Control	OK	5.17982	11.2416	1.11787	1.61079	0.10755	0.987268	no
TCONS_00001394	XLOC_001005	KWMTBOMO06170	Bomo_Chr11:1868142-1869660	COR	Control	OK	8.95794	6.74509	-0.409327	-0.46338	0.6447	0.987268	no
TCONS_00001395	XLOC_001006	KWMTBOMO06172	Bomo_Chr11:1880129-1884076	COR	Control	OK	19.341	22.5071	0.218717	0.27645	0.77155	0.991561	no
TCONS_00001396	XLOC_001007	KWMTBOMO06176	Bomo_Chr11:1893679-1932292	COR	Control	OK	1.60225	4.59317	1.51939	1.09503	0.2748	0.987268	no
TCONS_00001397	XLOC_001007	KWMTBOMO06176	Bomo_Chr11:1893679-1932292	COR	Control	OK	1.9155	0.00130231	-10.5224	-0.236223	0.0784	0.987268	no
TCONS_00001398	XLOC_001007	KWMTBOMO06176	Bomo_Chr11:1893679-1932292	COR	Control	OK	4.08831	4.23995	0.0525445	0.0534822	0.95805	0.991672	no
TCONS_00001399	XLOC_001007	KWMTBOMO06178	Bomo_Chr11:1932984-1937925	COR	Control	OK	12.5215	21.5849	0.785616	0.892318	0.38685	0.987268	no
TCONS_00001400	XLOC_001007	KWMTBOMO06178	Bomo_Chr11:1938234-1944318	COR	Control	OK	19.8152	22.6817	0.194925	0.26676	0.77865	0.991561	no
TCONS_00001401	XLOC_001008	KWMTBOMO06182	Bomo_Chr11:1971567-1975229	COR	Control	OK	5.07688	4.08361	-0.314097	-0.273954	0.78535	0.991561	no
TCONS_00001402	XLOC_001009	KWMTBOMO06186	Bomo_Chr11:2011074-2017267	COR	Control	OK	2.2152	6.08106	1.45689	0.850331	0.37565	0.987268	no
TCONS_00001403	XLOC_001010	KWMTBOMO06188	Bomo_Chr11:2049061-2051191	COR	Control	OK	2.81738	3.03666	0.108135	0.100911	0.9215	0.991561	no
TCONS_00001404	XLOC_001011	KWMTBOMO06196	Bomo_Chr11:2184655-2186321	COR	Control	OK	2.42566	7.95759	1.71396	0.819973	0.29155	0.987268	no
TCONS_00001405	XLOC_001012	KWMTBOMO06203	Bomo_Chr11:2343114-2345844	COR	Control	OK	4.41674	1.79899	-1.29579	-0.611555	0.35875	0.987268	no
TCONS_00001406	XLOC_001013	KWMTBOMO06205	Bomo_Chr11:2366278-2371348	COR	Control	OK	13.5728	11.1219	-0.287307	-0.371388	0.71405	0.991561	no
TCONS_00001407	XLOC_001014	KWMTBOMO06206	Bomo_Chr11:2381383-2385145	COR	Control	OK	2.98147	4.587	0.621528	0.544635	0.5972	0.987268	no
TCONS_00001408	XLOC_001015	KWMTBOMO06208	Bomo_Chr11:2412194-2412595	COR	Control	OK	5.60994	0	#NAME?	nan	0.0479	0.987268	no
TCONS_00001409	XLOC_001016	KWMTBOMO06209	Bomo_Chr11:2415578-2449075	COR	Control	OK	7.46531	7.13335	-0.0656217	-0.0344834	0.971	0.991934	no
TCONS_00001410	XLOC_001016	KWMTBOMO06209	Bomo_Chr11:2415578-2449075	COR	Control	OK	35.4923	49.4487	0.478427	0.619363	0.52405	0.987268	no
TCONS_00001411	XLOC_001017	KWMTBOMO06211	Bomo_Chr11:2480686-2483742	COR	Control	OK	6.42909	5.48721	-0.228542	-0.242054	0.8089	0.991561	no
TCONS_00001412	XLOC_001017	KWMTBOMO06211	Bomo_Chr11:2480686-2483742	COR	Control	NOTEST	1.47546	0	#NAME?	0	1	1	no
TCONS_00001413	XLOC_001018	KWMTBOMO06217	Bomo_Chr11:2571913-2624919	COR	Control	OK	48.9159	44.1415	-0.148167	-0.208061	0.8344	0.991561	no
TCONS_00001414	XLOC_001019	KWMTBOMO06219	Bomo_Chr11:2651007-2654510	COR	Control	OK	1.8126	5.90442	1.70374	0.815085	0.2917	0.987268	no
TCONS_00001415	XLOC_001019	KWMTBOMO06219	Bomo_Chr11:2654607-2661826	COR	Control	OK	1.6238	2.02067	0.315465	0.296622	0.7653	0.991561	no
TCONS_00001416	XLOC_001019	KWMTBOMO06219	Bomo_Chr11:2654607-2661826	COR	Control	OK	0.000105251	2.01723	14.2263	0.0263341	0.06145	0.987268	no
TCONS_00001417	XLOC_001020	KWMTBOMO06222	Bomo_Chr11:2742982-2754342	COR	Control	OK	5.81087	5.54149	-0.0684787	-0.0794528	0.93215	0.991561	no
TCONS_00001418	XLOC_001021	KWMTBOMO06222	Bomo_Chr11:2742982-2754342	COR	Control	OK	4.80012	3.46301	-0.471044	-0.242682	0.79195	0.991561	no
TCONS_00001419	XLOC_001022	KWMTBOMO06225	Bomo_Chr11:2846918-2850364	COR	Control	OK	26.1313	22.4959	-0.21612	-0.278896	0.7762	0.991561	no
TCONS_00001420	XLOC_001022	KWMTBOMO06225	Bomo_Chr11:2852453-2857672	COR	Control	OK	20.5119	20.0443	-0.0332723	-0.0396481	0.9685	0.991853	no
TCONS_00001421	XLOC_001023	KWMTBOMO06229	Bomo_Chr11:2982551-2993216	COR	Control	OK	3287.91	3809.72	0.212514	0.243199	0.81225	0.991561	no
TCONS_00001422	XLOC_001024	KWMTBOMO06231	Bomo_Chr11:3032185-3042073	COR	Control	OK	28.9987	31.1501	0.10325	0.150591	0.87685	0.991561	no
TCONS_00001423	XLOC_001024	KWMTBOMO06232	Bomo_Chr11:3042892-3044007	COR	Control	OK	1039.4	556.914	-0.900218	-1.32349	0.17765	0.987268	no
TCONS_00001424	XLOC_001025	KWMTBOMO06239	Bomo_Chr11:3075823-3225661	COR	Control	OK	11.9223	47.0166	1.97951	0.738384	0.32755	0.987268	no
TCONS_00001425	XLOC_001026	KWMTBOMO06246	Bomo_Chr11:3239167-3251904	COR	Control	OK	6.32868	6.77913	0.099195	0.118543	0.90415	0.991561	no
TCONS_00001426	XLOC_001026	KWMTBOMO06246	Bomo_Chr11:3256971-3258836	COR	Control	OK	2.48382	1.47637	-0.750506	-0.661655	0.5145	0.987268	no
TCONS_00001427	XLOC_001027	KWMTBOMO06248	Bomo_Chr11:3270103-3276702	COR	Control	OK	5.33677	1.34102	-1.99264	-0.794878	0.3677	0.987268	no
TCONS_00001428	XLOC_001027	KWMTBOMO06248	Bomo_Chr11:3276925-3315414	COR	Control	OK	5.46435	4.85846	-0.169552	-0.183837	0.85485	0.991561	no
TCONS_00001429	XLOC_001027	KWMTBOMO06248	Bomo_Chr11:3276925-3315414	COR	Control	OK	0.0122887	3.38392	8.10522	0.358076	0.1384	0.987268	no
TCONS_00001430	XLOC_001027	KWMTBOMO06248	Bomo_Chr11:3317097-3319897	COR	Control	OK	8.92101	10.4429	0.227244	0.120737	0.89275	0.991561	no
TCONS_00001431	XLOC_001028	KWMTBOMO06253	Bomo_Chr11:3345986-3356619	COR	Control	OK	9.3563	10.8592	0.214902	0.204879	0.8424	0.991561	no
TCONS_00001432	XLOC_001029	KWMTBOMO06255	Bomo_Chr11:3367302-3397807	COR	Control	OK	16.6058	14.6463	-0.181149	-0.141943	0.88315	0.991561	no
TCONS_00001433	XLOC_001029	KWMTBOMO06255	Bomo_Chr11:3367302-3397807	COR	Control	OK	16.0232	10.3386	-0.632119	-0.458009	0.64725	0.987268	no
TCONS_00001434	XLOC_001029	KWMTBOMO06255	Bomo_Chr11:3367302-3397807	COR	Control	OK	9.32267	8.6155	-0.113808	-0.0622173	0.9515	0.991672	no
TCONS_00001435	XLOC_001030	KWMTBOMO06259	Bomo_Chr11:3411696-3423185	COR	Control	OK	3.75487	1.8963	-0.985577	-0.556998	0.62325	0.987268	no
TCONS_00001436	XLOC_001030	KWMTBOMO06259	Bomo_Chr11:3423692-3428526	COR	Control	OK	4.46431	2.56727	-0.798205	-0.805101	0.43385	0.987268	no
TCONS_00001437	XLOC_001031	KWMTBOMO06264	Bomo_Chr11:3524877-3530380	COR	Control	OK	2.41864	2.37327	-0.0273244	-0.0253823	0.9749	0.991934	no
TCONS_00001438	XLOC_001032	KWMTBOMO06265	Bomo_Chr11:3542464-3548419	COR	Control	OK	4.54074	3.164	-0.521179	-0.452862	0.6463	0.987268	no
TCONS_00001439	XLOC_001032	KWMTBOMO06265	Bomo_Chr11:3549302-3553097	COR	Control	OK	5.32184	1.32077	-2.01055	-1.15283	0.2404	0.987268	no
TCONS_00001440	XLOC_001032	KWMTBOMO06265	Bomo_Chr11:3553820-3575766	COR	Control	NOTEST	0.000441047	0.000169479	-1.37983	0	1	1	no
TCONS_00001441	XLOC_001032	KWMTBOMO06265	Bomo_Chr11:3553820-3575766	COR	Control	OK	2.8919	0.84303	-1.77836	-1.0672	0.30805	0.987268	no
TCONS_00001442	XLOC_001032	KWMTBOMO06266	Bomo_Chr11:3553820-3575766	COR	Control	OK	0.265564	6.271	4.56157	0.600269	0.231	0.987268	no
TCONS_00001443	XLOC_001032	KWMTBOMO06267	Bomo_Chr11:3553820-3575766	COR	Control	OK	4.1483	3.43856	-0.270715	-0.200666	0.84925	0.991561	no
TCONS_00001444	XLOC_001033	KWMTBOMO06268	Bomo_Chr11:3577533-3584694	COR	Control	OK	5.60668	5.46378	-0.037247	-0.0399192	0.968	0.991853	no
TCONS_00001445	XLOC_001034	KWMTBOMO06278	Bomo_Chr11:3722399-3728522	COR	Control	OK	2.81297	3.16855	0.171727	0.185714	0.8576	0.991561	no
TCONS_00001446	XLOC_001035	KWMTBOMO06287	Bomo_Chr11:4015224-4015788	COR	Control	OK	46.8373	36.4833	-0.360421	-0.445576	0.6508	0.987268	no
TCONS_00001447	XLOC_001036	KWMTBOMO06291	Bomo_Chr11:4132223-4138029	COR	Control	OK	432.637	377.566	-0.196428	-0.261204	0.79515	0.991561	no
TCONS_00001448	XLOC_001036	KWMTBOMO06291	Bomo_Chr11:4139153-4139284	COR	Control	OK	196.816	356.138	0.855591	0.761077	0.4655	0.987268	no
TCONS_00001449	XLOC_001037	KWMTBOMO06298	Bomo_Chr11:4250381-4252656	COR	Control	OK	26.9869	18.1915	-0.568994	-0.745399	0.4392	0.987268	no
TCONS_00001450	XLOC_001038	KWMTBOMO06299	Bomo_Chr11:4254656-4261877	COR	Control	OK	42.8233	37.2685	-0.20044	-0.294809	0.75865	0.991561	no
TCONS_00001451	XLOC_001039	KWMTBOMO06302	Bomo_Chr11:4337054-4348109	COR	Control	OK	1.71702	2.06002	0.262757	0.240876	0.816	0.991561	no
TCONS_00001452	XLOC_001039	KWMTBOMO06302	Bomo_Chr11:4337054-4348109	COR	Control	NOTEST	0.606323	0.331979	-0.868995	0	1	1	no
TCONS_00001453	XLOC_001039	KWMTBOMO06302	Bomo_Chr11:4357913-4360824	COR	Control	OK	4.01107	2.17388	-0.883719	-0.476652	0.6228	0.987268	no
TCONS_00001454	XLOC_001039	KWMTBOMO06302	Bomo_Chr11:4364688-4385834	COR	Control	OK	2.48423	5.8204	1.22832	1.2091	0.2229	0.987268	no
TCONS_00001455	XLOC_001039	KWMTBOMO06302	Bomo_Chr11:4364688-4385834	COR	Control	OK	2.4364	0.000189217	-13.6524	-0.0359652	0.03795	0.987268	no
TCONS_00001456	XLOC_001040	KWMTBOMO06306	Bomo_Chr11:4451695-4453550	COR	Control	OK	0.428362	2.05657	2.26334	1.28794	0.18165	0.987268	no
TCONS_00001457	XLOC_001041	KWMTBOMO06314	Bomo_Chr11:4631582-4649825	COR	Control	OK	21.6967	13.0351	-0.735074	-0.810477	0.42795	0.987268	no
TCONS_00001458	XLOC_001042	KWMTBOMO06316	Bomo_Chr11:4651884-4681415	COR	Control	OK	4.90103	6.1602	0.329891	0.438752	0.64865	0.987268	no
TCONS_00001459	XLOC_001043	KWMTBOMO06318	Bomo_Chr11:4697574-4713878	COR	Control	OK	20.8683	11.2525	-0.891071	-1.16675	0.2351	0.987268	no
TCONS_00001460	XLOC_001043	KWMTBOMO06318	Bomo_Chr11:4697574-4713878	COR	Control	OK	0.000251105	4.08109	13.9884	0.0346474	0.0327	0.987268	no
TCONS_00001461	XLOC_001044	KWMTBOMO06329	Bomo_Chr11:4852199-4854657	COR	Control	OK	5.1762	3.632	-0.511131	-0.483473	0.6352	0.987268	no
TCONS_00001462	XLOC_001045	KWMTBOMO06331	Bomo_Chr11:4876899-4881400	COR	Control	OK	12.0275	14.4972	0.269436	0.394262	0.6805	0.989509	no
TCONS_00001463	XLOC_001046	KWMTBOMO06333	Bomo_Chr11:4891176-4895051	COR	Control	OK	74.1199	64.6563	-0.19707	-0.268948	0.78335	0.991561	no
TCONS_00001464	XLOC_001046	KWMTBOMO06333	Bomo_Chr11:4891176-4895051	COR	Control	OK	3.58918	6.82808	0.927828	0.354333	0.6726	0.987268	no
TCONS_00001465	XLOC_001047	KWMTBOMO06335	Bomo_Chr11:4942565-4984539	COR	Control	OK	3.15198	4.94509	0.649741	0.738359	0.45925	0.987268	no
TCONS_00001466	XLOC_001047	KWMTBOMO06335	Bomo_Chr11:4942565-4984539	COR	Control	OK	1.56017	0.00317954	-8.93867	-0.341187	0.09535	0.987268	no
TCONS_00001467	XLOC_001048	KWMTBOMO06338	Bomo_Chr11:5035801-5054685	COR	Control	OK	3.62538	3.40433	-0.0907599	-0.08507	0.93455	0.991561	no
TCONS_00001468	XLOC_001048	KWMTBOMO06338	Bomo_Chr11:5035801-5054685	COR	Control	NOTEST	0	1.27752	inf	0	1	1	no
TCONS_00001469	XLOC_001048	KWMTBOMO06340	Bomo_Chr11:5035801-5054685	COR	Control	OK	0.192684	2.17426	3.49621	0.767062	0.4091	0.987268	no
TCONS_00001470	XLOC_001049	KWMTBOMO06341	Bomo_Chr11:5057418-5065164	COR	Control	OK	22.5525	16.2814	-0.470065	-0.598516	0.53675	0.987268	no
TCONS_00001471	XLOC_001050	KWMTBOMO06346	Bomo_Chr11:5096244-5101598	COR	Control	OK	3.24868	4.65072	0.517601	0.589256	0.55855	0.987268	no
TCONS_00001472	XLOC_001051	KWMTBOMO06359	Bomo_Chr11:5647329-5650098	COR	Control	OK	5.73451	2.31744	-1.30713	-0.756475	0.46025	0.987268	no
TCONS_00001473	XLOC_001051	KWMTBOMO06359	Bomo_Chr11:5650299-5652361	COR	Control	OK	5.14172	3.4523	-0.574694	-0.609156	0.5404	0.987268	no
TCONS_00001474	XLOC_001051	KWMTBOMO06359	Bomo_Chr11:5652498-5661367	COR	Control	OK	1.76098	3.39519	0.947111	0.663991	0.5065	0.987268	no
TCONS_00001475	XLOC_001051	KWMTBOMO06359	Bomo_Chr11:5652498-5661367	COR	Control	OK	4.22379	3.89318	-0.117588	-0.113125	0.90665	0.991561	no
TCONS_00001476	XLOC_001052	KWMTBOMO06364	Bomo_Chr11:5773644-5781429	COR	Control	OK	20.7482	19.5212	-0.0879448	-0.104268	0.91585	0.991561	no
TCONS_00001477	XLOC_001052	KWMTBOMO06364	Bomo_Chr11:5773644-5781429	COR	Control	OK	7.92475	8.00555	0.0146349	0.0100618	0.9903	0.994862	no
TCONS_00001478	XLOC_001053	KWMTBOMO06365	Bomo_Chr11:5784530-5792203	COR	Control	OK	14.8886	16.4138	0.1407	0.206242	0.8319	0.991561	no
TCONS_00001479	XLOC_001054	KWMTBOMO06370	Bomo_Chr11:5913536-5914679	COR	Control	OK	13.5797	11.2394	-0.272886	-0.306819	0.7598	0.991561	no
TCONS_00001480	XLOC_001055	KWMTBOMO06372	Bomo_Chr11:5918663-5921336	COR	Control	OK	13.7181	9.54556	-0.523182	-0.592099	0.5536	0.987268	no
TCONS_00001481	XLOC_001056	KWMTBOMO06373	Bomo_Chr11:5923640-5924428	COR	Control	OK	217.731	29.3857	-2.88936	-3.7266	0.00085	0.168613	no
TCONS_00001482	XLOC_001057	KWMTBOMO06377	Bomo_Chr11:5944619-5946234	COR	Control	OK	767.917	887.372	0.208588	0.273598	0.7753	0.991561	no
TCONS_00001483	XLOC_001058	KWMTBOMO06382	Bomo_Chr11:5974386-5977955	COR	Control	OK	2.72546	1.40837	-0.952471	-0.717653	0.47495	0.987268	no
TCONS_00001484	XLOC_001058	KWMTBOMO06382	Bomo_Chr11:5979183-5982067	COR	Control	OK	2.91581	1.50729	-0.951942	-0.717255	0.47495	0.987268	no
TCONS_00001485	XLOC_001059	KWMTBOMO06400	Bomo_Chr11:6381016-6420889	COR	Control	OK	4.04861	2.1857	-0.889333	-0.473236	0.5991	0.987268	no
TCONS_00001486	XLOC_001059	KWMTBOMO06400	Bomo_Chr11:6455230-6455562	COR	Control	OK	8.74557	3.97256	-1.13848	-0.530891	0.37225	0.987268	no
TCONS_00001487	XLOC_001060	KWMTBOMO06401	Bomo_Chr11:6461249-6462595	COR	Control	OK	686.544	451.102	-0.605899	-0.854885	0.39655	0.987268	no
TCONS_00001488	XLOC_001061	KWMTBOMO06406	Bomo_Chr11:6497009-6516111	COR	Control	OK	2.8753	3.1064	0.11153	0.07459	0.93995	0.991561	no
TCONS_00001489	XLOC_001062	KWMTBOMO06422	Bomo_Chr11:6871937-6873184	COR	Control	OK	7.66056	5.7834	-0.405534	-0.431734	0.6651	0.987268	no
TCONS_00001490	XLOC_001063	KWMTBOMO06427	Bomo_Chr11:6932585-6939143	COR	Control	OK	160.986	129.464	-0.314382	-0.449035	0.64385	0.987268	no
TCONS_00001491	XLOC_001064	KWMTBOMO06428	Bomo_Chr11:6943845-6951806	COR	Control	OK	173.212	178.522	0.043566	0.06177	0.9515	0.991672	no
TCONS_00001492	XLOC_001064	KWMTBOMO06428	Bomo_Chr11:6954896-6969201	COR	Control	OK	36.8873	755.091	4.35545	6.01321	5e-05	0.0485133	yes	Alanine--glyoxylate aminotransferase 2, mitochondrial
TCONS_00001493	XLOC_001065	KWMTBOMO06429	Bomo_Chr11:6970531-6978001	COR	Control	OK	12.1084	16.8674	0.478228	0.610822	0.5359	0.987268	no
TCONS_00001494	XLOC_001066	KWMTBOMO06431	Bomo_Chr11:6984837-6989056	COR	Control	OK	4.38533	4.04457	-0.116698	-0.11106	0.91085	0.991561	no
TCONS_00001495	XLOC_001066	KWMTBOMO06431	Bomo_Chr11:6989594-7002430	COR	Control	OK	4.44413	3.19446	-0.47633	-0.346447	0.72825	0.991561	no
TCONS_00001496	XLOC_001066	KWMTBOMO06431	Bomo_Chr11:7002737-7012150	COR	Control	OK	4.29809	2.932	-0.551812	-0.557296	0.58685	0.987268	no
TCONS_00001497	XLOC_001066	KWMTBOMO06431	Bomo_Chr11:7017451-7021040	COR	Control	OK	5.12684	9.95031	0.956672	0.965564	0.35325	0.987268	no
TCONS_00001498	XLOC_001067	KWMTBOMO06434	Bomo_Chr11:7079473-7086420	COR	Control	OK	24.5328	14.9585	-0.713746	-1.02035	0.30465	0.987268	no
TCONS_00001499	XLOC_001068	KWMTBOMO06441	Bomo_Chr11:7142173-7143366	COR	Control	OK	37.6468	18.0372	-1.06155	-1.17918	0.23455	0.987268	no
TCONS_00001500	XLOC_001069	KWMTBOMO06449	Bomo_Chr11:7339139-7354028	COR	Control	OK	310.32	97.3435	-1.6726	-2.31843	0.02075	0.805115	no
TCONS_00001501	XLOC_001070	KWMTBOMO06450	Bomo_Chr11:7357673-7371425	COR	Control	OK	698.285	420.831	-0.730576	-0.962433	0.3349	0.987268	no
TCONS_00001502	XLOC_001071	KWMTBOMO06452	Bomo_Chr11:7375019-7384497	COR	Control	OK	239.81	167.793	-0.51521	-0.72412	0.4642	0.987268	no
TCONS_00001503	XLOC_001072	KWMTBOMO06457	Bomo_Chr11:7627717-7641347	COR	Control	OK	5.18384	4.34139	-0.255864	-0.298794	0.755	0.991561	no
TCONS_00001504	XLOC_001072	KWMTBOMO06457	Bomo_Chr11:7627717-7641347	COR	Control	OK	2.60458	0.000192785	-13.7218	-0.0435704	0.02785	0.918249	no
TCONS_00001505	XLOC_001073	KWMTBOMO06460	Bomo_Chr11:7660772-7802125	COR	Control	NOTEST	1.01548	0.00102015	-9.95917	0	1	1	no
TCONS_00001506	XLOC_001073	KWMTBOMO06460	Bomo_Chr11:7660772-7802125	COR	Control	OK	2.01125	4.70938	1.22744	1.38134	0.1637	0.987268	no
TCONS_00001507	XLOC_001074	KWMTBOMO06463	Bomo_Chr11:7807231-7824488	COR	Control	NOTEST	0.954029	1.22608	0.361954	0	1	1	no
TCONS_00001508	XLOC_001074	KWMTBOMO06463	Bomo_Chr11:7807231-7824488	COR	Control	OK	2.81256	1.2268	-1.19698	-1.18591	0.23885	0.987268	no
TCONS_00001509	XLOC_001075	KWMTBOMO06474	Bomo_Chr11:8603828-8607957	COR	Control	OK	189.729	181.983	-0.0601312	-0.0838887	0.935	0.991561	no
TCONS_00001510	XLOC_001076	KWMTBOMO06476	Bomo_Chr11:8618623-8625438	COR	Control	OK	47.9259	35.1755	-0.446236	-0.536046	0.58915	0.987268	no
TCONS_00001511	XLOC_001076	KWMTBOMO06476	Bomo_Chr11:8618623-8625438	COR	Control	OK	4.63997	4.82198	0.0555122	0.0227376	0.46435	0.987268	no
TCONS_00001512	XLOC_001076	KWMTBOMO06476	Bomo_Chr11:8618623-8625438	COR	Control	OK	14.0124	11.3902	-0.298906	-0.173068	0.8665	0.991561	no
TCONS_00001513	XLOC_001077	KWMTBOMO06480	Bomo_Chr11:8644843-8650106	COR	Control	OK	688.742	1006.57	0.547414	0.680392	0.49265	0.987268	no
TCONS_00001514	XLOC_001078	KWMTBOMO06484	Bomo_Chr11:8673132-8677632	COR	Control	OK	14.7566	17.2252	0.22316	0.275895	0.7787	0.991561	no
TCONS_00001515	XLOC_001079	KWMTBOMO06486	Bomo_Chr11:8697497-8708723	COR	Control	OK	1.62262	1.79677	0.147086	0.126287	0.8965	0.991561	no
TCONS_00001516	XLOC_001080	KWMTBOMO06488	Bomo_Chr11:8713240-8716661	COR	Control	OK	4.98295	1.82283	-1.45082	-0.534878	0.53285	0.987268	no
TCONS_00001517	XLOC_001080	KWMTBOMO06488	Bomo_Chr11:8716857-8719043	COR	Control	OK	5.05845	1.50656	-1.74744	-0.686172	0.3828	0.987268	no
TCONS_00001518	XLOC_001080	KWMTBOMO06488	Bomo_Chr11:8724159-8727000	COR	Control	OK	4.76777	2.56718	-0.893131	-0.639885	0.5135	0.987268	no
TCONS_00001519	XLOC_001081	KWMTBOMO06491	Bomo_Chr11:8899990-8904761	COR	Control	OK	0.640639	2.7773	2.1161	1.38525	0.21315	0.987268	no
TCONS_00001520	XLOC_001081	KWMTBOMO06491	Bomo_Chr11:8899990-8904761	COR	Control	NOTEST	1.24758	6.71608e-05	-14.1812	0	1	1	no
TCONS_00001521	XLOC_001082	KWMTBOMO06492	Bomo_Chr11:8909403-8936192	COR	Control	OK	98.0864	87.3486	-0.167268	-0.234414	0.81595	0.991561	no
TCONS_00001522	XLOC_001083	KWMTBOMO06496	Bomo_Chr11:9137833-9147008	COR	Control	OK	2.52024	1.87553	-0.426267	-0.277628	0.7887	0.991561	no
TCONS_00001523	XLOC_001083	KWMTBOMO06496	Bomo_Chr11:9137833-9147008	COR	Control	OK	3.43478	1.49586	-1.19924	-0.934916	0.34255	0.987268	no
TCONS_00001524	XLOC_001083	KWMTBOMO06496	Bomo_Chr11:9137833-9147008	COR	Control	OK	1.09573	1.59594	0.542509	0.318964	0.7606	0.991561	no
TCONS_00001525	XLOC_001083	KWMTBOMO06496	Bomo_Chr11:9137833-9147008	COR	Control	OK	4.75866	7.15556	0.58851	0.367002	0.7206	0.991561	no
TCONS_00001526	XLOC_001084	KWMTBOMO06499	Bomo_Chr11:9171280-9322628	COR	Control	OK	1.8535	1.85459	0.000843707	0.000920503	0.98735	0.993965	no
TCONS_00001527	XLOC_001084	KWMTBOMO06501	Bomo_Chr11:9326515-9360084	COR	Control	OK	4.66849	6.48712	0.474624	0.61977	0.5074	0.987268	no
TCONS_00001528	XLOC_001084	KWMTBOMO06501	Bomo_Chr11:9326515-9360084	COR	Control	OK	0	4.15879	inf	nan	0.11515	0.987268	no
TCONS_00001529	XLOC_001085	KWMTBOMO06507	Bomo_Chr11:9495826-9508522	COR	Control	OK	5.18999	1.689	-1.61956	-1.60019	0.12615	0.987268	no
TCONS_00001530	XLOC_001085	KWMTBOMO06507	Bomo_Chr11:9495826-9508522	COR	Control	OK	7.26721e-05	2.5727	15.1115	0.0275415	0.0267	0.908779	no
TCONS_00001531	XLOC_001086	KWMTBOMO06516	Bomo_Chr11:9680549-9727326	COR	Control	OK	2.69349	2.72233	0.0153648	0.0147669	0.9808	0.99325	no
TCONS_00001532	XLOC_001087	KWMTBOMO06521	Bomo_Chr11:9736879-9743114	COR	Control	OK	24.41	27.7698	0.186047	0.261616	0.79745	0.991561	no
TCONS_00001533	XLOC_001088	KWMTBOMO06523	Bomo_Chr11:9751592-9774800	COR	Control	OK	6.50125	5.97982	-0.120617	-0.0714744	0.94345	0.991561	no
TCONS_00001534	XLOC_001088	KWMTBOMO06523	Bomo_Chr11:9751592-9774800	COR	Control	OK	20.2463	26.0685	0.364653	0.470583	0.63175	0.987268	no
TCONS_00001535	XLOC_001089	KWMTBOMO06525	Bomo_Chr11:9793040-9799204	COR	Control	OK	13.1148	6.24499	-1.07043	-0.956114	0.3233	0.987268	no
TCONS_00001536	XLOC_001089	KWMTBOMO06525	Bomo_Chr11:9793040-9799204	COR	Control	OK	0	5.25576	inf	nan	0.1108	0.987268	no
TCONS_00001537	XLOC_001090	KWMTBOMO06527	Bomo_Chr11:9812536-9814602	COR	Control	OK	4.91436	10.1538	1.04694	1.03893	0.3006	0.987268	no
TCONS_00001538	XLOC_001090	KWMTBOMO06527	Bomo_Chr11:9812536-9814602	COR	Control	OK	2.79886	0.000173735	-13.9757	-0.012104	0.0798	0.987268	no
TCONS_00001539	XLOC_001091	KWMTBOMO06535	Bomo_Chr11:9963696-9986477	COR	Control	OK	67.5711	46.4149	-0.541818	-0.796421	0.4073	0.987268	no
TCONS_00001540	XLOC_001092	KWMTBOMO06539	Bomo_Chr11:10063319-10087452	COR	Control	OK	13.1888	3.59179	-1.87653	-1.71884	0.10705	0.987268	no
TCONS_00001541	XLOC_001093	KWMTBOMO06548	Bomo_Chr11:10221407-10232386	COR	Control	OK	10.5773	6.48001	-0.706901	-0.830857	0.4001	0.987268	no
TCONS_00001542	XLOC_001093	KWMTBOMO06548	Bomo_Chr11:10221407-10232386	COR	Control	OK	0.000205486	2.18791	13.3782	0.0516846	0.03815	0.987268	no
TCONS_00001543	XLOC_001094	KWMTBOMO06550	Bomo_Chr11:10233308-10268876	COR	Control	OK	26.2567	15.5937	-0.751716	-0.578248	0.555	0.987268	no
TCONS_00001544	XLOC_001094	KWMTBOMO06550	Bomo_Chr11:10233308-10268876	COR	Control	OK	18.2698	20.0324	0.132875	0.152525	0.8775	0.991561	no
TCONS_00001545	XLOC_001095	KWMTBOMO06553	Bomo_Chr11:10323767-10329918	COR	Control	OK	26.0495	19.2065	-0.439657	-0.585604	0.5482	0.987268	no
TCONS_00001546	XLOC_001096	KWMTBOMO06557	Bomo_Chr11:10449572-10450911	COR	Control	OK	16.7825	20.0989	0.260161	0.336117	0.7413	0.991561	no
TCONS_00001547	XLOC_001097	KWMTBOMO06562	Bomo_Chr11:10542088-10543786	COR	Control	OK	4.57338	6.81721	0.575922	0.614157	0.5441	0.987268	no
TCONS_00001548	XLOC_001098	KWMTBOMO06564	Bomo_Chr11:10556230-10559457	COR	Control	OK	2.52156	0.760537	-1.72923	-0.812917	0.3063	0.987268	no
TCONS_00001549	XLOC_001099	KWMTBOMO06567	Bomo_Chr11:10580209-10585679	COR	Control	OK	34.0015	67.8647	0.997061	1.4386	0.15645	0.987268	no
TCONS_00001550	XLOC_001100	KWMTBOMO06569	Bomo_Chr11:10596255-10598973	COR	Control	OK	28.09	23.7201	-0.243947	-0.358549	0.7143	0.991561	no
TCONS_00001551	XLOC_001101	KWMTBOMO06570	Bomo_Chr11:10643998-10670422	COR	Control	OK	32.2557	52.235	0.695462	0.992162	0.31975	0.987268	no
TCONS_00001552	XLOC_001102	KWMTBOMO06577	Bomo_Chr11:10830636-10844792	COR	Control	NOTEST	0	0	0	0	1	1	no
TCONS_00001553	XLOC_001102	KWMTBOMO06577	Bomo_Chr11:10830636-10844792	COR	Control	OK	6.97414	5.82135	-0.260661	-0.286232	0.7725	0.991561	no
TCONS_00001554	XLOC_001102	KWMTBOMO06577	Bomo_Chr11:10830636-10844792	COR	Control	NOTEST	1.41863	0.78691	-0.850225	0	1	1	no
TCONS_00001555	XLOC_001102	KWMTBOMO06577	Bomo_Chr11:10830636-10844792	COR	Control	NOTEST	0.000964926	0.921355	9.89912	0	1	1	no
TCONS_00001556	XLOC_001102	KWMTBOMO06577	Bomo_Chr11:10830636-10844792	COR	Control	OK	1.5317	6.47543	2.07984	0.971794	0.3283	0.987268	no
TCONS_00001557	XLOC_001103	KWMTBOMO06582	Bomo_Chr11:11055343-11060136	COR	Control	OK	9.96632	16.376	0.716449	0.741567	0.4527	0.987268	no
TCONS_00001558	XLOC_001104	KWMTBOMO06585	Bomo_Chr11:11111886-11114555	COR	Control	OK	2.67477	0.433138	-2.62651	-0.669787	0.4214	0.987268	no
TCONS_00001559	XLOC_001105	KWMTBOMO06588	Bomo_Chr11:11183683-11194646	COR	Control	OK	3.72099	2.97136	-0.324565	-0.365747	0.70935	0.990909	no
TCONS_00001560	XLOC_001105	KWMTBOMO06588	Bomo_Chr11:11196044-11199328	COR	Control	OK	3.99978	1.18453	-1.7556	-0.689379	0.3825	0.987268	no
TCONS_00001561	XLOC_001105	KWMTBOMO06588	Bomo_Chr11:11200067-11202348	COR	Control	OK	2.36764	3.38014	0.513634	0.411709	0.68715	0.990427	no
TCONS_00001562	XLOC_001106	KWMTBOMO06590	Bomo_Chr11:11217587-11231443	COR	Control	OK	4.0164	3.19953	-0.328041	-0.320212	0.74985	0.991561	no
TCONS_00001563	XLOC_001106	KWMTBOMO06590	Bomo_Chr11:11217587-11231443	COR	Control	NOTEST	0.00448879	0.40386	6.49138	0	1	1	no
TCONS_00001564	XLOC_001106	KWMTBOMO06590	Bomo_Chr11:11217587-11231443	COR	Control	OK	5.64468	1.98976	-1.5043	-0.550862	0.5368	0.987268	no
TCONS_00001565	XLOC_001107	KWMTBOMO06592	Bomo_Chr11:11241234-11245027	COR	Control	OK	1.90626	2.00599	0.0735682	0.0700779	0.9456	0.991561	no
TCONS_00001566	XLOC_001108	KWMTBOMO06595	Bomo_Chr11:11269252-11278846	COR	Control	OK	26.6311	19.3578	-0.460198	-0.678229	0.4856	0.987268	no
TCONS_00001567	XLOC_001109	KWMTBOMO06597	Bomo_Chr11:11303809-11349731	COR	Control	OK	8.07782	5.25867	-0.619269	-0.779332	0.4282	0.987268	no
TCONS_00001568	XLOC_001109	KWMTBOMO06597	Bomo_Chr11:11303809-11349731	COR	Control	NOTEST	0	0.64473	inf	0	1	1	no
TCONS_00001569	XLOC_001109	KWMTBOMO06597	Bomo_Chr11:11303809-11349731	COR	Control	NOTEST	0.000572718	0.000116614	-2.29609	0	1	1	no
TCONS_00001570	XLOC_001110	KWMTBOMO06601	Bomo_Chr11:11358913-11368984	COR	Control	OK	7.30076	10.0257	0.457589	0.633641	0.52085	0.987268	no
TCONS_00001571	XLOC_001111	KWMTBOMO06603	Bomo_Chr11:11378200-11386988	COR	Control	OK	12.5622	9.60226	-0.387647	-0.329491	0.7359	0.991561	no
TCONS_00001572	XLOC_001112	KWMTBOMO06610	Bomo_Chr11:11554859-11640866	COR	Control	NOTEST	9.25897e-05	0	#NAME?	0	1	1	no
TCONS_00001573	XLOC_001112	KWMTBOMO06610	Bomo_Chr11:11554859-11640866	COR	Control	NOTEST	9.25897e-05	0	#NAME?	0	1	1	no
TCONS_00001574	XLOC_001112	KWMTBOMO06610	Bomo_Chr11:11554859-11640866	COR	Control	NOTEST	9.25897e-05	0	#NAME?	0	1	1	no
TCONS_00001575	XLOC_001112	KWMTBOMO06610	Bomo_Chr11:11554859-11640866	COR	Control	NOTEST	0.000436569	0.000677888	0.634836	0	1	1	no
TCONS_00001576	XLOC_001112	KWMTBOMO06610	Bomo_Chr11:11554859-11640866	COR	Control	OK	7.11144	9.75572	0.456108	0.663808	0.50055	0.987268	no
TCONS_00001577	XLOC_001112	KWMTBOMO06610	Bomo_Chr11:11554859-11640866	COR	Control	NOTEST	9.25897e-05	0	#NAME?	0	1	1	no
TCONS_00001578	XLOC_001112	KWMTBOMO06610	Bomo_Chr11:11554859-11640866	COR	Control	NOTEST	9.25897e-05	0	#NAME?	0	1	1	no
TCONS_00001579	XLOC_001113	-	Bomo_Chr11:11660464-11665863	COR	Control	OK	8.62244	6.61175	-0.383063	-0.298294	0.7671	0.991561	no
TCONS_00001580	XLOC_001114	KWMTBOMO06613	Bomo_Chr11:11677749-11681571	COR	Control	OK	19.961	19.1744	-0.057999	-0.080565	0.93305	0.991561	no
TCONS_00001581	XLOC_001115	KWMTBOMO06618	Bomo_Chr11:11746171-11747972	COR	Control	OK	21.612	33.7392	0.642597	0.86773	0.3873	0.987268	no
TCONS_00001582	XLOC_001116	KWMTBOMO06619	Bomo_Chr11:11750697-11756047	COR	Control	OK	29.2904	22.4292	-0.385048	-0.309701	0.75205	0.991561	no
TCONS_00001583	XLOC_001116	KWMTBOMO06619	Bomo_Chr11:11750697-11756047	COR	Control	OK	6.51522	19.6323	1.59135	0.629326	0.4797	0.987268	no
TCONS_00001584	XLOC_001116	KWMTBOMO06619	Bomo_Chr11:11750697-11756047	COR	Control	OK	17.4464	32.7312	0.907736	0.868732	0.386	0.987268	no
TCONS_00001585	XLOC_001116	KWMTBOMO06619	Bomo_Chr11:11750697-11756047	COR	Control	OK	4.86459	0.225341	-4.43214	-0.414798	0.4432	0.987268	no
TCONS_00001586	XLOC_001117	KWMTBOMO06620	Bomo_Chr11:11769422-11778606	COR	Control	OK	0.3949	1.62936	2.04475	0.573092	0.4986	0.987268	no
TCONS_00001587	XLOC_001117	KWMTBOMO06620	Bomo_Chr11:11769422-11778606	COR	Control	OK	7.80289	8.64473	0.147812	0.191287	0.84605	0.991561	no
TCONS_00001588	XLOC_001117	KWMTBOMO06620	Bomo_Chr11:11769422-11778606	COR	Control	NOTEST	0	1.03498	inf	0	1	1	no
TCONS_00001589	XLOC_001118	-	Bomo_Chr11:11798349-11799903	COR	Control	OK	24.1139	22.6156	-0.0925479	-0.128536	0.89435	0.991561	no
TCONS_00001590	XLOC_001119	KWMTBOMO06623	Bomo_Chr11:11810744-11812496	COR	Control	OK	10.0474	6.21416	-0.693188	-0.777399	0.45015	0.987268	no
TCONS_00001591	XLOC_001120	KWMTBOMO06624	Bomo_Chr11:11820967-11823114	COR	Control	OK	0.605689	4.23328	2.80513	1.12058	0.2707	0.987268	no
TCONS_00001592	XLOC_001120	KWMTBOMO06624	Bomo_Chr11:11824957-11834030	COR	Control	OK	1.32062	5.70645	2.11138	2.14624	0.0397	0.987268	no
TCONS_00001593	XLOC_001121	KWMTBOMO06625	Bomo_Chr11:11835713-11837594	COR	Control	OK	4.36226	3.03566	-0.523063	-0.285941	0.7833	0.991561	no
TCONS_00001594	XLOC_001121	KWMTBOMO06625	Bomo_Chr11:11839301-11847497	COR	Control	OK	5.98969	11.0768	0.886986	0.896145	0.3775	0.987268	no
TCONS_00001595	XLOC_001122	KWMTBOMO06627	Bomo_Chr11:11848803-11852100	COR	Control	OK	6.94493	6.78779	-0.0330193	-0.0401579	0.96815	0.991853	no
TCONS_00001596	XLOC_001123	KWMTBOMO06629	Bomo_Chr11:11877577-11886538	COR	Control	OK	7.85283	8.12781	0.0496552	0.063718	0.9489	0.991672	no
TCONS_00001597	XLOC_001124	KWMTBOMO06631	Bomo_Chr11:11897195-11908434	COR	Control	OK	26.1832	22.0893	-0.245297	-0.339497	0.7284	0.991561	no
TCONS_00001598	XLOC_001125	KWMTBOMO06632	Bomo_Chr11:11919503-11938683	COR	Control	OK	2.62091	2.42673	-0.111049	-0.0943349	0.9272	0.991561	no
TCONS_00001599	XLOC_001125	KWMTBOMO06632	Bomo_Chr11:11919503-11938683	COR	Control	NOTEST	0.686396	0.313167	-1.13211	0	1	1	no
TCONS_00001600	XLOC_001125	KWMTBOMO06632	Bomo_Chr11:11919503-11938683	COR	Control	OK	6.44663	6.0277	-0.0969356	-0.106766	0.9122	0.991561	no
TCONS_00001601	XLOC_001126	KWMTBOMO06634	Bomo_Chr11:11947802-11949839	COR	Control	OK	216.162	200.688	-0.107153	-0.152492	0.87615	0.991561	no
TCONS_00001602	XLOC_001127	KWMTBOMO06635	Bomo_Chr11:11956157-11960873	COR	Control	OK	45.1274	41.7127	-0.113514	-0.160009	0.87245	0.991561	no
TCONS_00001603	XLOC_001128	KWMTBOMO06636	Bomo_Chr11:11965832-11969542	COR	Control	OK	989.654	896.447	-0.142706	-0.187283	0.8432	0.991561	no
TCONS_00001604	XLOC_001129	KWMTBOMO06637	Bomo_Chr11:11972896-11975841	COR	Control	OK	43.6628	25.7543	-0.761592	-1.01717	0.3202	0.987268	no
TCONS_00001605	XLOC_001130	KWMTBOMO06640	Bomo_Chr11:12004421-12005776	COR	Control	OK	14.9844	22.4777	0.58503	0.681466	0.48545	0.987268	no
TCONS_00001606	XLOC_001131	KWMTBOMO06644	Bomo_Chr11:12033895-12098657	COR	Control	OK	11.7741	13.5987	0.207862	0.275847	0.7803	0.991561	no
TCONS_00001607	XLOC_001132	KWMTBOMO06656	Bomo_Chr11:12260641-12267222	COR	Control	OK	12.491	8.34509	-0.581888	-0.716309	0.4619	0.987268	no
TCONS_00001608	XLOC_001133	KWMTBOMO06658	Bomo_Chr11:12296893-12298012	COR	Control	OK	10.9551	2.99018	-1.8733	-1.07586	0.28015	0.987268	no
TCONS_00001609	XLOC_001134	KWMTBOMO06660	Bomo_Chr11:12339394-12346180	COR	Control	OK	108.519	79.6246	-0.446668	-0.657262	0.49705	0.987268	no
TCONS_00001610	XLOC_001135	KWMTBOMO06662	Bomo_Chr11:12351167-12358565	COR	Control	OK	5.87374	4.65373	-0.335892	-0.468822	0.6372	0.987268	no
TCONS_00001611	XLOC_001136	KWMTBOMO06663	Bomo_Chr11:12361476-12364292	COR	Control	OK	3.99645	3.23936	-0.30301	-0.198391	0.84655	0.991561	no
TCONS_00001612	XLOC_001137	KWMTBOMO06667	Bomo_Chr11:12464386-12467405	COR	Control	OK	75.0479	77.3916	0.0443657	0.0615088	0.9501	0.991672	no
TCONS_00001613	XLOC_001138	KWMTBOMO06668	Bomo_Chr11:12468330-12470243	COR	Control	OK	108.873	54.4202	-1.00043	-1.03882	0.2824	0.987268	no
TCONS_00001614	XLOC_001139	KWMTBOMO06673	Bomo_Chr11:12502989-12510203	COR	Control	OK	40.3335	8.76071	-2.20286	-1.22231	0.27885	0.987268	no
TCONS_00001615	XLOC_001140	KWMTBOMO06697	Bomo_Chr11:12690576-12691377	COR	Control	OK	0.391133	6.93676	4.14853	1.33437	0.25265	0.987268	no
TCONS_00001616	XLOC_001141	KWMTBOMO06706	Bomo_Chr11:12834799-12844086	COR	Control	OK	3.81131	2.51557	-0.599404	-0.605331	0.55135	0.987268	no
TCONS_00001617	XLOC_001141	KWMTBOMO06706	Bomo_Chr11:12848372-12849542	COR	Control	OK	4.61898	3.70705	-0.317303	-0.29906	0.76655	0.991561	no
TCONS_00001618	XLOC_001142	KWMTBOMO06708	Bomo_Chr11:12858321-12864853	COR	Control	OK	3.72579	5.92183	0.668497	0.587279	0.5533	0.987268	no
TCONS_00001619	XLOC_001142	KWMTBOMO06708	Bomo_Chr11:12858321-12864853	COR	Control	OK	0.890469	3.86398	2.11745	1.08055	0.3638	0.987268	no
TCONS_00001620	XLOC_001142	KWMTBOMO06708	Bomo_Chr11:12858321-12864853	COR	Control	OK	1.53736	0	#NAME?	nan	0.1849	0.987268	no
TCONS_00001621	XLOC_001142	KWMTBOMO06708	Bomo_Chr11:12858321-12864853	COR	Control	OK	1.82026	5.22087	1.52015	0.7049	0.47135	0.987268	no
TCONS_00001622	XLOC_001143	KWMTBOMO06711	Bomo_Chr11:12883158-12885635	COR	Control	OK	7.72914	3.8004	-1.02416	-1.0323	0.32385	0.987268	no
TCONS_00001623	XLOC_001144	KWMTBOMO06713	Bomo_Chr11:12892725-12917103	COR	Control	OK	763.988	904.968	0.244316	0.293008	0.76355	0.991561	no
TCONS_00001624	XLOC_001144	KWMTBOMO06713	Bomo_Chr11:12892725-12917103	COR	Control	OK	138.206	62.3387	-1.14862	-0.427593	0.6271	0.987268	no
TCONS_00001625	XLOC_001145	KWMTBOMO06716	Bomo_Chr11:13031824-13034002	COR	Control	OK	36.8509	30.912	-0.253532	-0.372159	0.7037	0.990465	no
TCONS_00001626	XLOC_001146	KWMTBOMO06721	Bomo_Chr11:13129857-13131776	COR	Control	OK	2092.21	2854.77	0.448344	0.570765	0.56885	0.987268	no
TCONS_00001627	XLOC_001147	-	Bomo_Chr11:13135342-13138467	COR	Control	OK	4.74134	3.56459	-0.41156	-0.226576	0.8305	0.991561	no
TCONS_00001628	XLOC_001148	KWMTBOMO06724	Bomo_Chr11:13149641-13150795	COR	Control	OK	10.5043	10.3161	-0.0260791	-0.0280093	0.97945	0.993042	no
TCONS_00001629	XLOC_001149	KWMTBOMO06727	Bomo_Chr11:13175253-13182952	COR	Control	OK	12.2903	5.17441	-1.24805	-1.01635	0.30635	0.987268	no
TCONS_00001630	XLOC_001150	KWMTBOMO06729	Bomo_Chr11:13185766-13191936	COR	Control	OK	5.3018	2.14605	-1.3048	-0.795526	0.4304	0.987268	no
TCONS_00001631	XLOC_001150	KWMTBOMO06729	Bomo_Chr11:13192211-13202664	COR	Control	OK	3.53292	1.54278	-1.19533	-1.03738	0.3173	0.987268	no
TCONS_00001632	XLOC_001151	KWMTBOMO06730	Bomo_Chr11:13206209-13213114	COR	Control	OK	3.89576	2.97693	-0.388081	-0.28259	0.779	0.991561	no
TCONS_00001633	XLOC_001151	KWMTBOMO06730	Bomo_Chr11:13215231-13216537	COR	Control	OK	4.37358	4.96109	0.181842	0.172054	0.86865	0.991561	no
TCONS_00001634	XLOC_001152	KWMTBOMO06732	Bomo_Chr11:13235912-13239688	COR	Control	OK	273.958	653.595	1.25444	1.68333	0.0788	0.987268	no
TCONS_00001635	XLOC_001153	KWMTBOMO06733	Bomo_Chr11:13240920-13245067	COR	Control	OK	26.2205	17.4611	-0.586553	-0.808876	0.41575	0.987268	no
TCONS_00001636	XLOC_001154	KWMTBOMO06741	Bomo_Chr11:13581202-13602803	COR	Control	OK	174.321	288.538	0.727018	1.02435	0.2964	0.987268	no
TCONS_00001637	XLOC_001155	KWMTBOMO06748	Bomo_Chr11:14205984-14262442	COR	Control	OK	3.22548	1.47664	-1.12719	-0.8562	0.4003	0.987268	no
TCONS_00001638	XLOC_001156	KWMTBOMO06750	Bomo_Chr11:14279869-14281644	COR	Control	OK	13.4296	9.89882	-0.440084	-0.5197	0.60235	0.987268	no
TCONS_00001639	XLOC_001157	KWMTBOMO06757	Bomo_Chr11:14361578-14378975	COR	Control	OK	4.97253	6.47296	0.380446	0.311678	0.74875	0.991561	no
TCONS_00001640	XLOC_001158	KWMTBOMO06759	Bomo_Chr11:14381179-14385041	COR	Control	NOTEST	1.00012	0	#NAME?	0	1	1	no
TCONS_00001641	XLOC_001158	KWMTBOMO06759	Bomo_Chr11:14381179-14385041	COR	Control	OK	3.01875	8.7223	1.53076	1.64302	0.1184	0.987268	no
TCONS_00001642	XLOC_001159	KWMTBOMO06761	Bomo_Chr11:14395688-14398199	COR	Control	OK	87.2418	55.5574	-0.651041	-0.956862	0.3264	0.987268	no
TCONS_00001643	XLOC_001160	KWMTBOMO06763	Bomo_Chr11:14402554-14404843	COR	Control	OK	175.791	215.477	0.293672	0.407617	0.6807	0.989701	no
TCONS_00001644	XLOC_001161	KWMTBOMO06771	Bomo_Chr11:14654688-14659212	COR	Control	OK	255.711	417.653	0.70779	0.966218	0.33375	0.987268	no
TCONS_00001645	XLOC_001162	KWMTBOMO06772	Bomo_Chr11:14663689-14667718	COR	Control	OK	56.2584	31.238	-0.848767	-1.21671	0.2143	0.987268	no
TCONS_00001646	XLOC_001163	KWMTBOMO06775	Bomo_Chr11:14717893-14721148	COR	Control	OK	9.20309	14.2257	0.628307	0.62997	0.5371	0.987268	no
TCONS_00001647	XLOC_001163	KWMTBOMO06775	Bomo_Chr11:14722204-14727196	COR	Control	OK	8.24819	16.5365	1.0035	1.17343	0.2457	0.987268	no
TCONS_00001648	XLOC_001164	KWMTBOMO06777	Bomo_Chr11:14783272-14815181	COR	Control	OK	1.97523	6.41676	1.69983	1.97292	0.05865	0.987268	no
TCONS_00001649	XLOC_001165	KWMTBOMO06782	Bomo_Chr11:14840261-14846323	COR	Control	OK	16.8961	12.2125	-0.468337	-0.627715	0.5333	0.987268	no
TCONS_00001650	XLOC_001166	KWMTBOMO06783	Bomo_Chr11:14849006-14865351	COR	Control	OK	8.44801	4.86037	-0.797546	-0.988335	0.3158	0.987268	no
TCONS_00001651	XLOC_001167	KWMTBOMO06784	Bomo_Chr11:14866350-14868838	COR	Control	OK	12.3113	11.0842	-0.151486	-0.168986	0.8686	0.991561	no
TCONS_00001652	XLOC_001168	KWMTBOMO06786	Bomo_Chr11:14875775-14878247	COR	Control	OK	3.22698	6.07348	0.912338	1.03274	0.30795	0.987268	no
TCONS_00001653	XLOC_001169	KWMTBOMO06797	Bomo_Chr11:15368816-15369746	COR	Control	OK	4.32668	1.5158	-1.51318	-0.927194	0.3774	0.987268	no
TCONS_00001654	XLOC_001170	KWMTBOMO06801	Bomo_Chr11:15411558-15413027	COR	Control	OK	108.082	68.8106	-0.651427	-0.932862	0.3495	0.987268	no
TCONS_00001655	XLOC_001171	KWMTBOMO06803	Bomo_Chr11:15426607-15443648	COR	Control	OK	16.0222	6.30554	-1.34538	-1.71205	0.0873	0.987268	no
TCONS_00001656	XLOC_001172	KWMTBOMO06806	Bomo_Chr11:15505633-15514218	COR	Control	OK	17.484	32.7855	0.907028	0.671154	0.4789	0.987268	no
TCONS_00001657	XLOC_001173	KWMTBOMO06814	Bomo_Chr11:15978343-15991667	COR	Control	OK	2.46475	2.31945	-0.087655	-0.0568445	0.94345	0.991561	no
TCONS_00001658	XLOC_001173	KWMTBOMO06814	Bomo_Chr11:15992344-16006758	COR	Control	OK	2.54865	4.46123	0.807706	1.01168	0.30065	0.987268	no
TCONS_00001659	XLOC_001173	KWMTBOMO06814	Bomo_Chr11:15992344-16006758	COR	Control	NOTEST	0.909648	0	#NAME?	0	1	1	no
TCONS_00001660	XLOC_001174	KWMTBOMO06821	Bomo_Chr11:16051619-16061394	COR	Control	OK	2.3333	3.83597	0.717218	0.669013	0.5079	0.987268	no
TCONS_00001661	XLOC_001174	KWMTBOMO06821	Bomo_Chr11:16051619-16061394	COR	Control	OK	0.00124854	7.19512	12.4926	0.321829	0.07765	0.987268	no
TCONS_00001662	XLOC_001174	KWMTBOMO06821	Bomo_Chr11:16051619-16061394	COR	Control	OK	3.40686	0.00149003	-11.1589	-0.244366	0.0923	0.987268	no
TCONS_00001663	XLOC_001175	KWMTBOMO06822	Bomo_Chr11:16070064-16074123	COR	Control	OK	2.58575	4.19271	0.697299	0.794239	0.43145	0.987268	no
TCONS_00001664	XLOC_001176	KWMTBOMO06827	Bomo_Chr11:16183675-16250991	COR	Control	OK	10.4738	1.59364	-2.71638	-1.3012	0.36025	0.987268	no
TCONS_00001665	XLOC_001176	KWMTBOMO06827	Bomo_Chr11:16183675-16250991	COR	Control	OK	41.9349	11.8606	-1.82197	-2.21385	0.0314	0.979059	no
TCONS_00001666	XLOC_001177	KWMTBOMO06828	Bomo_Chr11:16258143-16262592	COR	Control	OK	31.3939	44.7951	0.512857	0.755087	0.43615	0.987268	no
TCONS_00001667	XLOC_001178	KWMTBOMO06832	Bomo_Chr11:16467963-16472818	COR	Control	OK	16.6367	15.8759	-0.0675383	-0.0882607	0.92855	0.991561	no
TCONS_00001668	XLOC_001179	KWMTBOMO06834	Bomo_Chr11:16593850-16598427	COR	Control	OK	1.97666	1.99089	0.010349	0.00972252	0.9831	0.99325	no
TCONS_00001669	XLOC_001180	KWMTBOMO06835	Bomo_Chr11:16599477-16603152	COR	Control	OK	6.40813	7.19136	0.166363	0.186388	0.8523	0.991561	no
TCONS_00001670	XLOC_001181	KWMTBOMO06854	Bomo_Chr11:17652524-17654407	COR	Control	OK	1.88808	0	#NAME?	nan	0.00685	0.476065	no
TCONS_00001671	XLOC_001182	KWMTBOMO06856	Bomo_Chr11:17677320-17678918	COR	Control	OK	16.6088	22.1663	0.416422	0.515377	0.6046	0.987268	no
TCONS_00001672	XLOC_001183	KWMTBOMO06858	Bomo_Chr11:17680135-17682730	COR	Control	OK	16.9935	36.7051	1.11099	1.30935	0.2004	0.987268	no
TCONS_00001673	XLOC_001184	KWMTBOMO06862	Bomo_Chr11:17754757-17811004	COR	Control	OK	1.94893	1.78453	-0.127137	-0.10405	0.9168	0.991561	no
TCONS_00001674	XLOC_001185	KWMTBOMO06865	Bomo_Chr11:17932386-17939567	COR	Control	OK	2.89449	3.88083	0.423055	0.340976	0.72845	0.991561	no
TCONS_00001675	XLOC_001185	KWMTBOMO06866	Bomo_Chr11:17940526-17942568	COR	Control	OK	11.4424	2.37358	-2.26925	-0.896191	0.3475	0.987268	no
TCONS_00001676	XLOC_001185	KWMTBOMO06866	Bomo_Chr11:17944726-17948516	COR	Control	OK	4.76138	4.99292	0.0685043	0.0530158	0.95805	0.991672	no
TCONS_00001677	XLOC_001186	KWMTBOMO06868	Bomo_Chr11:18036296-18043781	COR	Control	OK	2.0106	0.537564	-1.90312	-0.934587	0.22065	0.987268	no
TCONS_00001678	XLOC_001187	KWMTBOMO06871	Bomo_Chr11:18057563-18059830	COR	Control	OK	5.31938	6.40206	0.267277	0.31623	0.7501	0.991561	no
TCONS_00001679	XLOC_001188	KWMTBOMO06874	Bomo_Chr11:18133483-18195879	COR	Control	OK	5.14554	1.86997	-1.4603	-0.445301	0.53005	0.987268	no
TCONS_00001680	XLOC_001189	KWMTBOMO06879	Bomo_Chr11:18220799-18229834	COR	Control	OK	9.94999	9.45426	-0.0737313	-0.0963401	0.92475	0.991561	no
TCONS_00001681	XLOC_001190	KWMTBOMO06881	Bomo_Chr11:18256760-18429947	COR	Control	OK	5.75744	3.35116	-0.780767	-0.791085	0.4464	0.987268	no
TCONS_00001682	XLOC_001191	KWMTBOMO06883	Bomo_Chr11:18562478-18565048	COR	Control	OK	8.23643	4.12012	-0.999332	-0.420268	0.5102	0.987268	no
TCONS_00001683	XLOC_001191	KWMTBOMO06883	Bomo_Chr11:18565139-18576903	COR	Control	OK	3.51151	2.90322	-0.274442	-0.323448	0.7418	0.991561	no
TCONS_00001684	XLOC_001192	KWMTBOMO06886	Bomo_Chr11:18710770-18871478	COR	Control	OK	6.16544	3.84689	-0.68051	-0.677529	0.48855	0.987268	no
TCONS_00001685	XLOC_001193	KWMTBOMO06893	Bomo_Chr11:18913894-18915032	COR	Control	OK	105.192	51.8571	-1.02041	-1.49385	0.1228	0.987268	no
TCONS_00001686	XLOC_001194	KWMTBOMO06895	Bomo_Chr11:18922002-18929234	COR	Control	OK	10.3486	5.2735	-0.972608	-0.572987	0.5476	0.987268	no
TCONS_00001687	XLOC_001195	KWMTBOMO06897	Bomo_Chr11:18931992-18937723	COR	Control	OK	17.1268	11.698	-0.549994	-0.685775	0.49415	0.987268	no
TCONS_00001688	XLOC_001196	KWMTBOMO06899	Bomo_Chr11:19004746-19006851	COR	Control	OK	4.56465	52.8521	3.53338	3.40555	0.01305	0.612676	no
TCONS_00001689	XLOC_001196	KWMTBOMO06899	Bomo_Chr11:19004746-19006851	COR	Control	OK	0.0023718	7.40703	11.6087	0.0650568	0.2697	0.987268	no
TCONS_00001690	XLOC_001197	KWMTBOMO06908	Bomo_Chr11:19629519-19641754	COR	Control	OK	17.6626	13.1973	-0.42046	-0.209926	0.84895	0.991561	no
TCONS_00001691	XLOC_001198	KWMTBOMO06910	Bomo_Chr11:19645878-19653249	COR	Control	OK	4.6003	3.01399	-0.610053	-0.300491	0.7726	0.991561	no
TCONS_00001692	XLOC_001198	KWMTBOMO06910	Bomo_Chr11:19645878-19653249	COR	Control	OK	16.2956	16.6948	0.0349161	0.0407783	0.96785	0.991853	no
TCONS_00001693	XLOC_001199	KWMTBOMO06912	Bomo_Chr11:19657556-19663434	COR	Control	OK	25.7935	15.0311	-0.779059	-0.820447	0.40715	0.987268	no
TCONS_00001694	XLOC_001199	KWMTBOMO06912	Bomo_Chr11:19657556-19663434	COR	Control	OK	8.27123	18.3271	1.14781	0.959377	0.3247	0.987268	no
TCONS_00001695	XLOC_001200	KWMTBOMO06915	Bomo_Chr11:19673873-19689318	COR	Control	OK	22.1289	17.0721	-0.37429	-0.532722	0.59135	0.987268	no
TCONS_00001696	XLOC_001201	KWMTBOMO06925	Bomo_Chr11:20198416-20199268	COR	Control	OK	2.70578	0	#NAME?	nan	0.0097	0.490187	no
TCONS_00001697	XLOC_001202	KWMTBOMO06927	Bomo_Chr11:20266839-20273395	COR	Control	OK	38.6091	30.5783	-0.336432	-0.495074	0.605	0.987268	no
TCONS_00001698	XLOC_001203	KWMTBOMO06928	Bomo_Chr11:20273453-20273737	COR	Control	OK	115.176	159.221	0.467192	0.573652	0.5586	0.987268	no
TCONS_00001699	XLOC_001203	KWMTBOMO06928	Bomo_Chr11:20274067-20282307	COR	Control	OK	309.285	250.362	-0.30492	-0.344875	0.71975	0.991561	no
TCONS_00001700	XLOC_001204	KWMTBOMO06073	Bomo_Chr11:27149-33675	COR	Control	OK	22.172	39.7213	0.84117	0.364182	0.5979	0.987268	no
TCONS_00001701	XLOC_001204	KWMTBOMO06073	Bomo_Chr11:27149-33675	COR	Control	OK	11.1808	69.2288	2.63034	1.07867	0.34995	0.987268	no
TCONS_00001702	XLOC_001204	KWMTBOMO06073	Bomo_Chr11:27149-33675	COR	Control	OK	64.8916	168.503	1.37667	1.02603	0.32185	0.987268	no
TCONS_00001703	XLOC_001204	KWMTBOMO06073	Bomo_Chr11:27149-33675	COR	Control	OK	81.7298	152.024	0.895364	0.718711	0.4824	0.987268	no
TCONS_00001704	XLOC_001205	KWMTBOMO06075	Bomo_Chr11:66966-81239	COR	Control	NOTEST	1.41457	0	#NAME?	0	1	1	no
TCONS_00001705	XLOC_001205	KWMTBOMO06075	Bomo_Chr11:66966-81239	COR	Control	OK	10.9832	6.77434	-0.697141	-0.619599	0.52555	0.987268	no
TCONS_00001706	XLOC_001205	KWMTBOMO06075	Bomo_Chr11:66966-81239	COR	Control	OK	3.83977	5.55919	0.533855	0.365505	0.7225	0.991561	no
TCONS_00001707	XLOC_001205	KWMTBOMO06075	Bomo_Chr11:66966-81239	COR	Control	OK	0	1.94862	inf	nan	0.22285	0.987268	no
TCONS_00001708	XLOC_001206	KWMTBOMO06076	Bomo_Chr11:83101-85820	COR	Control	OK	77.826	70.3489	-0.145724	-0.204882	0.8436	0.991561	no
TCONS_00001709	XLOC_001207	KWMTBOMO06077	Bomo_Chr11:88240-92422	COR	Control	OK	5.01217	3.53252	-0.504738	-0.567298	0.56875	0.987268	no
TCONS_00001710	XLOC_001208	KWMTBOMO06081	Bomo_Chr11:121764-137031	COR	Control	OK	8.34143	19.0222	1.18932	1.56504	0.12425	0.987268	no
TCONS_00001711	XLOC_001208	KWMTBOMO06081	Bomo_Chr11:121764-137031	COR	Control	OK	0.84354	2.18038	1.37005	0.545652	0.4348	0.987268	no
TCONS_00001712	XLOC_001209	KWMTBOMO06082	Bomo_Chr11:140786-145141	COR	Control	OK	0.000770247	19.4375	14.6232	0.0442005	0.02405	0.881672	no
TCONS_00001713	XLOC_001209	KWMTBOMO06082	Bomo_Chr11:140786-145141	COR	Control	OK	44.6745	64.459	0.528929	0.721068	0.4596	0.987268	no
TCONS_00001714	XLOC_001210	KWMTBOMO06086	Bomo_Chr11:166671-170440	COR	Control	OK	2.17456	7.49471	1.78515	1.37996	0.2025	0.987268	no
TCONS_00001715	XLOC_001210	KWMTBOMO06086	Bomo_Chr11:172866-177839	COR	Control	OK	2.13971	9.67695	2.17714	0.99799	0.2624	0.987268	no
TCONS_00001716	XLOC_001211	KWMTBOMO06089	Bomo_Chr11:201347-211246	COR	Control	OK	5.66767	5.28381	-0.101177	-0.109606	0.91145	0.991561	no
TCONS_00001717	XLOC_001212	KWMTBOMO06091	Bomo_Chr11:227074-228028	COR	Control	OK	3.09839	2.49744	-0.311066	-0.206522	0.849	0.991561	no
TCONS_00001718	XLOC_001213	KWMTBOMO06092	Bomo_Chr11:231367-245729	COR	Control	OK	1.95287	3.32409	0.767359	0.602623	0.5517	0.987268	no
TCONS_00001719	XLOC_001213	KWMTBOMO06092	Bomo_Chr11:231367-245729	COR	Control	OK	2.04594	2.45695	0.264105	0.192307	0.84915	0.991561	no
TCONS_00001720	XLOC_001214	KWMTBOMO06097	Bomo_Chr11:322472-323368	COR	Control	OK	67.9034	31.2714	-1.11864	-0.980226	0.34535	0.987268	no
TCONS_00001721	XLOC_001215	KWMTBOMO06098	Bomo_Chr11:328081-331402	COR	Control	OK	26.8429	18.918	-0.504777	-0.539445	0.5882	0.987268	no
TCONS_00001722	XLOC_001216	KWMTBOMO06099	Bomo_Chr11:331503-338564	COR	Control	OK	12.4627	11.3205	-0.138676	-0.164219	0.86415	0.991561	no
TCONS_00001723	XLOC_001217	KWMTBOMO06102	Bomo_Chr11:431081-437855	COR	Control	OK	21.1528	22.5894	0.0948006	0.121406	0.8981	0.991561	no
TCONS_00001724	XLOC_001218	KWMTBOMO06106	Bomo_Chr11:507111-536649	COR	Control	OK	0	8.30669	inf	nan	0.10315	0.987268	no
TCONS_00001725	XLOC_001218	KWMTBOMO06106	Bomo_Chr11:507111-536649	COR	Control	OK	29.4498	39.9578	0.440222	0.512367	0.6105	0.987268	no
TCONS_00001726	XLOC_001218	KWMTBOMO06106	Bomo_Chr11:507111-536649	COR	Control	OK	10.9074	17.2979	0.665291	0.484996	0.63425	0.987268	no
TCONS_00001727	XLOC_001219	KWMTBOMO06107	Bomo_Chr11:541848-543813	COR	Control	OK	3.81654	2.24962	-0.76258	-0.762597	0.4385	0.987268	no
TCONS_00001728	XLOC_001220	KWMTBOMO06109	Bomo_Chr11:548131-552839	COR	Control	OK	4.28362	4.58969	0.0995687	0.0926823	0.92335	0.991561	no
TCONS_00001729	XLOC_001220	KWMTBOMO06109	Bomo_Chr11:553789-558083	COR	Control	OK	6.56494	2.37639	-1.46601	-0.833386	0.37125	0.987268	no
TCONS_00001730	XLOC_001220	KWMTBOMO06109	Bomo_Chr11:559982-560363	COR	Control	OK	20.8184	0	#NAME?	nan	0.00825	0.479743	no
TCONS_00001731	XLOC_001221	KWMTBOMO06112	Bomo_Chr11:602197-608084	COR	Control	OK	2.48195	2.49494	0.0075258	0.00488633	0.9622	0.991672	no
TCONS_00001732	XLOC_001221	KWMTBOMO06112	Bomo_Chr11:610412-617297	COR	Control	OK	3.07653	3.86755	0.330114	0.287307	0.7703	0.991561	no
TCONS_00001733	XLOC_001222	KWMTBOMO06117	Bomo_Chr11:666965-670965	COR	Control	OK	2.80268	2.14376	-0.386664	-0.279992	0.78125	0.991561	no
TCONS_00001734	XLOC_001223	KWMTBOMO06119	Bomo_Chr11:689627-693379	COR	Control	OK	3.15302	3.43964	0.125523	0.13611	0.898	0.991561	no
TCONS_00001735	XLOC_001224	KWMTBOMO06126	Bomo_Chr11:790309-791457	COR	Control	OK	9.8243	6.58831	-0.576447	-0.613526	0.53805	0.987268	no
TCONS_00001736	XLOC_001225	KWMTBOMO06129	Bomo_Chr11:838481-839921	COR	Control	OK	1.90383	1.98321	0.0589351	0.0483663	0.9625	0.991672	no
TCONS_00001737	XLOC_001226	KWMTBOMO06135	Bomo_Chr11:912145-926595	COR	Control	OK	24.6841	48.1972	0.965367	1.38298	0.1682	0.987268	no
TCONS_00001738	XLOC_001227	KWMTBOMO06137	Bomo_Chr11:945180-946838	COR	Control	OK	2.73301	2.59265	-0.0760638	-0.0626455	0.95415	0.991672	no
TCONS_00001739	XLOC_001228	KWMTBOMO06140	Bomo_Chr11:1001243-1004747	COR	Control	OK	2.45618	0.000412414	-12.54	-0.061434	0.03725	0.987268	no
TCONS_00001740	XLOC_001228	KWMTBOMO06140	Bomo_Chr11:1001243-1004747	COR	Control	OK	8.211	14.915	0.861132	1.02459	0.2937	0.987268	no
TCONS_00001741	XLOC_001228	KWMTBOMO06140	Bomo_Chr11:1001243-1004747	COR	Control	OK	2.26962	0.45499	-2.31854	-0.829256	0.41385	0.987268	no
TCONS_00001742	XLOC_001229	-	Bomo_Chr11:1016303-1054891	COR	Control	OK	4.44947	2.12745	-1.06451	-0.841296	0.4113	0.987268	no
TCONS_00001743	XLOC_001230	-	Bomo_Chr11:1157187-1200845	COR	Control	OK	5.92787	5.20385	-0.187934	-0.146415	0.88215	0.991561	no
TCONS_00001744	XLOC_001230	KWMTBOMO06142	Bomo_Chr11:1157187-1200845	COR	Control	NOTEST	0.00133233	0.46883	8.45897	0	1	1	no
TCONS_00001745	XLOC_001231	KWMTBOMO06142	Bomo_Chr11:1157187-1200845	COR	Control	OK	1.35742	2.84635	1.06824	0.397511	0.375	0.987268	no
TCONS_00001746	XLOC_001232	KWMTBOMO06143	Bomo_Chr11:1212754-1220951	COR	Control	OK	17.8726	11.0735	-0.690642	-0.954611	0.3405	0.987268	no
TCONS_00001747	XLOC_001233	KWMTBOMO06153	Bomo_Chr11:1479689-1482708	COR	Control	OK	6.04319	5.29639	-0.190301	-0.23307	0.81525	0.991561	no
TCONS_00001748	XLOC_001234	KWMTBOMO06168	Bomo_Chr11:1831198-1858179	COR	Control	OK	8.70846	6.99992	-0.315079	-0.449254	0.6578	0.987268	no
TCONS_00001749	XLOC_001235	KWMTBOMO06169	Bomo_Chr11:1862353-1863909	COR	Control	OK	1.91572	1.11588	-0.779707	-0.578372	0.57655	0.987268	no
TCONS_00001750	XLOC_001235	KWMTBOMO06169	Bomo_Chr11:1865036-1866201	COR	Control	OK	1.83268	1.37285	-0.416785	-0.270409	0.7728	0.991561	no
TCONS_00001751	XLOC_001236	KWMTBOMO06171	Bomo_Chr11:1872381-1879411	COR	Control	OK	32.3383	30.1023	-0.103371	-0.143907	0.8904	0.991561	no
TCONS_00001752	XLOC_001237	KWMTBOMO06172	Bomo_Chr11:1880129-1884076	COR	Control	OK	3.05345	8.7327	1.51599	0.65452	0.46245	0.987268	no
TCONS_00001753	XLOC_001238	KWMTBOMO06173	Bomo_Chr11:1885892-1891652	COR	Control	OK	3.11155	6.45183	1.05208	1.06786	0.3029	0.987268	no
TCONS_00001754	XLOC_001239	KWMTBOMO06180	Bomo_Chr11:1945880-1954708	COR	Control	OK	14.4012	10.4471	-0.463084	-0.575496	0.57225	0.987268	no
TCONS_00001755	XLOC_001239	KWMTBOMO06180	Bomo_Chr11:1955139-1963710	COR	Control	OK	8.82925	7.16534	-0.301257	-0.314884	0.7614	0.991561	no
TCONS_00001756	XLOC_001239	KWMTBOMO06180	Bomo_Chr11:1955139-1963710	COR	Control	OK	4.94852	0.000454351	-13.4109	-0.0153565	0.08565	0.987268	no
TCONS_00001757	XLOC_001240	KWMTBOMO06190	Bomo_Chr11:2075581-2075859	COR	Control	OK	29.5359	21.0778	-0.486748	-0.387696	0.69415	0.990461	no
TCONS_00001758	XLOC_001240	KWMTBOMO06190	Bomo_Chr11:2075976-2076886	COR	Control	OK	10.6082	6.66904	-0.669626	-0.679554	0.5099	0.987268	no
TCONS_00001759	XLOC_001241	KWMTBOMO06191	Bomo_Chr11:2078947-2089671	COR	Control	OK	6.58621	7.95597	0.272588	0.284399	0.77855	0.991561	no
TCONS_00001760	XLOC_001241	KWMTBOMO06191	Bomo_Chr11:2078947-2089671	COR	Control	OK	0.363925	2.79468	2.94097	0.855846	0.36755	0.987268	no
TCONS_00001761	XLOC_001242	KWMTBOMO06192	Bomo_Chr11:2090900-2091563	COR	Control	OK	2.53218	0.819377	-1.62778	-0.592773	0.5065	0.987268	no
TCONS_00001762	XLOC_001242	KWMTBOMO06192	Bomo_Chr11:2095061-2101387	COR	Control	OK	1.65985	4.27422	1.36461	0.779587	0.4417	0.987268	no
TCONS_00001763	XLOC_001243	KWMTBOMO06194	Bomo_Chr11:2120612-2124844	COR	Control	OK	1.92854	6.91997	1.84326	0.921116	0.211	0.987268	no
TCONS_00001764	XLOC_001244	KWMTBOMO06195	Bomo_Chr11:2128493-2133331	COR	Control	OK	0.703343	4.2474	2.59428	1.20058	0.2409	0.987268	no
TCONS_00001765	XLOC_001245	KWMTBOMO06201	Bomo_Chr11:2225196-2251903	COR	Control	OK	6.63994	4.72816	-0.48989	-0.480742	0.63255	0.987268	no
TCONS_00001766	XLOC_001245	KWMTBOMO06201	Bomo_Chr11:2225196-2251903	COR	Control	OK	6.76323	3.66952	-0.88212	-0.835161	0.40325	0.987268	no
TCONS_00001767	XLOC_001246	KWMTBOMO06204	Bomo_Chr11:2354159-2362043	COR	Control	OK	2.64835	3.13609	0.243873	0.29998	0.76405	0.991561	no
TCONS_00001768	XLOC_001247	KWMTBOMO06210	Bomo_Chr11:2455499-2473334	COR	Control	OK	3.70959	8.67117	1.22497	1.77295	0.08175	0.987268	no
TCONS_00001769	XLOC_001248	KWMTBOMO06221	Bomo_Chr11:2723501-2741593	COR	Control	OK	13.5327	10.1042	-0.421489	-0.549885	0.5844	0.987268	no
TCONS_00001770	XLOC_001248	KWMTBOMO06221	Bomo_Chr11:2723501-2741593	COR	Control	OK	2.81233	2.54416	-0.144577	-0.0619611	0.6294	0.987268	no
TCONS_00001771	XLOC_001249	KWMTBOMO06223	Bomo_Chr11:2754866-2844808	COR	Control	OK	6.9933	8.22038	0.233231	0.343744	0.72855	0.991561	no
TCONS_00001772	XLOC_001250	KWMTBOMO06226	Bomo_Chr11:2859070-2877874	COR	Control	OK	18.5328	12.6847	-0.546996	-0.747421	0.44365	0.987268	no
TCONS_00001773	XLOC_001250	KWMTBOMO06226	Bomo_Chr11:2859070-2877874	COR	Control	OK	2.3827	0	#NAME?	nan	0.2015	0.987268	no
TCONS_00001774	XLOC_001251	KWMTBOMO06227	Bomo_Chr11:2888729-2905355	COR	Control	OK	8.95817	4.99883	-0.841614	-1.06767	0.2755	0.987268	no
TCONS_00001775	XLOC_001251	KWMTBOMO06227	Bomo_Chr11:2907280-2979591	COR	Control	OK	2.80089	1.46105	-0.938879	-0.470658	0.6902	0.990461	no
TCONS_00001776	XLOC_001251	KWMTBOMO06227	Bomo_Chr11:2907280-2979591	COR	Control	OK	4.42827	0.65827	-2.74999	-1.68768	0.192	0.987268	no
TCONS_00001777	XLOC_001251	KWMTBOMO06227	Bomo_Chr11:2907280-2979591	COR	Control	NOTEST	1.23219	0.000887046	-10.4399	0	1	1	no
TCONS_00001778	XLOC_001251	KWMTBOMO06227	Bomo_Chr11:2907280-2979591	COR	Control	OK	0.811566	4.66474	2.52302	0.731957	0.34225	0.987268	no
TCONS_00001779	XLOC_001252	KWMTBOMO06235	Bomo_Chr11:3075823-3225661	COR	Control	OK	145.915	187.293	0.360173	0.387438	0.70315	0.990465	no
TCONS_00001780	XLOC_001252	KWMTBOMO06235	Bomo_Chr11:3075823-3225661	COR	Control	OK	41.0893	129.684	1.65817	1.00315	0.27915	0.987268	no
TCONS_00001781	XLOC_001253	KWMTBOMO06246	Bomo_Chr11:3251974-3255106	COR	Control	OK	7.19701	11.4294	0.667276	0.900833	0.3698	0.987268	no
TCONS_00001782	XLOC_001254	KWMTBOMO06247	Bomo_Chr11:3262173-3266547	COR	Control	OK	2.72854	3.0462	0.158883	0.131168	0.90255	0.991561	no
TCONS_00001783	XLOC_001255	KWMTBOMO06254	Bomo_Chr11:3367302-3397807	COR	Control	OK	4.14555	0.000250374	-14.0152	-0.0499267	0.02355	0.872129	no
TCONS_00001784	XLOC_001255	KWMTBOMO06254	Bomo_Chr11:3367302-3397807	COR	Control	OK	3.97281	3.72392	-0.0933371	-0.0552665	0.95355	0.991672	no
TCONS_00001785	XLOC_001256	KWMTBOMO06256	Bomo_Chr11:3404212-3407418	COR	Control	OK	2.58518	3.61449	0.483528	0.25311	0.8147	0.991561	no
TCONS_00001786	XLOC_001256	KWMTBOMO06256	Bomo_Chr11:3404212-3407418	COR	Control	OK	6.0061	5.23994	-0.196878	-0.18024	0.8542	0.991561	no
TCONS_00001787	XLOC_001257	KWMTBOMO06258	Bomo_Chr11:3409851-3410400	COR	Control	OK	177.156	389.124	1.13521	1.66708	0.08395	0.987268	no
TCONS_00001788	XLOC_001258	KWMTBOMO06269	Bomo_Chr11:3587689-3588787	COR	Control	OK	2.62488	5.69125	1.11649	0.981113	0.3441	0.987268	no
TCONS_00001789	XLOC_001258	KWMTBOMO06269	Bomo_Chr11:3588997-3590472	COR	Control	OK	1.20365	2.37377	0.979759	0.728753	0.5014	0.987268	no
TCONS_00001790	XLOC_001259	KWMTBOMO06273	Bomo_Chr11:3643560-3649274	COR	Control	OK	21.3305	21.9216	0.0394346	0.0540334	0.95385	0.991672	no
TCONS_00001791	XLOC_001260	KWMTBOMO06276	Bomo_Chr11:3681540-3706345	COR	Control	OK	1.05096	2.48679	1.24258	0.875597	0.3433	0.987268	no
TCONS_00001792	XLOC_001260	KWMTBOMO06276	Bomo_Chr11:3681540-3706345	COR	Control	OK	3.06583	4.81505e-05	-15.9584	-0.0150093	0.03935	0.987268	no
TCONS_00001793	XLOC_001261	KWMTBOMO06286	Bomo_Chr11:4003483-4011019	COR	Control	OK	30.5734	19.4393	-0.653302	-0.88517	0.3871	0.987268	no
TCONS_00001794	XLOC_001261	KWMTBOMO06286	Bomo_Chr11:4011566-4014212	COR	Control	OK	18.0531	14.9824	-0.26898	-0.266798	0.78875	0.991561	no
TCONS_00001795	XLOC_001262	KWMTBOMO06288	Bomo_Chr11:4031814-4036161	COR	Control	OK	2.39767	1.3786	-0.798432	-0.457146	0.6642	0.987268	no
TCONS_00001796	XLOC_001263	KWMTBOMO06289	Bomo_Chr11:4036911-4041969	COR	Control	OK	15.9585	45.0813	1.4982	1.90667	0.0694	0.987268	no
TCONS_00001797	XLOC_001264	KWMTBOMO06297	Bomo_Chr11:4244137-4249315	COR	Control	OK	3.59132	10.9307	1.6058	2.18865	0.02695	0.909625	no
TCONS_00001798	XLOC_001265	-	Bomo_Chr11:4475678-4477228	COR	Control	OK	9.45172	2.23645	-2.07937	-0.826403	0.35575	0.987268	no
TCONS_00001799	XLOC_001266	KWMTBOMO06310	Bomo_Chr11:4538288-4558981	COR	Control	OK	0.206829	4.00431	4.27504	0.872851	0.24405	0.987268	no
TCONS_00001800	XLOC_001267	KWMTBOMO06315	Bomo_Chr11:4631582-4649825	COR	Control	OK	16.5915	8.20212	-1.01638	-0.814467	0.436	0.987268	no
TCONS_00001801	XLOC_001268	KWMTBOMO06317	Bomo_Chr11:4688694-4690668	COR	Control	NOTEST	1.06589	1.17239	0.137395	0	1	1	no
TCONS_00001802	XLOC_001269	KWMTBOMO06327	Bomo_Chr11:4831079-4841015	COR	Control	OK	2.16268	0.0174663	-6.95211	-0.877737	0.2099	0.987268	no
TCONS_00001803	XLOC_001269	KWMTBOMO06327	Bomo_Chr11:4831079-4841015	COR	Control	OK	2.21537	2.88148	0.37926	0.379496	0.69665	0.990461	no
TCONS_00001804	XLOC_001270	KWMTBOMO06328	Bomo_Chr11:4847941-4851611	COR	Control	OK	46.291	48.8787	0.0784744	0.0925088	0.9299	0.991561	no
TCONS_00001805	XLOC_001271	KWMTBOMO06330	Bomo_Chr11:4856699-4876000	COR	Control	OK	1.12144	2.30138	1.03715	0.592905	0.58175	0.987268	no
TCONS_00001806	XLOC_001271	KWMTBOMO06330	Bomo_Chr11:4856699-4876000	COR	Control	OK	3.3233	1.66755	-0.994881	-0.862011	0.36835	0.987268	no
TCONS_00001807	XLOC_001271	KWMTBOMO06330	Bomo_Chr11:4856699-4876000	COR	Control	NOTEST	0	0.478855	inf	0	1	1	no
TCONS_00001808	XLOC_001271	KWMTBOMO06330	Bomo_Chr11:4856699-4876000	COR	Control	OK	0.000128124	1.73065	13.7215	0.0402538	0.02795	0.918249	no
TCONS_00001809	XLOC_001272	KWMTBOMO06332	Bomo_Chr11:4881766-4890149	COR	Control	OK	36.4073	21.6985	-0.746631	-0.924757	0.3683	0.987268	no
TCONS_00001810	XLOC_001273	KWMTBOMO06342	Bomo_Chr11:5066130-5073453	COR	Control	OK	4.21117	5.79385	0.460299	0.466334	0.64545	0.987268	no
TCONS_00001811	XLOC_001273	KWMTBOMO06343	Bomo_Chr11:5066130-5073453	COR	Control	NOTEST	0.369551	1.43641	1.95863	0	1	1	no
TCONS_00001812	XLOC_001274	KWMTBOMO06344	Bomo_Chr11:5077240-5086423	COR	Control	OK	6.25411	25.671	2.03726	1.70981	0.083	0.987268	no
TCONS_00001813	XLOC_001274	KWMTBOMO06344	Bomo_Chr11:5077240-5086423	COR	Control	OK	4.12866	9.16671	1.15073	0.599323	0.5923	0.987268	no
TCONS_00001814	XLOC_001274	KWMTBOMO06344	Bomo_Chr11:5077240-5086423	COR	Control	OK	24.6026	21.5333	-0.192244	-0.185571	0.84505	0.991561	no
TCONS_00001815	XLOC_001275	KWMTBOMO06345	Bomo_Chr11:5088055-5094881	COR	Control	NOTEST	1.2764	0	#NAME?	0	1	1	no
TCONS_00001816	XLOC_001275	KWMTBOMO06345	Bomo_Chr11:5088055-5094881	COR	Control	OK	2.71398	6.14658	1.17938	0.884574	0.3806	0.987268	no
TCONS_00001817	XLOC_001276	KWMTBOMO06347	Bomo_Chr11:5107965-5115425	COR	Control	OK	3.67239	0	#NAME?	nan	0.11745	0.987268	no
TCONS_00001818	XLOC_001276	KWMTBOMO06347	Bomo_Chr11:5107965-5115425	COR	Control	OK	2.7201	0	#NAME?	nan	0.155	0.987268	no
TCONS_00001819	XLOC_001276	KWMTBOMO06347	Bomo_Chr11:5107965-5115425	COR	Control	OK	6.83685	16.0734	1.23327	1.25377	0.2065	0.987268	no
TCONS_00001820	XLOC_001277	KWMTBOMO06354	Bomo_Chr11:5406194-5424269	COR	Control	OK	94.4	46.7334	-1.01433	-1.45633	0.14515	0.987268	no
TCONS_00001821	XLOC_001278	KWMTBOMO06355	Bomo_Chr11:5427360-5429163	COR	Control	OK	8.45317	3.92617	-1.10637	-1.15292	0.2567	0.987268	no
TCONS_00001822	XLOC_001279	KWMTBOMO06360	Bomo_Chr11:5664200-5771945	COR	Control	OK	133.918	84.221	-0.669102	-0.773854	0.42655	0.987268	no
TCONS_00001823	XLOC_001279	KWMTBOMO06360	Bomo_Chr11:5664200-5771945	COR	Control	OK	12.0345	25.5318	1.08512	0.467265	0.5805	0.987268	no
TCONS_00001824	XLOC_001279	KWMTBOMO06360	Bomo_Chr11:5664200-5771945	COR	Control	OK	25.1006	24.1304	-0.0568713	-0.0394481	0.9668	0.991853	no
TCONS_00001825	XLOC_001280	KWMTBOMO06366	Bomo_Chr11:5793110-5907305	COR	Control	OK	6.99398	8.03036	0.19935	0.282962	0.77315	0.991561	no
TCONS_00001826	XLOC_001280	KWMTBOMO06369	Bomo_Chr11:5907407-5912846	COR	Control	OK	2.77978	1.69493	-0.713745	-0.808006	0.43095	0.987268	no
TCONS_00001827	XLOC_001281	KWMTBOMO06371	Bomo_Chr11:5914825-5917980	COR	Control	OK	7.4609	4.44564	-0.746958	-0.750451	0.4639	0.987268	no
TCONS_00001828	XLOC_001282	KWMTBOMO06374	Bomo_Chr11:5925668-5936840	COR	Control	OK	49.4466	37.8737	-0.384672	-0.564998	0.56845	0.987268	no
TCONS_00001829	XLOC_001283	KWMTBOMO06376	Bomo_Chr11:5937672-5942840	COR	Control	OK	13.3541	7.49627	-0.833034	-1.18772	0.22755	0.987268	no
TCONS_00001830	XLOC_001284	KWMTBOMO06378	Bomo_Chr11:5948112-5960310	COR	Control	OK	0	1.70537	inf	nan	0.1558	0.987268	no
TCONS_00001831	XLOC_001284	KWMTBOMO06378	Bomo_Chr11:5948112-5960310	COR	Control	OK	7.36635	8.62451	0.227492	0.275472	0.7736	0.991561	no
TCONS_00001832	XLOC_001285	KWMTBOMO06381	Bomo_Chr11:5971137-5973680	COR	Control	OK	163.478	127.054	-0.363656	-0.519974	0.60155	0.987268	no
TCONS_00001833	XLOC_001286	KWMTBOMO06399	Bomo_Chr11:6371453-6378059	COR	Control	OK	2.52982	0.0301397	-6.39123	-0.593317	0.361	0.987268	no
TCONS_00001834	XLOC_001286	KWMTBOMO06399	Bomo_Chr11:6371453-6378059	COR	Control	OK	14.3271	9.03354	-0.665387	-0.797733	0.41405	0.987268	no
TCONS_00001835	XLOC_001287	KWMTBOMO06402	Bomo_Chr11:6464025-6464326	COR	Control	OK	19.2932	1.61776	-3.57602	-0.962371	0.25915	0.987268	no
TCONS_00001836	XLOC_001287	KWMTBOMO06402	Bomo_Chr11:6464978-6473188	COR	Control	OK	47.0032	32.1923	-0.54604	-0.800216	0.4106	0.987268	no
TCONS_00001837	XLOC_001288	KWMTBOMO06404	Bomo_Chr11:6479718-6485773	COR	Control	OK	10.0961	9.32459	-0.114687	-0.151814	0.8755	0.991561	no
TCONS_00001838	XLOC_001289	KWMTBOMO06407	Bomo_Chr11:6497009-6516111	COR	Control	NOTEST	0.00396156	0.00149354	-1.40733	0	1	1	no
TCONS_00001839	XLOC_001289	KWMTBOMO06407	Bomo_Chr11:6497009-6516111	COR	Control	OK	10.9252	10.2977	-0.0853293	-0.110135	0.91065	0.991561	no
TCONS_00001840	XLOC_001290	KWMTBOMO06413	Bomo_Chr11:6747893-6751432	COR	Control	OK	3.31945	0.862387	-1.94454	-1.16499	0.2741	0.987268	no
TCONS_00001841	XLOC_001291	-	Bomo_Chr11:6924377-6925102	COR	Control	OK	3248.75	3585.61	0.142335	0.187613	0.84815	0.991561	no
TCONS_00001842	XLOC_001292	KWMTBOMO06430	Bomo_Chr11:6978088-6983837	COR	Control	OK	26.2121	20.7412	-0.337731	-0.449027	0.6447	0.987268	no
TCONS_00001843	XLOC_001293	KWMTBOMO06432	Bomo_Chr11:7026494-7030580	COR	Control	OK	4.28059	4.03265	-0.0860813	-0.0847226	0.93165	0.991561	no
TCONS_00001844	XLOC_001294	KWMTBOMO06435	Bomo_Chr11:7089075-7093945	COR	Control	OK	104.831	188.232	0.844443	1.20728	0.22205	0.987268	no
TCONS_00001845	XLOC_001295	KWMTBOMO06437	Bomo_Chr11:7096253-7099531	COR	Control	OK	22.0166	10.0439	-1.13226	-1.54751	0.12185	0.987268	no
TCONS_00001846	XLOC_001296	KWMTBOMO06439	Bomo_Chr11:7109307-7115529	COR	Control	OK	15.2374	38.888	1.3517	1.85111	0.0624	0.987268	no
TCONS_00001847	XLOC_001297	KWMTBOMO06440	Bomo_Chr11:7121448-7138035	COR	Control	OK	39.8594	20.9728	-0.926404	-1.33419	0.18205	0.987268	no
TCONS_00001848	XLOC_001298	KWMTBOMO06453	Bomo_Chr11:7390590-7391970	COR	Control	OK	2.70031	2.72553	0.0134142	0.0120564	0.9703	0.9919	no
TCONS_00001849	XLOC_001299	KWMTBOMO06454	Bomo_Chr11:7437284-7441313	COR	Control	OK	97.6495	74.0603	-0.398912	-0.584036	0.54865	0.987268	no
TCONS_00001850	XLOC_001300	KWMTBOMO06456	Bomo_Chr11:7620916-7626792	COR	Control	OK	2.7266	0.000612763	-12.1195	-0.0293136	0.2349	0.987268	no
TCONS_00001851	XLOC_001300	KWMTBOMO06456	Bomo_Chr11:7620916-7626792	COR	Control	OK	12.567	13.0747	0.0571401	0.0649278	0.94555	0.991561	no
TCONS_00001852	XLOC_001301	KWMTBOMO06462	Bomo_Chr11:7804271-7806148	COR	Control	OK	20.0038	17.6399	-0.181433	-0.21411	0.8208	0.991561	no
TCONS_00001853	XLOC_001302	KWMTBOMO06464	Bomo_Chr11:7826500-7829384	COR	Control	OK	1.3333	6.50309	2.28612	1.05343	0.2584	0.987268	no
TCONS_00001854	XLOC_001302	KWMTBOMO06464	Bomo_Chr11:7843895-7850982	COR	Control	OK	0.424834	6.94472	4.03095	0.816001	0.26465	0.987268	no
TCONS_00001855	XLOC_001303	-	Bomo_Chr11:8527581-8528074	COR	Control	OK	21.489	0	#NAME?	nan	0.00795	0.479743	no
TCONS_00001856	XLOC_001304	KWMTBOMO06473	Bomo_Chr11:8591501-8598360	COR	Control	OK	31.1498	26.4619	-0.235306	-0.345969	0.72425	0.991561	no
TCONS_00001857	XLOC_001305	KWMTBOMO06475	Bomo_Chr11:8609626-8612683	COR	Control	OK	2.16859	1.21735	-0.833008	-0.593129	0.5411	0.987268	no
TCONS_00001858	XLOC_001306	KWMTBOMO06481	Bomo_Chr11:8644843-8650106	COR	Control	OK	7.43024	8.84078	0.250765	0.0369949	0.9222	0.991561	no
TCONS_00001859	XLOC_001307	KWMTBOMO06482	Bomo_Chr11:8651750-8671390	COR	Control	OK	4.93211	5.55001	0.170285	0.159489	0.87245	0.991561	no
TCONS_00001860	XLOC_001307	KWMTBOMO06482	Bomo_Chr11:8651750-8671390	COR	Control	NOTEST	0.000398755	0.00115379	1.5328	0	1	1	no
TCONS_00001861	XLOC_001307	KWMTBOMO06482	Bomo_Chr11:8651750-8671390	COR	Control	OK	4.26594	2.6707	-0.675646	-0.712243	0.47885	0.987268	no
TCONS_00001862	XLOC_001308	KWMTBOMO06485	Bomo_Chr11:8673132-8677632	COR	Control	OK	7.31574	3.07205	-1.2518	-0.791154	0.4178	0.987268	no
TCONS_00001863	XLOC_001309	KWMTBOMO06487	Bomo_Chr11:8709318-8712304	COR	Control	OK	8.61994	7.46213	-0.20809	-0.268859	0.7922	0.991561	no
TCONS_00001864	XLOC_001310	KWMTBOMO06490	Bomo_Chr11:8815539-8899226	COR	Control	OK	4.10227	2.45623	-0.739977	-0.60505	0.525	0.987268	no
TCONS_00001865	XLOC_001310	KWMTBOMO06490	Bomo_Chr11:8815539-8899226	COR	Control	OK	3.82394	6.34714	0.731047	0.767283	0.4452	0.987268	no
TCONS_00001866	XLOC_001311	KWMTBOMO06494	Bomo_Chr11:8938897-8984667	COR	Control	OK	5.73622	20.2435	1.81929	2.51107	0.015	0.684357	no
TCONS_00001867	XLOC_001311	KWMTBOMO06494	Bomo_Chr11:8938897-8984667	COR	Control	NOTEST	0.52626	0.00036712	-10.4853	0	1	1	no
TCONS_00001868	XLOC_001312	-	Bomo_Chr11:9511660-9514753	COR	Control	OK	11.3421	21.5603	0.926687	1.23662	0.2188	0.987268	no
TCONS_00001869	XLOC_001313	KWMTBOMO06509	Bomo_Chr11:9528409-9533885	COR	Control	OK	5.23634	4.66586	-0.166415	-0.18123	0.8601	0.991561	no
TCONS_00001870	XLOC_001314	KWMTBOMO06520	Bomo_Chr11:9731622-9733247	COR	Control	OK	97.6086	78.6804	-0.311004	-0.414535	0.67785	0.98881	no
TCONS_00001871	XLOC_001315	KWMTBOMO06524	Bomo_Chr11:9775730-9792821	COR	Control	OK	1463.77	1166.09	-0.328009	-0.382688	0.69485	0.990461	no
TCONS_00001872	XLOC_001316	KWMTBOMO06526	Bomo_Chr11:9801654-9804443	COR	Control	OK	3.47226	3.28516	-0.0799111	-0.0869789	0.93085	0.991561	no
TCONS_00001873	XLOC_001316	KWMTBOMO06526	Bomo_Chr11:9806576-9809737	COR	Control	OK	2.89699	1.05748	-1.45393	-0.888189	0.39	0.987268	no
TCONS_00001874	XLOC_001317	KWMTBOMO06528	Bomo_Chr11:9814848-9819738	COR	Control	OK	25.3555	32.656	0.365049	0.510889	0.60705	0.987268	no
TCONS_00001875	XLOC_001318	KWMTBOMO06531	Bomo_Chr11:9828762-9854614	COR	Control	OK	21.8322	25.5556	0.227184	0.211918	0.8299	0.991561	no
TCONS_00001876	XLOC_001318	KWMTBOMO06531	Bomo_Chr11:9828762-9854614	COR	Control	OK	23.7647	35.2034	0.566896	0.587514	0.54	0.987268	no
TCONS_00001877	XLOC_001319	KWMTBOMO06534	Bomo_Chr11:9951857-9955573	COR	Control	OK	9.51567	2.54911	-1.90031	-1.70449	0.0984	0.987268	no
TCONS_00001878	XLOC_001320	KWMTBOMO06538	Bomo_Chr11:10035254-10040252	COR	Control	OK	534.085	1202.02	1.17032	1.58676	0.1028	0.987268	no
TCONS_00001879	XLOC_001321	KWMTBOMO06541	Bomo_Chr11:10096170-10106669	COR	Control	OK	13.9428	22.1922	0.670534	0.886171	0.3627	0.987268	no
TCONS_00001880	XLOC_001322	KWMTBOMO06547	Bomo_Chr11:10215336-10218504	COR	Control	OK	6.84876	5.74498	-0.253541	-0.240785	0.81295	0.991561	no
TCONS_00001881	XLOC_001323	KWMTBOMO06549	Bomo_Chr11:10221407-10232386	COR	Control	OK	3.38356	3.80617	0.169798	0.105985	0.91355	0.991561	no
TCONS_00001882	XLOC_001324	KWMTBOMO06552	Bomo_Chr11:10316841-10323311	COR	Control	OK	7.77138	5.57366	-0.479546	-0.542421	0.5918	0.987268	no
TCONS_00001883	XLOC_001325	KWMTBOMO06554	Bomo_Chr11:10330342-10374206	COR	Control	OK	1.43586	5.47433	1.93077	1.11567	0.30645	0.987268	no
TCONS_00001884	XLOC_001325	KWMTBOMO06554	Bomo_Chr11:10330342-10374206	COR	Control	OK	12.6576	9.68008	-0.386917	-0.492337	0.61595	0.987268	no
TCONS_00001885	XLOC_001326	KWMTBOMO06556	Bomo_Chr11:10431171-10445390	COR	Control	NOTEST	0.044178	1.27425	4.85018	0	1	1	no
TCONS_00001886	XLOC_001326	KWMTBOMO06556	Bomo_Chr11:10431171-10445390	COR	Control	OK	0.463051	3.30614	2.8359	1.98842	0.1094	0.987268	no
TCONS_00001887	XLOC_001327	KWMTBOMO06558	Bomo_Chr11:10453580-10456918	COR	Control	OK	4.64601	6.34178	0.448897	0.177743	0.6002	0.987268	no
TCONS_00001888	XLOC_001327	KWMTBOMO06558	Bomo_Chr11:10453580-10456918	COR	Control	OK	108.899	88.8264	-0.293932	-0.413103	0.67275	0.987268	no
TCONS_00001889	XLOC_001328	KWMTBOMO06560	Bomo_Chr11:10467879-10471679	COR	Control	OK	0.488045	13.6762	4.80851	2.88361	0.0881	0.987268	no
TCONS_00001890	XLOC_001328	KWMTBOMO06560	Bomo_Chr11:10474827-10476214	COR	Control	OK	0	3.4626	inf	nan	0.0016	0.177759	no
TCONS_00001891	XLOC_001329	KWMTBOMO06561	Bomo_Chr11:10534951-10540983	COR	Control	OK	14.2423	13.1347	-0.116808	-0.119624	0.9018	0.991561	no
TCONS_00001892	XLOC_001329	KWMTBOMO06561	Bomo_Chr11:10534951-10540983	COR	Control	OK	9.44544	3.80002	-1.31361	-1.0852	0.2824	0.987268	no
TCONS_00001893	XLOC_001330	KWMTBOMO06563	Bomo_Chr11:10544591-10548283	COR	Control	OK	2.84405	5.81532	1.03191	1.20851	0.23835	0.987268	no
TCONS_00001894	XLOC_001331	KWMTBOMO06565	Bomo_Chr11:10570444-10573565	COR	Control	OK	15.5026	10.5293	-0.558098	-0.590592	0.55335	0.987268	no
TCONS_00001895	XLOC_001332	KWMTBOMO06566	Bomo_Chr11:10575417-10578628	COR	Control	OK	250.873	233.629	-0.102737	-0.142898	0.88825	0.991561	no
TCONS_00001896	XLOC_001333	KWMTBOMO06568	Bomo_Chr11:10586693-10590463	COR	Control	OK	3.18922	3.91563	0.296041	0.317501	0.75315	0.991561	no
TCONS_00001897	XLOC_001334	KWMTBOMO06572	Bomo_Chr11:10764235-10766803	COR	Control	OK	1.68234	4.27751	1.3463	0.676836	0.4796	0.987268	no
TCONS_00001898	XLOC_001334	KWMTBOMO06572	Bomo_Chr11:10764235-10766803	COR	Control	OK	12.5306	9.27618	-0.433855	-0.540264	0.57875	0.987268	no
TCONS_00001899	XLOC_001335	KWMTBOMO06573	Bomo_Chr11:10770890-10776108	COR	Control	OK	3.9284	4.02954	0.0366726	0.0430258	0.96485	0.991853	no
TCONS_00001900	XLOC_001336	KWMTBOMO06574	Bomo_Chr11:10811417-10819237	COR	Control	OK	12.3796	32.3665	1.38654	1.99628	0.04905	0.987268	no
TCONS_00001901	XLOC_001337	KWMTBOMO06575	Bomo_Chr11:10821596-10827271	COR	Control	OK	1.59054	12.4471	2.96822	1.69925	0.12515	0.987268	no
TCONS_00001902	XLOC_001338	KWMTBOMO06578	Bomo_Chr11:10845739-10847099	COR	Control	OK	2.7647	4.15748	0.588589	0.428583	0.6676	0.987268	no
TCONS_00001903	XLOC_001339	KWMTBOMO06580	Bomo_Chr11:10944071-11009704	COR	Control	OK	19.5464	11.2805	-0.793066	-1.06363	0.2853	0.987268	no
TCONS_00001904	XLOC_001340	KWMTBOMO06583	Bomo_Chr11:11055343-11060136	COR	Control	OK	6.14884	7.4507	0.277062	0.264617	0.7959	0.991561	no
TCONS_00001905	XLOC_001341	KWMTBOMO06589	Bomo_Chr11:11202890-11211592	COR	Control	OK	5.39697	4.40385	-0.293387	-0.391099	0.69245	0.990461	no
TCONS_00001906	XLOC_001342	KWMTBOMO06591	Bomo_Chr11:11217587-11231443	COR	Control	OK	2.73323	4.28728	0.649455	0.589824	0.55695	0.987268	no
TCONS_00001907	XLOC_001343	KWMTBOMO06593	Bomo_Chr11:11256366-11258047	COR	Control	OK	106.003	91.9827	-0.204673	-0.301069	0.7587	0.991561	no
TCONS_00001908	XLOC_001344	KWMTBOMO06600	Bomo_Chr11:11350064-11355675	COR	Control	OK	3.88608	4.28456	0.14083	0.182273	0.85585	0.991561	no
TCONS_00001909	XLOC_001345	KWMTBOMO06602	Bomo_Chr11:11370043-11372846	COR	Control	OK	4.59148	8.62332	0.909282	1.0316	0.3229	0.987268	no
TCONS_00001910	XLOC_001346	KWMTBOMO06603	Bomo_Chr11:11378200-11386988	COR	Control	OK	18.5875	18.1621	-0.0333956	-0.0383766	0.9671	0.991853	no
TCONS_00001911	XLOC_001347	KWMTBOMO06604	Bomo_Chr11:11387618-11403078	COR	Control	OK	13.536	15.3525	0.18167	0.0747276	0.48455	0.987268	no
TCONS_00001912	XLOC_001347	KWMTBOMO06604	Bomo_Chr11:11387618-11403078	COR	Control	OK	12.1182	12.3895	0.0319461	0.0401626	0.9667	0.991853	no
TCONS_00001913	XLOC_001347	KWMTBOMO06604	Bomo_Chr11:11387618-11403078	COR	Control	OK	15.0971	14.0914	-0.099457	-0.0438859	0.42365	0.987268	no
TCONS_00001914	XLOC_001348	KWMTBOMO06605	Bomo_Chr11:11405230-11413063	COR	Control	OK	5.67751	6.72869	0.245066	0.316882	0.75575	0.991561	no
TCONS_00001915	XLOC_001349	KWMTBOMO06608	Bomo_Chr11:11538306-11552425	COR	Control	OK	15.3706	8.35163	-0.880039	-1.16548	0.2359	0.987268	no
TCONS_00001916	XLOC_001350	KWMTBOMO06611	Bomo_Chr11:11643385-11657557	COR	Control	OK	426.678	623.394	0.546998	0.724544	0.46855	0.987268	no
TCONS_00001917	XLOC_001351	KWMTBOMO06612	Bomo_Chr11:11660464-11665863	COR	Control	NOTEST	0	1.16263	inf	0	1	1	no
TCONS_00001918	XLOC_001351	KWMTBOMO06612	Bomo_Chr11:11660464-11665863	COR	Control	OK	11.838	3.55675	-1.73479	-1.69279	0.0983	0.987268	no
TCONS_00001919	XLOC_001352	KWMTBOMO06615	Bomo_Chr11:11695867-11701786	COR	Control	OK	10.7116	11.3631	0.0851744	0.118779	0.9053	0.991561	no
TCONS_00001920	XLOC_001353	-	Bomo_Chr11:11739966-11741404	COR	Control	OK	7.5673	7.62881	0.0116785	0.00966345	0.96655	0.991853	no
TCONS_00001921	XLOC_001354	KWMTBOMO06621	Bomo_Chr11:11785281-11792247	COR	Control	OK	16.2266	16.1851	-0.0036971	-0.0051276	0.9951	0.996058	no
TCONS_00001922	XLOC_001355	KWMTBOMO06622	Bomo_Chr11:11801052-11802363	COR	Control	OK	3.7611	0.000879176	-12.0627	-0.0460869	0.03945	0.987268	no
TCONS_00001923	XLOC_001355	KWMTBOMO06622	Bomo_Chr11:11801052-11802363	COR	Control	OK	4.84659	6.51893	0.427665	0.374344	0.7001	0.990465	no
TCONS_00001924	XLOC_001355	KWMTBOMO06622	Bomo_Chr11:11805846-11807166	COR	Control	OK	4.74054	1.85823	-1.35112	-1.147	0.25945	0.987268	no
TCONS_00001925	XLOC_001356	KWMTBOMO06626	Bomo_Chr11:11839301-11847497	COR	Control	OK	6.70172	7.3658	0.136311	0.125583	0.89615	0.991561	no
TCONS_00001926	XLOC_001357	KWMTBOMO06628	Bomo_Chr11:11855709-11875072	COR	Control	OK	12.7499	3.187	-2.00021	-0.884727	0.4098	0.987268	no
TCONS_00001927	XLOC_001357	KWMTBOMO06628	Bomo_Chr11:11855709-11875072	COR	Control	OK	8.99537	16.9458	0.913669	0.511189	0.62665	0.987268	no
TCONS_00001928	XLOC_001357	KWMTBOMO06628	Bomo_Chr11:11855709-11875072	COR	Control	OK	52.617	31.6045	-0.735398	-0.77523	0.44045	0.987268	no
TCONS_00001929	XLOC_001358	KWMTBOMO06630	Bomo_Chr11:11890043-11893334	COR	Control	OK	1.91398	1.40621	-0.444767	-0.439411	0.6559	0.987268	no
TCONS_00001930	XLOC_001359	KWMTBOMO06633	Bomo_Chr11:11939903-11940744	COR	Control	OK	158.69	184.139	0.214583	0.315891	0.74265	0.991561	no
TCONS_00001931	XLOC_001360	-	Bomo_Chr11:11963157-11963805	COR	Control	OK	73.7398	42.451	-0.796646	-1.00802	0.30725	0.987268	no
TCONS_00001932	XLOC_001361	KWMTBOMO06638	Bomo_Chr11:11977259-11979898	COR	Control	OK	13.3464	12.7276	-0.0684914	-0.0902533	0.92455	0.991561	no
TCONS_00001933	XLOC_001362	KWMTBOMO06639	Bomo_Chr11:11986946-11990104	COR	Control	OK	73.7152	49.5691	-0.57252	-0.842346	0.38625	0.987268	no
TCONS_00001934	XLOC_001363	KWMTBOMO06641	Bomo_Chr11:12011905-12016473	COR	Control	OK	1.53881	2.5503	0.728858	0.289402	0.6458	0.987268	no
TCONS_00001935	XLOC_001363	KWMTBOMO06641	Bomo_Chr11:12011905-12016473	COR	Control	OK	21.9675	19.8412	-0.146865	-0.192245	0.84625	0.991561	no
TCONS_00001936	XLOC_001364	KWMTBOMO06643	Bomo_Chr11:12028738-12032231	COR	Control	OK	18.9539	17.9475	-0.0787143	-0.109474	0.91225	0.991561	no
TCONS_00001937	XLOC_001365	KWMTBOMO06654	Bomo_Chr11:12246895-12248347	COR	Control	OK	8.81786	16.4198	0.896934	0.387658	0.6185	0.987268	no
TCONS_00001938	XLOC_001365	KWMTBOMO06654	Bomo_Chr11:12246895-12248347	COR	Control	OK	57.7067	54.837	-0.073591	-0.0859598	0.92745	0.991561	no
TCONS_00001939	XLOC_001365	KWMTBOMO06654	Bomo_Chr11:12246895-12248347	COR	Control	OK	45.5099	11.1094	-2.0344	-1.16704	0.3511	0.987268	no
TCONS_00001940	XLOC_001366	KWMTBOMO06655	Bomo_Chr11:12253418-12258350	COR	Control	OK	9.40455	3.04175	-1.62846	-1.01077	0.39565	0.987268	no
TCONS_00001941	XLOC_001366	KWMTBOMO06655	Bomo_Chr11:12253418-12258350	COR	Control	OK	4.98301	8.75045	0.812339	0.61511	0.5217	0.987268	no
TCONS_00001942	XLOC_001366	KWMTBOMO06655	Bomo_Chr11:12253418-12258350	COR	Control	OK	0.500235	1.75606	1.81167	0.557317	0.58885	0.987268	no
TCONS_00001943	XLOC_001367	KWMTBOMO06656	Bomo_Chr11:12260641-12267222	COR	Control	OK	15.3909	14.6838	-0.067851	-0.0356831	0.9723	0.991934	no
TCONS_00001944	XLOC_001368	KWMTBOMO06657	Bomo_Chr11:12269026-12282715	COR	Control	OK	388.347	793.847	1.03152	1.00786	0.3155	0.987268	no
TCONS_00001945	XLOC_001368	KWMTBOMO06657	Bomo_Chr11:12269026-12282715	COR	Control	OK	333.924	614.327	0.879486	0.759147	0.43295	0.987268	no
TCONS_00001946	XLOC_001369	KWMTBOMO06659	Bomo_Chr11:12330898-12335058	COR	Control	OK	2.73091	2.50188	-0.126372	-0.137245	0.89215	0.991561	no
TCONS_00001947	XLOC_001370	KWMTBOMO06661	Bomo_Chr11:12348221-12350139	COR	Control	OK	8.94182	4.40236	-1.02229	-1.15274	0.2613	0.987268	no
TCONS_00001948	XLOC_001371	KWMTBOMO06664	Bomo_Chr11:12364627-12367622	COR	Control	OK	38.4687	31.1124	-0.306198	-0.450099	0.65125	0.987268	no
TCONS_00001949	XLOC_001372	KWMTBOMO06671	Bomo_Chr11:12494668-12495545	COR	Control	OK	7.48125	0	#NAME?	nan	0.0097	0.490187	no
TCONS_00001950	XLOC_001373	KWMTBOMO06672	Bomo_Chr11:12498751-12499680	COR	Control	OK	10.2977	0.672831	-3.93594	-1.05945	0.25435	0.987268	no
TCONS_00001951	XLOC_001374	KWMTBOMO06673	Bomo_Chr11:12502989-12510203	COR	Control	OK	206.254	45.7119	-2.17378	-2.46412	0.0199	0.782769	no
TCONS_00001952	XLOC_001374	KWMTBOMO06673	Bomo_Chr11:12502989-12510203	COR	Control	NOTEST	0	0.000861022	inf	0	1	1	no
TCONS_00001953	XLOC_001374	KWMTBOMO06674	Bomo_Chr11:12502989-12510203	COR	Control	OK	64.2688	6.61114	-3.28115	-1.54149	0.211	0.987268	no
TCONS_00001954	XLOC_001375	KWMTBOMO06675	Bomo_Chr11:12514135-12514987	COR	Control	OK	220.985	29.1536	-2.9222	-3.80083	0.0008	0.168613	no
TCONS_00001955	XLOC_001376	KWMTBOMO06676	Bomo_Chr11:12517082-12517832	COR	Control	OK	107.262	767.114	2.8383	3.69511	0.00135	0.177759	no
TCONS_00001956	XLOC_001377	KWMTBOMO06679	Bomo_Chr11:12555600-12556441	COR	Control	OK	0	5.36347	inf	nan	0.0088	0.479743	no
TCONS_00001957	XLOC_001378	KWMTBOMO06702	Bomo_Chr11:12727022-12729011	COR	Control	OK	35.554	32.6676	-0.122149	-0.155525	0.87065	0.991561	no
TCONS_00001958	XLOC_001379	KWMTBOMO06703	Bomo_Chr11:12733103-12822116	COR	Control	OK	3.57722	12.7681	1.83563	1.52742	0.14525	0.987268	no
TCONS_00001959	XLOC_001379	KWMTBOMO06703	Bomo_Chr11:12733103-12822116	COR	Control	OK	4.49047	2.93957	-0.611261	-0.386548	0.68385	0.990427	no
TCONS_00001960	XLOC_001379	KWMTBOMO06703	Bomo_Chr11:12733103-12822116	COR	Control	OK	3.84894	4.18049	0.119211	0.0841774	0.9349	0.991561	no
TCONS_00001961	XLOC_001380	KWMTBOMO06705	Bomo_Chr11:12823420-12830225	COR	Control	OK	31.7057	50.8688	0.68204	0.588378	0.55325	0.987268	no
TCONS_00001962	XLOC_001380	KWMTBOMO06705	Bomo_Chr11:12823420-12830225	COR	Control	OK	52.218	62.5645	0.260796	0.274071	0.7792	0.991561	no
TCONS_00001963	XLOC_001381	KWMTBOMO06707	Bomo_Chr11:12852062-12853736	COR	Control	OK	17.9021	11.0139	-0.700808	-0.711685	0.48815	0.987268	no
TCONS_00001964	XLOC_001382	KWMTBOMO06726	Bomo_Chr11:13165065-13169816	COR	Control	OK	2.29207	1.08294	-1.08169	-0.647225	0.4945	0.987268	no
TCONS_00001965	XLOC_001383	KWMTBOMO06728	Bomo_Chr11:13183002-13184901	COR	Control	OK	5.00326	5.10551	0.029188	0.0148046	0.9266	0.991561	no
TCONS_00001966	XLOC_001383	KWMTBOMO06728	Bomo_Chr11:13183002-13184901	COR	Control	OK	11.9609	14.3892	0.266656	0.311555	0.75705	0.991561	no
TCONS_00001967	XLOC_001384	KWMTBOMO06731	Bomo_Chr11:13225431-13233258	COR	Control	OK	10.1539	8.19706	-0.308856	-0.398524	0.6898	0.990461	no
TCONS_00001968	XLOC_001385	KWMTBOMO06736	Bomo_Chr11:13257826-13337515	COR	Control	OK	7.12023	7.62218	0.0982812	0.11632	0.9118	0.991561	no
TCONS_00001969	XLOC_001386	KWMTBOMO06742	Bomo_Chr11:13637427-13642556	COR	Control	OK	36.8019	29.5855	-0.314889	-0.46179	0.6363	0.987268	no
TCONS_00001970	XLOC_001387	KWMTBOMO06749	Bomo_Chr11:14274466-14278738	COR	Control	OK	2.74452	2.60365	-0.0760187	-0.0626083	0.95415	0.991672	no
TCONS_00001971	XLOC_001388	KWMTBOMO06751	Bomo_Chr11:14285234-14290210	COR	Control	OK	1.94343	7.968	2.03561	1.63479	0.12085	0.987268	no
TCONS_00001972	XLOC_001388	KWMTBOMO06751	Bomo_Chr11:14285234-14290210	COR	Control	OK	2.95803	0.00533744	-9.11428	-0.309374	0.09235	0.987268	no
TCONS_00001973	XLOC_001388	KWMTBOMO06751	Bomo_Chr11:14293439-14307114	COR	Control	OK	2.93241	3.71529	0.341389	0.364498	0.7181	0.991561	no
TCONS_00001974	XLOC_001388	KWMTBOMO06751	Bomo_Chr11:14312411-14345066	COR	Control	OK	1.95214	2.61887	0.423893	0.399232	0.6938	0.990461	no
TCONS_00001975	XLOC_001389	KWMTBOMO06756	Bomo_Chr11:14351413-14358151	COR	Control	OK	33.2147	31.6679	-0.0688009	-0.101307	0.92235	0.991561	no
TCONS_00001976	XLOC_001390	KWMTBOMO06758	Bomo_Chr11:14361578-14378975	COR	Control	OK	30.2376	12.693	-1.2523	-1.3932	0.15745	0.987268	no
TCONS_00001977	XLOC_001391	KWMTBOMO06760	Bomo_Chr11:14385851-14388822	COR	Control	OK	118.942	64.2557	-0.888358	-1.30309	0.1812	0.987268	no
TCONS_00001978	XLOC_001391	KWMTBOMO06760	Bomo_Chr11:14389000-14393450	COR	Control	OK	94.608	42.1525	-1.16634	-1.58592	0.11105	0.987268	no
TCONS_00001979	XLOC_001392	KWMTBOMO06764	Bomo_Chr11:14407784-14409514	COR	Control	OK	4.58463	2.49196	-0.879526	-0.47439	0.6228	0.987268	no
TCONS_00001980	XLOC_001393	KWMTBOMO06766	Bomo_Chr11:14427389-14437547	COR	Control	OK	9.28638	13.7302	0.564168	0.608413	0.53325	0.987268	no
TCONS_00001981	XLOC_001393	KWMTBOMO06766	Bomo_Chr11:14427389-14437547	COR	Control	OK	11.7291	6.85485	-0.774898	-0.721247	0.46605	0.987268	no
TCONS_00001982	XLOC_001394	KWMTBOMO06767	Bomo_Chr11:14498389-14503680	COR	Control	OK	83.7957	58.1739	-0.526504	-0.775292	0.4217	0.987268	no
TCONS_00001983	XLOC_001395	KWMTBOMO06770	Bomo_Chr11:14638549-14641743	COR	Control	OK	7.40709	5.13411	-0.528794	-0.59845	0.54935	0.987268	no
TCONS_00001984	XLOC_001396	KWMTBOMO06776	Bomo_Chr11:14728061-14731041	COR	Control	OK	113.792	141.558	0.315003	0.46257	0.64095	0.987268	no
TCONS_00001985	XLOC_001397	KWMTBOMO06778	Bomo_Chr11:14817134-14824138	COR	Control	OK	10.1511	11.0617	0.123946	0.161418	0.87125	0.991561	no
TCONS_00001986	XLOC_001398	KWMTBOMO06780	Bomo_Chr11:14828632-14831098	COR	Control	OK	29.7137	17.3197	-0.778712	-0.966615	0.3331	0.987268	no
TCONS_00001987	XLOC_001399	KWMTBOMO06785	Bomo_Chr11:14870644-14873630	COR	Control	OK	11.6038	8.57332	-0.436672	-0.583204	0.55735	0.987268	no
TCONS_00001988	XLOC_001400	KWMTBOMO06787	Bomo_Chr11:14879851-14885962	COR	Control	OK	26.1902	19.7095	-0.41014	-0.583642	0.5556	0.987268	no
TCONS_00001989	XLOC_001401	KWMTBOMO06798	Bomo_Chr11:15377934-15385987	COR	Control	OK	5.21338	5.81707	0.158073	0.176601	0.85855	0.991561	no
TCONS_00001990	XLOC_001402	KWMTBOMO06800	Bomo_Chr11:15406637-15410401	COR	Control	OK	12.5508	15.5816	0.312062	0.415762	0.6773	0.98881	no
TCONS_00001991	XLOC_001403	KWMTBOMO06802	Bomo_Chr11:15414931-15426096	COR	Control	OK	5.87052	6.23029	0.0858112	0.110325	0.9094	0.991561	no
TCONS_00001992	XLOC_001404	KWMTBOMO06805	Bomo_Chr11:15482581-15486054	COR	Control	OK	9.00928	9.72937	0.110934	0.105675	0.91865	0.991561	no
TCONS_00001993	XLOC_001404	KWMTBOMO06805	Bomo_Chr11:15486724-15498877	COR	Control	OK	0.799216	3.77783	2.2409	0.748661	0.5231	0.987268	no
TCONS_00001994	XLOC_001404	KWMTBOMO06805	Bomo_Chr11:15486724-15498877	COR	Control	OK	5.28911	7.50486	0.504801	0.515498	0.6041	0.987268	no
TCONS_00001995	XLOC_001405	KWMTBOMO06807	Bomo_Chr11:15505633-15514218	COR	Control	OK	182.193	366.136	1.00691	1.20952	0.2166	0.987268	no
TCONS_00001996	XLOC_001406	KWMTBOMO06815	Bomo_Chr11:16015447-16020478	COR	Control	OK	2.54237	0.783665	-1.69786	-1.03333	0.32965	0.987268	no
TCONS_00001997	XLOC_001407	KWMTBOMO06816	Bomo_Chr11:16024124-16026067	COR	Control	OK	5.95642	0.648072	-3.20022	-0.84893	0.2933	0.987268	no
TCONS_00001998	XLOC_001408	KWMTBOMO06818	Bomo_Chr11:16031250-16033684	COR	Control	OK	27.5904	33.869	0.295796	0.412686	0.68285	0.990427	no
TCONS_00001999	XLOC_001409	KWMTBOMO06820	Bomo_Chr11:16037709-16042919	COR	Control	OK	8.09579	5.41158	-0.581124	-0.584242	0.57225	0.987268	no
[truncated: 13,196 more rows]
